# Supplementary material for: Acetylation of KLF5 maintains EMT and tumorigenicity to cause chemoresistant bone metastasis in prostate cancer
Source: Nat Commun. 2021 Mar 17;12:1714. doi: 10.1038/s41467-021-21976-w (PMC7969754; doi:10.1038/s41467-021-21976-w)
Supplement: Supplementary file 4 — Supplementary Data 1 [file 41467_2021_21976_MOESM4_ESM.xlsx]

## Sheet: Supplementary data 1
Supplementary data 1. FPKM of DU 145 cells with different forms of KLF5 in RNA-Seq (Corresponding to Supplementary Fig. 7a, 7b).
ENTREZID	SYMBOL	EV. FPKM	KLF5.FPKM	KQ.FPKM	KR.FPKM	geneExonSize	KLF5.v.EV.logFC	KLF5.v.EV.PValue	KLF5.v.EV.fdr	KQ.v.KR.logFC	KQ.v.KR.PValue	KQ.v.KR.fdr	Fig. S7a	Fig. S7b
1	A1BG	1.93813	2.02641	2.06431	2.18832	4027	0.0769369	0.86077	NA	-0.0831427	0.735454	NA	Black	Black
10	NAT2	0.0940671	0.375525	0.742594	0.376971	1317	NA	NA	NA	NA	NA	NA	Black	Black
100	ADA	9.78476	23.0012	17.8746	16.6895	1532	1.24506	1.97311e-16	1.62387e-13	0.0997883	0.535265	NA	Blue	Black
1000	CDH2	0	0	0.0273305	0.0277482	4473	NA	NA	NA	NA	NA	NA	Black	Black
10000	AKT3	20.6055	17.1289	18.1184	18.5475	7341	-0.253743	9.0283e-05	NA	-0.0328892	0.627805	NA	Black	Black
100008586	GAGE12F	0	0	0	0	466	NA	NA	NA	NA	NA	NA	Black	Black
100009676	ZBTB11-AS1	2.75897	2.57587	2.89816	2.89786	2784	-0.086064	0.784979	NA	0.00101635	1	NA	Black	Black
10001	MED6	15.1485	20.0765	16.9455	19.0478	2020	0.418972	0.000737192	NA	-0.167778	0.180731	NA	Black	Black
10002	NR2E3	0.220674	0.264286	0.26131	0.0884345	2807	NA	NA	NA	NA	NA	NA	Black	Black
10003	NAALAD2	0.751612	0.750127	0.741681	0.701084	4780	NA	NA	NA	NA	NA	NA	Black	Black
100033413	SNORD116-1	2.55436	2.54931	0	3.83869	97	0.00938531	1	NA	-4.65398	0.250039	1	Black	Black
100033414	SNORD116-2	0.335281	0.501928	0.703058	0.293919	2956	NA	NA	NA	NA	NA	NA	Black	Black
100033415	SNORD116-3	0	0	0	0	194	NA	NA	NA	NA	NA	NA	Black	Black
100033416	SNORD116-4	0	0	0	0	98	NA	NA	NA	NA	NA	NA	Black	Black
100033417	SNORD116-5	0	0	1.2603	1.27956	97	5.12548e-15	1	NA	-0.0186738	1	NA	Black	Black
100033420	SNORD116-8	0	2.54931	0	0	97	4.09216	0.500026	1	0	1	NA	Black	Black
100033422	SNORD116-10	0	0	0	0	104	NA	NA	NA	NA	NA	NA	Black	Black
100033423	SNORD116-11	0	0	0	0	94	NA	NA	NA	NA	NA	NA	Black	Black
100033424	SNORD116-12	0	0	0	0	94	NA	NA	NA	NA	NA	NA	Black	Black
100033425	SNORD116-13	0.3155	0.94463	0.830217	0.948268	1178	NA	NA	NA	NA	NA	NA	Black	Black
100033427	SNORD116-15	0	3.94601	1.30053	0	94	4.64865	0.250039	1	3.16063	1	1	Black	Black
100033428	SNORD116-16	0	0	0	0	94	NA	NA	NA	NA	NA	NA	Black	Black
100033430	SNORD116-18	2.63588	0	0	0	94	-4.08278	0.500026	1	0	1	NA	Black	Black
100033431	SNORD116-20	1.10255	1.30044	2.37378	1.6067	1236	0.24838	0.83892	NA	0.560358	0.268683	NA	Black	Black
100033433	SNORD116-22	0	0	0	0	99	NA	NA	NA	NA	NA	NA	Black	Black
100033434	SNORD116-23	0	1.31534	1.30053	0	94	3.17437	1	1	3.16063	1	1	Black	Black
100033435	SNORD116-24	1.31794	1.31534	2.60105	1.3204	94	0.00886391	1	NA	0.898315	1	NA	Black	Black
100033436	SNORD116-25	0	0	0	0	94	NA	NA	NA	NA	NA	NA	Black	Black
100033437	SNORD115-2	0	0	0	0	82	NA	NA	NA	NA	NA	NA	Black	Black
100033438	SNORD116-26	0.228362	0.341866	0.394353	0.114394	2170	NA	NA	NA	NA	NA	NA	Black	Black
100033440	SNORD115-3	0	0	0	0	82	NA	NA	NA	NA	NA	NA	Black	Black
100033441	SNORD115-4	0	0	0	0	82	NA	NA	NA	NA	NA	NA	Black	Black
100033442	SNORD115-5	0	0	0	0	82	NA	NA	NA	NA	NA	NA	Black	Black
100033443	SNORD115-6	0	0	0	0	82	NA	NA	NA	NA	NA	NA	Black	Black
100033444	SNORD115-7	0	0	0	0	82	NA	NA	NA	NA	NA	NA	Black	Black
100033445	SNORD115-8	0	0	0	0	82	NA	NA	NA	NA	NA	NA	Black	Black
100033446	SNORD115-9	0	0	0	0	164	NA	NA	NA	NA	NA	NA	Black	Black
100033447	SNORD115-10	0	0	0	0	163	NA	NA	NA	NA	NA	NA	Black	Black
100033448	SNORD115-11	0	0	0	0	328	NA	NA	NA	NA	NA	NA	Black	Black
100033450	SNORD115-13	0	0	0	0	82	NA	NA	NA	NA	NA	NA	Black	Black
100033451	SNORD115-14	0	0	0	0	81	NA	NA	NA	NA	NA	NA	Black	Black
100033454	SNORD115-16	0	0	0	0	82	NA	NA	NA	NA	NA	NA	Black	Black
100033455	SNORD115-17	0	0	0	0	246	NA	NA	NA	NA	NA	NA	Black	Black
100033799	SNORD115-22	0	0	0	0	82	NA	NA	NA	NA	NA	NA	Black	Black
100033801	SNORD115-25	0	0	0	0	82	NA	NA	NA	NA	NA	NA	Black	Black
100033802	SNORD115-26	0	0	0	0	82	NA	NA	NA	NA	NA	NA	Black	Black
100033804	SNORD115-30	0	0	0	0	82	NA	NA	NA	NA	NA	NA	Black	Black
100033805	SNORD115-31	0	0	0	0	82	NA	NA	NA	NA	NA	NA	Black	Black
100033806	SNORD115-32	0	0	0	0	82	NA	NA	NA	NA	NA	NA	Black	Black
100033807	SNORD115-33	0	0	0	0	82	NA	NA	NA	NA	NA	NA	Black	Black
100033809	SNORD115-35	0	0	0	0	82	NA	NA	NA	NA	NA	NA	Black	Black
100033811	SNORD115-37	0	0	0	0	82	NA	NA	NA	NA	NA	NA	Black	Black
100033812	SNORD115-38	0	0	0	0	82	NA	NA	NA	NA	NA	NA	Black	Black
100033813	SNORD115-39	0	0	0	0	82	NA	NA	NA	NA	NA	NA	Black	Black
100033814	SNORD115-40	0	0	0	0	82	NA	NA	NA	NA	NA	NA	Black	Black
100033815	SNORD115-41	0	0	0	0	82	NA	NA	NA	NA	NA	NA	Black	Black
100033818	SNORD115-44	0	0	0	0	82	NA	NA	NA	NA	NA	NA	Black	Black
100033819	MIR675	0	0	0	0	73	NA	NA	NA	NA	NA	NA	Black	Black
100033820	SNORD116-28	1.33211	1.32948	5.25804	2.6692	93	0.00886391	1	NA	0.93686	0.687548	NA	Black	Black
100033821	SNORD116-29	0	0	1.43823	0	85	5.12548e-15	1	NA	3.16063	1	1	Black	Black
100033822	SNORD115-48	0	0	0	0	76	NA	NA	NA	NA	NA	NA	Black	Black
100036519	NA	0.159391	0.258498	0.255587	0.239533	6218	NA	NA	NA	NA	NA	NA	Black	Black
100036563	SNORD115-24	0	0	0	0	71	NA	NA	NA	NA	NA	NA	Black	Black
100036564	SNORD115-27	0	0	0	0	76	NA	NA	NA	NA	NA	NA	Black	Black
100036565	SNORD115-28	0	0	0	0	74	NA	NA	NA	NA	NA	NA	Black	Black
100036566	SNORD115-45	0	0	0	0	53	NA	NA	NA	NA	NA	NA	Black	Black
100036567	SNORD115-47	0	0	0	0	33	NA	NA	NA	NA	NA	NA	Black	Black
100037417	DDTL	3.63703	3.93233	5.00961	4.17522	1635	0.125136	0.764944	NA	0.263179	0.32083	NA	Black	Black
100038246	TLX1NB	0	0	0	0	1882	NA	NA	NA	NA	NA	NA	Black	Black
10004	NAALADL1	0.156127	0.311636	0.115548	0.273732	3174	NA	NA	NA	NA	NA	NA	Black	Black
100048912	CDKN2B-AS1	1.44259	1.55727	1.39448	1.62226	4208	0.122881	0.767201	NA	-0.216877	0.555653	NA	Black	Black
100049076	GUSBP9	0.607111	0.712837	0.352405	0.644024	3469	NA	NA	NA	NA	NA	NA	Black	Black
100049587	SIGLEC14	0	0	0.0578559	0	2113	NA	NA	NA	NA	NA	NA	Black	Black
10005	ACOT8	8.12812	9.68833	9.31316	7.95033	3216	0.266008	0.0536108	NA	0.229002	0.113392	NA	Black	Black
10006	ABI1	24.4098	19.4172	20.9469	20.3795	3776	-0.317239	0.000110812	NA	0.0404815	0.663235	NA	Black	Black
10007	GNPDA1	12.6227	16.3885	13.2888	14.8757	3229	0.389365	0.000356278	NA	-0.161816	0.138479	NA	Black	Black
100073347	MIMT1	0	0	0	0	1288	NA	NA	NA	NA	NA	NA	Black	Black
10008	KCNE3	0.754437	0.713317	1.91994	0.755845	3120	-0.0675738	1	NA	1.34009	0.000366359	0.151673	Black	Black
10009	ZBTB33	13.8325	11.0814	12.1766	12.5497	5311	-0.307026	0.000844897	NA	-0.0426524	0.6547	NA	Black	Black
100093630	SNHG8	27.4191	22.9706	17.5771	26.0667	619	-0.242329	0.18862	NA	-0.566979	0.00465583	NA	Black	Black
100093631	GTF2IP4	20.8733	20.7234	21.3956	18.1385	7965	0.00242673	0.981903	NA	0.239108	8.98514e-05	NA	Black	Black
100093698	GS1-600G8.3	0	0	0	0	2249	NA	NA	NA	NA	NA	NA	Black	Black
1001	CDH3	25.9883	48.1728	55.9786	31.8422	4276	0.903087	6.00909e-48	NA	0.814739	7.57364e-47	NA	Black	Black
10010	TANK	15.7047	13.1849	16.8584	14.7772	2335	-0.239369	0.0629549	NA	0.190888	0.116789	NA	Black	Black
100101116	TTTY1B	0	0	0	0	1880	NA	NA	NA	NA	NA	NA	Black	Black
100101120	TTTY7B	0	0	0	0	2420	NA	NA	NA	NA	NA	NA	Black	Black
100101266	HAVCR1P1	0.0987143	0	0.0974099	0	1255	NA	NA	NA	NA	NA	NA	Black	Black
100101267	POM121C	26.3636	25.0487	24.7294	25.1452	6560	-0.0609804	0.310164	NA	-0.0231786	0.711349	NA	Black	Black
100101467	ZSCAN30	17.4076	21.376	17.3425	20.5654	4448	0.309043	0.000127798	NA	-0.244988	0.00264205	NA	Black	Black
100101490	MCTS2P	13.2047	13.0305	12.1517	13.2293	835	-0.00632099	1	NA	-0.121525	0.595281	NA	Black	Black
100101629	GAGE8	0	0	0	0	1663	NA	NA	NA	NA	NA	NA	Black	Black
100101938	ANKRD26P3	0	0	0	0	3726	NA	NA	NA	NA	NA	NA	Black	Black
10011	SRA1	18.9598	17.1006	17.6053	17.3435	2104	-0.136014	0.265512	NA	0.0224842	0.871921	NA	Black	Black
100113378	SNORD119	0	3.8638	0	5.17157	96	4.64865	0.250039	1	-5.05462	0.125039	1	Black	Black
100113379	SNORD121A	0	0	0	1.36393	91	5.12548e-15	1	NA	-3.1793	1	1	Black	Black
100113381	SNORD19B	6.66056	6.6474	11.8306	17.3498	93	0.00972867	1	NA	-0.545185	0.523706	NA	Black	Black
100113382	SNORD105B	0	0	0	0	92	NA	NA	NA	NA	NA	NA	Black	Black
100113384	SNORD123	0	0	0	0	88	NA	NA	NA	NA	NA	NA	Black	Black
100113386	UCKL1-AS1	2.63662	2.9084	2.53331	2.32873	3571	0.154121	0.581688	NA	0.122139	0.737278	NA	Black	Black
100113389	SNORD127	0	0	0	0	99	NA	NA	NA	NA	NA	NA	Black	Black
100113391	SNORD126	0	0	0	0	99	NA	NA	NA	NA	NA	NA	Black	Black
100113392	SNORD11B	1.10613	0	0	1.10819	112	-3.1655	1	1	-3.1793	1	1	Black	Black
100113393	SNORD12B	8.41947	8.40283	5.93444	2.41005	103	0.00979695	1	NA	1.24996	0.45321	1	Black	Black
100113402	SNORD111B	0	0	0	0	101	NA	NA	NA	NA	NA	NA	Black	Black
100113403	LIN28B-AS1	0	0.215029	0	0.215857	575	NA	NA	NA	NA	NA	NA	Black	Black
100113404	LINC00583	0	0	0	0	384	NA	NA	NA	NA	NA	NA	Black	Black
100113407	TMEM170B	2.57698	6.06965	3.83619	5.42914	8413	1.24816	6.5249e-23	5.81369e-20	-0.499974	2.68975e-05	NA	Blue	Black
100124412	FAM138E	0	0.437669	0	0.439355	1130	NA	NA	NA	NA	NA	NA	Black	Black
100124516	SNORD58C	8.2591	8.24277	9.50829	9.65361	90	0.00976838	1	NA	-0.0206395	1	NA	Black	Black
100124533	SCARNA27	7.86581	8.83154	6.79164	8.86556	126	0.177284	1	NA	-0.377614	0.8037	NA	Black	Black
100124534	SNORA84	2.73279	0	1.79779	1.82526	136	-4.63908	0.250039	1	-0.0197723	1	NA	Black	Black
100124535	SNORA36C	0	0	0	0.977305	127	NA	NA	NA	NA	NA	NA	Black	Black
100124536	SNORA38B	0	0.936679	0	0.940286	132	NA	NA	NA	NA	NA	NA	Black	Black
100124537	SNORA70B	0	0	0	0	134	NA	NA	NA	NA	NA	NA	Black	Black
100124538	SNORA70C	0	0	0	0	136	NA	NA	NA	NA	NA	NA	Black	Black
100124539	SNORA11B	0	0	0	0	127	NA	NA	NA	NA	NA	NA	Black	Black
100124540	SNORA11C	0	0	0	0	127	NA	NA	NA	NA	NA	NA	Black	Black
100124541	SNORA11D	0	0	0	0.977305	254	NA	NA	NA	NA	NA	NA	Black	Black
100124700	HOTAIR	2.73809	4.26681	4.26617	2.35819	2579	0.651662	0.010339	NA	0.854503	0.000871962	NA	Black	Black
100125288	ZGLP1	1.56422	1.87336	1.97575	2.13132	1980	0.271764	0.590583	NA	-0.108061	0.902325	NA	Black	Black
100125556	FAM86JP	4.73451	3.1501	4.31257	4.25686	2041	-0.573857	0.0284704	NA	0.0195995	1	NA	Black	Black
100126270	FMR1-AS1	0.327309	0.204164	0.161492	0.4099	3028	NA	NA	NA	NA	NA	NA	Black	Black
100126296	MIR298	1.4078	0	0	0	88	-3.1655	1	1	0	1	NA	Black	Black
100126297	MIR300	0	0	0	0	82	NA	NA	NA	NA	NA	NA	Black	Black
100126299	VTRNA2-1	1.23886	0	0	1.24118	100	-3.1655	1	1	-3.1793	1	1	Black	Black
100126302	MIR450B	0	0	0	0	78	NA	NA	NA	NA	NA	NA	Black	Black
100126303	MIR890	0	0	0	0	77	NA	NA	NA	NA	NA	NA	Black	Black
100126304	MIR891B	0	0	0	0	79	NA	NA	NA	NA	NA	NA	Black	Black
100126306	MIR888	0	0	0	0	77	NA	NA	NA	NA	NA	NA	Black	Black
100126307	MIR892B	0	0	0	0	77	NA	NA	NA	NA	NA	NA	Black	Black
100126308	MIR541	0	0	0	0	84	NA	NA	NA	NA	NA	NA	Black	Black
100126309	MIR875	0	0	0	0	76	NA	NA	NA	NA	NA	NA	Black	Black
100126310	MIR876	0	0	0	0	81	NA	NA	NA	NA	NA	NA	Black	Black
100126311	MIR147B	0	0	0	0	80	NA	NA	NA	NA	NA	NA	Black	Black
100126313	MIR744	1.26415	0	0	0	98	-3.1655	1	1	0	1	NA	Black	Black
100126314	MIR877	0.205791	0.205385	0.203072	0	602	NA	NA	NA	NA	NA	NA	Black	Black
100126315	MIR665	0	0	0	0	72	NA	NA	NA	NA	NA	NA	Black	Black
100126316	MIR873	0	0	0	0	77	NA	NA	NA	NA	NA	NA	Black	Black
100126317	MIR374B	1.72064	0	3.39582	1.72386	72	-3.1655	1	1	0.898315	1	NA	Black	Black
100126318	MIR301B	0	0	0	0	78	NA	NA	NA	NA	NA	NA	Black	Black
100126319	MIR216B	0	0	0	0	82	NA	NA	NA	NA	NA	NA	Black	Black
100126320	MIR920	0	0	0	0	75	NA	NA	NA	NA	NA	NA	Black	Black
100126321	MIR922	0	0	0	0	81	NA	NA	NA	NA	NA	NA	Black	Black
100126324	MIR934	0	0	0	0	83	NA	NA	NA	NA	NA	NA	Black	Black
100126325	MIR935	0	0	0	0	91	NA	NA	NA	NA	NA	NA	Black	Black
100126326	MIR936	0	0	0	0	98	NA	NA	NA	NA	NA	NA	Black	Black
100126327	MIR938	0	0	0	0	83	NA	NA	NA	NA	NA	NA	Black	Black
100126328	MIR940	3.95382	9.20735	0	2.6408	94	1.19872	0.343877	1	-4.09739	0.500026	1	Black	Black
100126329	MIR941-1	0	0	0	0.541999	229	NA	NA	NA	NA	NA	NA	Black	Black
100126331	MIR942	0	0	0	0	86	NA	NA	NA	NA	NA	NA	Black	Black
100126332	MIR943	0	0	0	0	94	NA	NA	NA	NA	NA	NA	Black	Black
100126333	MIR708	0	0	0	0	88	NA	NA	NA	NA	NA	NA	Black	Black
100126334	MIR885	0	0	0	0	74	NA	NA	NA	NA	NA	NA	Black	Black
100126335	MIR543	0	0	0	0	78	NA	NA	NA	NA	NA	NA	Black	Black
100126336	MIR208B	0	0	0	0	77	NA	NA	NA	NA	NA	NA	Black	Black
100126338	MIR937	0	0	0	0	86	NA	NA	NA	NA	NA	NA	Black	Black
100126340	MIR944	0	0	0	0	88	NA	NA	NA	NA	NA	NA	Black	Black
100126341	MIR891A	0	0	0	0	79	NA	NA	NA	NA	NA	NA	Black	Black
100126342	MIR892A	0	0	0	0	75	NA	NA	NA	NA	NA	NA	Black	Black
100126343	MIR874	0	0	0	0	78	NA	NA	NA	NA	NA	NA	Black	Black
100126345	MIR889	0	0	0	0	79	NA	NA	NA	NA	NA	NA	Black	Black
100126346	MIR190B	0	0	0	0	79	NA	NA	NA	NA	NA	NA	Black	Black
100126348	MIR760	0	0	0	1.55147	80	5.12548e-15	1	NA	-3.1793	1	1	Black	Black
100126349	MIR921	0	0	0	0	56	NA	NA	NA	NA	NA	NA	Black	Black
100126350	MIR933	0	1.60573	0	1.61192	77	3.17437	1	1	-3.1793	1	1	Black	Black
100126351	MIR939	1.51081	3.01565	0	0	82	0.926663	1	NA	0	1	NA	Black	Black
100126352	MIR941-3	0	0	0	0	229	NA	NA	NA	NA	NA	NA	Black	Black
100126355	MIR365A	0	0	1.40517	0	87	5.12548e-15	1	NA	3.16063	1	1	Black	Black
100126356	MIR365B	0	0	1.10135	0	111	5.12548e-15	1	NA	3.16063	1	1	Black	Black
100126780	SNAR-G1	0	0	0	0	128	NA	NA	NA	NA	NA	NA	Black	Black
100126781	SNAR-F	0	0	0	0	123	NA	NA	NA	NA	NA	NA	Black	Black
100126784	LOC100126784	2.51815	0.429885	0.752003	1.22823	3739	-2.52614	6.02594e-12	4.55561e-09	-0.703854	0.0929649	NA	Yellow	Black
100126791	EGOT	0	0	0	0	1462	NA	NA	NA	NA	NA	NA	Black	Black
100126793	GHRLOS	0.237862	0.316522	0.195599	0.198588	3125	NA	NA	NA	NA	NA	NA	Black	Black
100126798	SNAR-A1	0	0	0	0	244	NA	NA	NA	NA	NA	NA	Black	Black
100126800	SNAR-A12	0	0	0	0	244	NA	NA	NA	NA	NA	NA	Black	Black
100127206	KIAA1024L	0	0	0	0	573	NA	NA	NA	NA	NA	NA	Black	Black
100127888	SLCO4A1-AS1	0.95766	3.30174	3.5223	2.00612	1423	1.78683	0.00014463	0.0728936	0.809643	0.0330525	NA	Black	Black
100127889	NA	1.36949	0.946237	1.45535	1.05542	1176	-0.514565	0.523706	NA	0.459544	0.54151	NA	Black	Black
100127983	C8orf88	3.05892	2.81804	2.43802	3.65399	1053	-0.10498	0.88787	NA	-0.580026	0.212222	NA	Black	Black
100128023	DPPA2P3	0.216396	0.53992	0.320304	0	1145	NA	NA	NA	NA	NA	NA	Black	Black
100128025	WWTR1-AS1	1.0944	0.946608	0.93595	1.02335	1698	-0.194735	0.850662	NA	-0.126748	1	NA	Black	Black
100128054	PLCE1-AS1	0.0879875	0	0.0868249	0	1408	NA	NA	NA	NA	NA	NA	Black	Black
100128071	FAM229A	4.43085	4.42209	4.02251	4.26155	699	0.00992228	1	NA	-0.0819724	1	NA	Black	Black
100128076	LOC100128076	1.1699	0.491617	0.729122	0.555199	2012	-1.22516	0.0524014	1	0.389332	0.663797	NA	Black	Black
100128081	JAZF1-AS1	0	0	0.204773	0	1194	NA	NA	NA	NA	NA	NA	Black	Black
100128098	ST8SIA6-AS1	0.132641	0.0661893	0.196332	0.265777	1868	NA	NA	NA	NA	NA	NA	Black	Black
100128124	HGC6.3	0.121935	0	0	0	1016	NA	NA	NA	NA	NA	NA	Black	Black
100128126	STAU2-AS1	0	0	0.0591148	0.120037	2068	NA	NA	NA	NA	NA	NA	Black	Black
100128164	LOC100128164	0.229681	0.193961	0.191778	0.283212	7012	NA	NA	NA	NA	NA	NA	Black	Black
100128176	UST-AS1	0.0595322	0.0594145	0	0	2081	NA	NA	NA	NA	NA	NA	Black	Black
100128191	TMPO-AS1	9.28854	8.91815	8.1216	6.1254	3161	-0.0458567	0.783383	NA	0.407553	0.00817584	NA	Black	Black
100128239	LOC100128239	0.0538871	0.0537806	0.10635	0	2299	NA	NA	NA	NA	NA	NA	Black	Black
100128252	ZNF667-AS1	14.808	14.8481	14.2693	14.3481	1782	0.0167195	0.923745	NA	-0.00706456	0.961222	NA	Black	Black
100128264	HTR5A-AS1	0	0	0	0	2879	NA	NA	NA	NA	NA	NA	Black	Black
100128285	DNM1P35	1.44615	1.44329	0.951358	0.862408	3598	0.0099423	1	NA	0.14182	0.784136	NA	Black	Black
100128288	LOC100128288	0.75647	1.74225	2.12458	1.57406	2129	1.20855	0.0138215	1	0.431844	0.261224	NA	Black	Black
100128292	DLG5-AS1	1.52084	0.861471	1.05457	0.905969	3014	-0.803514	0.048273	NA	0.218855	0.665857	NA	Black	Black
100128327	TRAPPC3L	0	0	0	0	1325	NA	NA	NA	NA	NA	NA	Black	Black
100128338	FAM83H-AS1	2.35371	3.6591	3.30525	4.21737	2737	0.648123	0.0152165	NA	-0.350185	0.123052	NA	Black	Black
100128361	LOC100128361	1.29567	1.09417	1.67196	1.29809	2486	-0.229834	0.665857	NA	0.364479	0.367038	NA	Black	Black
100128378	LINC00696	0	0	0.0404934	0	3019	NA	NA	NA	NA	NA	NA	Black	Black
100128385	FAM225B	1.94173	0.383319	0.800117	1.11163	5806	-2.31994	7.29307e-13	5.60108e-10	-0.472187	0.171234	NA	Yellow	Black
100128398	LOC100128398	2.0245	2.28121	2.25553	2.02828	1897	0.184359	0.712701	NA	0.153496	0.712701	NA	Black	Black
100128420	LINC00892	0	0	0	0	689	NA	NA	NA	NA	NA	NA	Black	Black
100128496	C20orf78	0	0	0	0	648	NA	NA	NA	NA	NA	NA	Black	Black
100128505	ASTN2-AS1	0.0705504	0	0	0	1756	NA	NA	NA	NA	NA	NA	Black	Black
100128511	NEBL-AS1	0.392046	0.195635	0	0	632	NA	NA	NA	NA	NA	NA	Black	Black
100128531	LOC100128531	1.65521	0.635363	1.63334	1.40318	973	-1.34689	0.0964061	1	0.217722	0.83892	NA	Black	Black
100128553	CTAGE4	2.07578	1.90689	2.16474	1.70154	5252	-0.109448	0.645981	NA	0.347693	0.162702	NA	Black	Black
100128554	LINC02347	0	0	0	0	3051	NA	NA	NA	NA	NA	NA	Black	Black
100128568	LOC100128568	0.775502	1.35445	0.956569	1.94238	639	0.798229	0.548945	NA	-1.00292	0.301947	1	Black	Black
100128569	C19orf71	44.3111	42.9337	38.8065	34.2203	671	-0.0327153	0.855833	NA	0.182205	0.233077	NA	Black	Black
100128573	LOC100128573	0.235974	1.17754	0.698568	0.47283	525	2.19692	0.218823	1	0.536423	1	NA	Black	Black
100128590	SLC8A1-AS1	0	0	0	0	1002	NA	NA	NA	NA	NA	NA	Black	Black
100128593	LOC100128593	0	0.0457593	0	0.0459355	2702	NA	NA	NA	NA	NA	NA	Black	Black
100128627	CDC42P3	1.01214	1.68357	1.26511	1.14924	1836	0.742094	0.154285	NA	0.138493	0.868062	NA	Black	Black
100128640	ACVR2B-AS1	0.344539	0.687716	0.582834	0.394494	2517	NA	NA	NA	NA	NA	NA	Black	Black
100128675	HPN-AS1	0.0268327	0	0.0529562	0.0537656	4617	NA	NA	NA	NA	NA	NA	Black	Black
100128682	LINC01531	0	0	0.0738221	0	3312	NA	NA	NA	NA	NA	NA	Black	Black
100128714	LINC02346	0	0	0	0	1967	NA	NA	NA	NA	NA	NA	Black	Black
100128731	OST4	72.5438	69.8511	67.0482	68.3288	485	-0.0417244	0.770202	NA	-0.0264091	0.864306	NA	Black	Black
100128750	RBPMS-AS1	2.31691	1.90427	2.82425	1.77506	909	-0.267962	0.720317	NA	0.665788	0.229891	NA	Black	Black
100128770	LOC100128770	0.161943	0.121217	0.239705	0.0811227	3060	NA	NA	NA	NA	NA	NA	Black	Black
100128782	LINC00476	1.57566	1.32138	2.02993	1.60053	11322	-0.240862	0.179388	NA	0.343497	0.0341989	NA	Black	Black
100128787	LINC01349	0	0	0	0	823	NA	NA	NA	NA	NA	NA	Black	Black
100128788	SRRM2-AS1	2.03819	2.16682	2.05498	2.30834	2796	0.100854	0.837949	NA	-0.166438	0.688641	NA	Black	Black
100128811	GPR158-AS1	0.0509192	0	0	0	2433	NA	NA	NA	NA	NA	NA	Black	Black
100128822	LINC01003	3.57197	4.52135	5.67403	3.22951	1422	0.351905	0.300892	NA	0.811852	0.00566108	NA	Black	Black
100128881	VPS9D1-AS1	38.4451	37.1701	31.591	40.2161	1753	-0.0358234	0.721158	NA	-0.347302	0.000221574	NA	Black	Black
100128885	LOC100128885	0.623827	0.622594	0.615584	0.710219	4369	NA	NA	NA	NA	NA	NA	Black	Black
100128890	FAM66B	2.25033	2.54139	3.68151	1.83922	2092	0.187728	0.657665	NA	0.999193	0.00129566	NA	Black	Black
100128893	GATA6-AS1	0.277151	0	0.205117	0.0694171	1788	NA	NA	NA	NA	NA	NA	Black	Black
100128927	ZBTB42	3.0665	4.18259	3.39582	2.90154	3636	0.460084	0.0289667	NA	0.227505	0.342817	NA	Black	Black
100128946	LINC01310	0	0	0	0	4015	NA	NA	NA	NA	NA	NA	Black	Black
100128977	MAPT-AS1	0	0	0	0	1680	NA	NA	NA	NA	NA	NA	Black	Black
100128993	LOC100128993	0	0.122296	0	0	1011	NA	NA	NA	NA	NA	NA	Black	Black
100129027	LOC100129027	0	0	0.0340908	0	3586	NA	NA	NA	NA	NA	NA	Black	Black
100129034	LOC100129034	21.2116	16.2994	19.3048	17.1662	5712	-0.367159	4.98026e-07	NA	0.170242	0.0209653	NA	Black	Black
100129046	LOC100129046	0.475876	0.633248	0.469588	0.635686	1562	NA	NA	NA	NA	NA	NA	Black	Black
100129055	LOC100129055	0	0	0	0	2775	NA	NA	NA	NA	NA	NA	Black	Black
100129066	UNQ6494	0	0	0	0	2194	NA	NA	NA	NA	NA	NA	Black	Black
100129075	KTN1-AS1	3.80065	4.01197	3.17344	3.73452	3390	0.0907858	0.734008	NA	-0.233693	0.278811	NA	Black	Black
100129083	LOC100129083	0.509821	0.508813	0.167695	0	729	NA	NA	NA	NA	NA	NA	Black	Black
100129128	KHDC1L	0	0	0	0	634	NA	NA	NA	NA	NA	NA	Black	Black
100129138	LOC100129138	1.43458	0.204535	0.910046	1.23194	1209	-2.72308	0.00419549	1	-0.430844	0.663797	NA	Black	Black
100129148	LOC100129148	0.538637	0.268786	0.797279	0.539643	460	NA	NA	NA	NA	NA	NA	Black	Black
100129175	LOC100129175	0	0	0	0	1993	NA	NA	NA	NA	NA	NA	Black	Black
100129195	ZSCAN16-AS1	2.86947	2.98832	2.95467	3.20815	2979	0.0712461	0.866802	NA	-0.117672	0.624527	NA	Black	Black
100129196	MATN1-AS1	1.26908	1.3872	1.13304	0.968724	2050	0.140417	0.880532	NA	0.225303	0.73611	NA	Black	Black
100129213	SLC39A12-AS1	0	0	0	0.0631321	1966	NA	NA	NA	NA	NA	NA	Black	Black
100129216	DEFB131B	1.74488	2.32191	1.14788	3.49628	213	0.410159	1	NA	-1.54742	0.289164	1	Black	Black
100129239	CXorf51A	0	0	0	0	438	NA	NA	NA	NA	NA	NA	Black	Black
100129250	SMIM27	3.49845	3.76539	3.45223	3.84861	1806	0.118626	0.771528	NA	-0.155574	0.699965	NA	Black	Black
100129269	LINC01160	0.535312	0.457932	0.754626	0.153232	1620	NA	NA	NA	NA	NA	NA	Black	Black
100129271	C1orf68	0	0	0	0	908	NA	NA	NA	NA	NA	NA	Black	Black
100129316	LOC100129316	0.0236019	0.0471105	0.02329	0.023646	5249	NA	NA	NA	NA	NA	NA	Black	Black
100129345	LINC02291	0	0	0	0	1670	NA	NA	NA	NA	NA	NA	Black	Black
100129354	NRADDP	0.244835	0.488702	0	0.367938	1012	NA	NA	NA	NA	NA	NA	Black	Black
100129361	SMIM10L1	8.4724	7.51046	8.91613	8.66773	4840	-0.160979	0.180663	NA	0.0416219	0.73639	NA	Black	Black
100129385	C9orf92	0	0	0	0	447	NA	NA	NA	NA	NA	NA	Black	Black
100129387	GABPB1-AS1	4.94587	4.96601	5.94535	5.13529	4133	0.018675	0.913223	NA	0.212048	0.165465	NA	Black	Black
100129396	FAM106CP	0.91559	0.632618	0.694994	0.635054	1759	NA	NA	NA	NA	NA	NA	Black	Black
100129405	MSTO2P	12.7755	12.0263	11.9307	13.8492	3074	-0.0743353	0.551897	NA	-0.214171	0.0742276	NA	Black	Black
100129407	FAM236A	0	0.132948	0	0	930	NA	NA	NA	NA	NA	NA	Black	Black
100129424	RPL19P12	1.09247	0.327094	1.29365	0.985062	1134	-1.68628	0.0923934	1	0.389332	0.663797	NA	Black	Black
100129427	DDC-AS1	0	0	0	0	1776	NA	NA	NA	NA	NA	NA	Black	Black
100129460	DPY19L1P1	9.31918	7.73979	9.26035	7.63902	1901	-0.254837	0.157984	NA	0.278284	0.139885	NA	Black	Black
100129464	LINC01546	0	0	0	0	674	NA	NA	NA	NA	NA	NA	Black	Black
100129480	MKRN2OS	0.571432	0.684363	1.24054	0.915998	1084	0.266906	1	NA	0.432637	0.64777	NA	Black	Black
100129482	ZNF37BP	7.13406	6.71035	6.11069	8.48979	10263	-0.0754925	0.405643	NA	-0.473421	3.96699e-08	NA	Black	Black
100129515	ETDB	0	0	0	0	631	NA	NA	NA	NA	NA	NA	Black	Black
100129518	SOD2-OT1	0.721528	1.36819	1.63759	0.722876	1717	0.927416	0.136339	NA	1.17071	0.0352357	1	Black	Black
100129520	TEX13C	0	0	0	0	2982	NA	NA	NA	NA	NA	NA	Black	Black
100129534	LOC100129534	1.37774	1.92502	1.63144	1.04904	2248	0.493304	0.245793	NA	0.634606	0.152926	NA	Black	Black
100129543	ZNF730	0.731819	0.313017	0.515821	0.209481	2370	NA	NA	NA	NA	NA	NA	Black	Black
100129550	LINC02035	3.25244	3.28789	4.22407	3.63692	5904	0.0284454	0.866234	NA	0.216645	0.153126	NA	Black	Black
100129583	FAM47E	0.0424269	0.105858	0.125599	0.170024	5840	NA	NA	NA	NA	NA	NA	Black	Black
100129597	LINC00462	0	0	0	0	1023	NA	NA	NA	NA	NA	NA	Black	Black
100129617	LOC100129617	1.41879	1.02981	1.08185	1.7445	1921	-0.446473	0.418151	NA	-0.684402	0.174661	NA	Black	Black
100129620	LOC100129620	0.0486975	0	0	0	2544	NA	NA	NA	NA	NA	NA	Black	Black
100129636	LOC100129636	0	0	0	0	7802	NA	NA	NA	NA	NA	NA	Black	Black
100129654	TCF24	0.85962	1.41305	1.04785	0.911886	2450	0.725662	0.13561	NA	0.200097	0.749504	NA	Black	Black
100129662	FGF13-AS1	0	0	0	0	833	NA	NA	NA	NA	NA	NA	Black	Black
100129669	IZUMO3	0	0	0	0	743	NA	NA	NA	NA	NA	NA	Black	Black
100129716	ARRDC3-AS1	0.39612	0.395337	0.635189	0.595289	2502	NA	NA	NA	NA	NA	NA	Black	Black
100129722	STPG3-AS1	1.1653	1.81719	1.29365	1.24045	1701	0.649733	0.211507	NA	0.0610181	1	NA	Black	Black
100129726	LINC01126	1.95808	1.42808	2.52674	1.50903	1645	-0.440056	0.371856	NA	0.740936	0.0763121	NA	Black	Black
100129792	CCDC152	0	0.0354172	0	0	3491	NA	NA	NA	NA	NA	NA	Black	Black
100129794	SLC25A21-AS1	0.981001	1.39866	1.17548	1.05304	1768	0.520635	0.391946	NA	0.158324	0.860166	NA	Black	Black
100129827	MRVI1-AS1	0	0.13738	0	0	900	NA	NA	NA	NA	NA	NA	Black	Black
100129842	ZNF737	0.191935	0.17682	0.247675	0.207085	8391	NA	NA	NA	NA	NA	NA	Black	Black
100129845	PCOLCE-AS1	0.0826736	0.123765	0.163162	0	2997	NA	NA	NA	NA	NA	NA	Black	Black
100129858	SCOC-AS1	0.626552	0.68216	0.899306	0.91305	2175	NA	NA	NA	NA	NA	NA	Black	Black
100129917	LOC100129917	8.01618	7.70942	8.26982	8.98029	1700	-0.0434171	0.839199	NA	-0.117909	0.562123	NA	Black	Black
100129924	TMEM269	0.504116	0.880459	0.497455	0.88385	983	NA	NA	NA	NA	NA	NA	Black	Black
100129931	LOC100129931	0.316919	0.287539	0.199011	0.230917	4300	NA	NA	NA	NA	NA	NA	Black	Black
100129935	LOC100129935	0	0	0	0	1831	NA	NA	NA	NA	NA	NA	Black	Black
100129961	CCNT2-AS1	2.11621	1.40802	2.26227	1.50178	1405	-0.571322	0.268683	NA	0.588446	0.222567	NA	Black	Black
100129973	CERNA1	0.57053	1.22015	1.04555	0.816564	1520	1.09582	0.134021	1	0.353617	0.677822	NA	Black	Black
10013	HDAC6	11.2667	11.7428	12.1033	12.4602	7939	0.0725253	0.353239	NA	-0.0410519	0.594994	NA	Black	Black
100130000	NA	0.806421	1.25754	1.09418	1.31288	2458	0.649733	0.211507	NA	-0.260652	0.665857	NA	Black	Black
100130015	URAHP	1.62398	2.08385	1.71699	2.3243	2136	0.371077	0.382521	NA	-0.434472	0.282849	NA	Black	Black
100130017	FTLP10	0	0	0	0	1501	NA	NA	NA	NA	NA	NA	Black	Black
100130075	LOC100130075	0.23419	0.116863	0	0.117314	1058	NA	NA	NA	NA	NA	NA	Black	Black
100130086	HSFX2	0.47669	0.63433	0.757853	0.530645	4678	NA	NA	NA	NA	NA	NA	Black	Black
100130093	NA	1.71992	1.71652	0.977173	1.72313	2377	0.00993426	1	NA	-0.81336	0.07077	NA	Black	Black
100130148	MAPT-IT1	0	0	0	0.0206622	6007	NA	NA	NA	NA	NA	NA	Black	Black
100130155	MIR124-2HG	0	0	0	0	2788	NA	NA	NA	NA	NA	NA	Black	Black
100130197	EFCAB14-AS1	0.849993	0.212078	0.629071	0.42579	583	NA	NA	NA	NA	NA	NA	Black	Black
100130231	LINC00861	0	0.0226699	0.0224146	0	5454	NA	NA	NA	NA	NA	NA	Black	Black
100130238	LOC100130238	0.191725	0.31891	0.567576	0.192083	3877	NA	NA	NA	NA	NA	NA	Black	Black
100130264	LOC100130264	0	0	0	0	1789	NA	NA	NA	NA	NA	NA	Black	Black
100130274	CCDC166	0	0.374671	0.463066	0.188057	1320	NA	NA	NA	NA	NA	NA	Black	Black
100130275	TFAP2A-AS1	7.10506	9.34725	8.15846	7.95959	1918	0.408116	0.0341957	NA	0.0364412	0.900218	NA	Black	Black
100130298	LOC100130298	0	0	0	0	513	NA	NA	NA	NA	NA	NA	Black	Black
100130301	C8orf89	0	0	0	0	563	NA	NA	NA	NA	NA	NA	Black	Black
100130302	SUPT20HL1	0	0	0	0.0931815	2664	NA	NA	NA	NA	NA	NA	Black	Black
100130311	C17orf107	0.585659	0.779336	1.2329	0.74322	3173	0.421953	0.49995	NA	0.727338	0.0923414	NA	Black	Black
100130331	LOC100130331	0.0396437	0.0791306	0.0391198	0.158871	3125	NA	NA	NA	NA	NA	NA	Black	Black
100130342	SCGB2B3P	0.688258	0	0	0	180	NA	NA	NA	NA	NA	NA	Black	Black
100130348	TMEM262	0.561843	0.560733	1.10884	0.281446	441	0.00938531	1	NA	1.85495	0.375065	1	Black	Black
100130357	LOC100130357	0.698709	0.91189	0.742513	1.0231	2305	0.393675	0.584958	NA	-0.458055	0.487224	NA	Black	Black
100130370	LOC100130370	0.646083	0.483605	0.159387	0	767	NA	NA	NA	NA	NA	NA	Black	Black
100130386	LINC00552	0	0	0	0	2579	NA	NA	NA	NA	NA	NA	Black	Black
100130417	LOC100130417	1.99817	1.99422	2.71118	1.25119	496	0.00981848	1	NA	1.09755	0.210303	1	Black	Black
100130418	CECR7	7.04417	6.71275	6.8614	6.82967	2726	-0.0566524	0.819681	NA	0.0075549	1	NA	Black	Black
100130449	PP14571	0.55279	0.796897	0.666705	0.492287	2017	NA	NA	NA	NA	NA	NA	Black	Black
100130451	LOC100130451	0.43066	0.214904	0.424969	0.143821	1726	NA	NA	NA	NA	NA	NA	Black	Black
100130452	LOC100130452	0.244835	0.244351	0	0	506	NA	NA	NA	NA	NA	NA	Black	Black
100130476	LOC100130476	0.504629	0.31477	0.560206	0.758357	1964	NA	NA	NA	NA	NA	NA	Black	Black
100130480	LINC01387	0	0	0	0	603	NA	NA	NA	NA	NA	NA	Black	Black
100130519	TMEM221	0.107494	0.268203	0.15911	0.215389	2305	NA	NA	NA	NA	NA	NA	Black	Black
100130522	PARD6G-AS1	0.364664	0.463201	0.457986	0.398559	3737	NA	NA	NA	NA	NA	NA	Black	Black
100130539	C10orf142	0	0	0	0	1110	NA	NA	NA	NA	NA	NA	Black	Black
100130557	NFYC-AS1	1.59627	1.94283	1.8057	2.26236	3182	0.295459	0.402919	NA	-0.323624	0.330447	NA	Black	Black
100130581	LINC00910	1.46791	1.82436	2.35043	2.08112	4473	0.325756	0.272719	NA	0.176164	0.530214	NA	Black	Black
100130613	PRR32	0	0	0	0	1227	NA	NA	NA	NA	NA	NA	Black	Black
100130673	LOC100130673	0	0	0	0	1597	NA	NA	NA	NA	NA	NA	Black	Black
100130691	LOC100130691	1.62199	2.56773	2.42843	2.12933	2215	0.673228	0.0644633	NA	0.189915	0.581916	NA	Black	Black
100130700	TP53TG3HP	0	0	0	0	600	NA	NA	NA	NA	NA	NA	Black	Black
100130705	LOC100130705	0.749247	0.715255	0.93222	0.587463	3803	NA	NA	NA	NA	NA	NA	Black	Black
100130717	HDHD5-AS1	0.593705	1.58008	0.976433	1.78444	626	1.38821	0.226696	1	-0.852881	0.424121	NA	Black	Black
100130733	LRRC70	0.275426	0.43981	0.0543573	0.662256	2249	NA	NA	NA	NA	NA	NA	Black	Black
100130742	LRRC69	1.28205	1.01014	1.06535	1.14924	1836	-0.328627	0.607909	NA	-0.107655	1	NA	Black	Black
100130744	LOC100130744	7.86505	8.51552	8.51372	9.2169	2599	0.127373	0.422795	NA	-0.113543	0.505586	NA	Black	Black
100130771	EFCAB10	1.42996	1.75148	1.66762	1.43263	1906	0.303866	0.568664	NA	0.218855	0.665857	NA	Black	Black
100130776	AGAP2-AS1	14.0798	11.2255	12.4565	12.2415	1531	-0.313778	0.0725903	NA	0.0259683	0.909856	NA	Black	Black
100130827	SBK3	0.488897	0.683103	0.964873	0	1267	NA	NA	NA	NA	NA	NA	Black	Black
100130849	LOC100130849	0	0	0	0	564	NA	NA	NA	NA	NA	NA	Black	Black
100130855	USP3-AS1	1.40552	1.26915	0.858586	0.60349	1851	-0.133582	0.874759	NA	0.503657	0.523706	NA	Black	Black
100130872	LOC100130872	4.02923	4.89006	4.34414	5.20791	4981	0.291969	0.0595936	NA	-0.260592	0.0961488	NA	Black	Black
100130880	LOC100130880	0	0.214284	0	0	577	NA	NA	NA	NA	NA	NA	Black	Black
100130889	PSORS1C3	0.0596899	0.0595719	0.0294506	0.0598014	4151	NA	NA	NA	NA	NA	NA	Black	Black
100130890	TSTD3	1.73482	2.29154	1.86294	2.04477	2428	0.413038	0.261398	NA	-0.13305	0.820245	NA	Black	Black
100130894	VAC14-AS1	3.67153	1.38798	2.25066	1.22613	2227	-1.38613	2.11805e-05	0.0114374	0.873421	0.0227933	NA	Black	Black
100130899	LOC100130899	0.0291772	0.0291195	0.0575834	0.0292317	4246	NA	NA	NA	NA	NA	NA	Black	Black
100130933	SMIM6	3.74053	1.79191	3.9864	2.09861	828	-1.04124	0.04724	1	0.920506	0.0598522	NA	Black	Black
100130934	ZNF663P	0.107634	0.107421	0.531058	0	1151	NA	NA	NA	NA	NA	NA	Black	Black
100130935	CSAG4	0	0	0	0	801	NA	NA	NA	NA	NA	NA	Black	Black
100130950	LOC100130950	0.788629	0.572415	0.636716	0.502792	1728	NA	NA	NA	NA	NA	NA	Black	Black
100130954	LINC01502	0	0.0468694	0	0	2638	NA	NA	NA	NA	NA	NA	Black	Black
100130958	SYCE1L	2.10215	2.23786	3.31899	1.12324	884	0.102256	1	NA	1.5493	0.00704598	1	Black	Black
100130964	LOC100130964	0	0	0	0	520	NA	NA	NA	NA	NA	NA	Black	Black
100130967	C6orf99	0.194179	0.193796	0	0.389084	638	NA	NA	NA	NA	NA	NA	Black	Black
100130987	LOC100130987	3.20647	6.10935	5.0338	5.40277	850	0.938928	0.0170381	NA	-0.100828	0.906468	NA	Black	Black
100130988	SPATA48	0	0	0	0	1404	NA	NA	NA	NA	NA	NA	Black	Black
100130992	LOC100130992	1.49192	2.06165	1.92519	1.93545	6477	0.478802	0.0340374	NA	-0.0067858	1	NA	Black	Black
100131047	LOC100131047	0	0	0	0	2125	NA	NA	NA	NA	NA	NA	Black	Black
100131060	LINC01135	0.110317	0.110099	0	0	1123	NA	NA	NA	NA	NA	NA	Black	Black
100131067	CKMT2-AS1	3.01747	3.81741	3.18729	3.27858	2915	0.351527	0.157516	NA	-0.039802	0.872119	NA	Black	Black
100131089	SRP14-AS1	4.1793	3.91035	4.60277	4.00018	3320	-0.0830418	0.685545	NA	0.20309	0.327613	NA	Black	Black
100131094	DPP9-AS1	3.34828	5.15341	3.30404	4.68827	3071	0.634157	0.00250541	NA	-0.503305	0.0162692	NA	Black	Black
100131096	TNRC6C-AS1	0.155441	0.465401	0.345121	0.389328	3188	NA	NA	NA	NA	NA	NA	Black	Black
100131117	ZBTB20-AS1	0.0720689	0	0	0	1719	NA	NA	NA	NA	NA	NA	Black	Black
100131137	BSPH1	0	0	0	0	654	NA	NA	NA	NA	NA	NA	Black	Black
100131138	LINC01405	0	0.344406	0	0.345732	359	NA	NA	NA	NA	NA	NA	Black	Black
100131176	WDR86-AS1	0	0	0	0	787	NA	NA	NA	NA	NA	NA	Black	Black
100131187	TSTD1	17.5137	22.0789	19.4653	17.3617	672	0.3466	0.103347	NA	0.165664	0.482954	NA	Black	Black
100131193	CCDC183-AS1	6.90566	6.73655	8.19778	6.03423	2386	-0.0229209	0.902537	NA	0.442531	0.0141143	NA	Black	Black
100131208	SNAP25-AS1	0	0	0	0	2959	NA	NA	NA	NA	NA	NA	Black	Black
100131211	NEMP2	7.60541	8.34314	7.03973	8.21784	3942	0.146319	0.273534	NA	-0.222251	0.0979836	NA	Black	Black
100131213	ZNF503-AS2	1.8825	1.96825	2.07877	1.57168	2764	0.0768626	0.914402	NA	0.403052	0.225225	NA	Black	Black
100131234	MIR181A1HG	0	0	0	0	604	NA	NA	NA	NA	NA	NA	Black	Black
100131244	ANKRD63	0.108387	0	0.106955	0	1143	NA	NA	NA	NA	NA	NA	Black	Black
100131257	LOC100131257	0.123786	0.0941269	0.1047	0.0944894	21017	NA	NA	NA	NA	NA	NA	Black	Black
100131289	LOC100131289	5.23675	6.86898	8.56337	7.04533	828	0.402991	0.267412	NA	0.281709	0.330447	NA	Black	Black
100131320	RAB6C-AS1	0.251802	0.251304	0.298169	0.252272	2460	NA	NA	NA	NA	NA	NA	Black	Black
100131347	LOC100131347	0.518818	0.813675	0.804513	0.928192	3343	NA	NA	NA	NA	NA	NA	Black	Black
100131366	LINC00605	0.954196	1.19039	0.784656	1.19497	1558	0.32883	0.701309	NA	-0.599805	0.424658	NA	Black	Black
100131378	C11orf91	2.52058	2.13826	1.86545	2.02023	983	-0.22298	0.743068	NA	-0.113204	1	NA	Black	Black
100131390	SP9	0	0	0.0840202	0	1455	NA	NA	NA	NA	NA	NA	Black	Black
100131434	LINC00893	0.612895	0.774799	0.725755	0.654975	3032	NA	NA	NA	NA	NA	NA	Black	Black
100131439	CD300LD	0	0	0	0	644	NA	NA	NA	NA	NA	NA	Black	Black
100131454	DBIL5P	1.48466	1.68752	1.22087	1.48743	3004	0.196958	0.649443	NA	-0.282964	0.539276	NA	Black	Black
100131496	LOC100131496	0.164962	0	0.108521	0.11018	2253	NA	NA	NA	NA	NA	NA	Black	Black
100131551	LINC00887	0.158992	0.190413	0.251026	0.28672	3896	NA	NA	NA	NA	NA	NA	Black	Black
100131561	FKSG29	0	0.203358	0	0	608	NA	NA	NA	NA	NA	NA	Black	Black
100131564	CCDC18-AS1	4.41803	6.04014	6.09157	6.30594	4094	0.463663	0.00332104	NA	-0.0489927	0.770222	NA	Black	Black
100131626	LOC100131626	0.649754	0.864626	0.854891	0.867957	572	NA	NA	NA	NA	NA	NA	Black	Black
100131635	LOC100131635	0.366528	0	0	0	338	NA	NA	NA	NA	NA	NA	Black	Black
100131655	LOC100131655	0.19133	0.859285	0.84961	0.383375	1295	NA	NA	NA	NA	NA	NA	Black	Black
100131691	MZF1-AS1	1.7114	2.56203	2.53318	1.90511	2606	0.593241	0.0732124	NA	0.410843	0.18072	NA	Black	Black
100131726	FAM83A-AS1	5.34916	11.6381	8.23442	10.8255	1158	1.13233	3.61774e-06	0.00209105	-0.393262	0.0738618	NA	Black	Black
100131733	USP30-AS1	0.126673	0.126423	0.124999	0.12691	978	NA	NA	NA	NA	NA	NA	Black	Black
100131755	ARMCX4	1.8022	3.07508	2.63889	2.7229	8524	0.783085	1.75812e-06	NA	-0.0443107	0.837055	NA	Black	Black
100131801	PET100	34.6535	35.1615	26.5016	33.8503	429	0.0337837	0.94908	NA	-0.351791	0.0859355	NA	Black	Black
100131814	LINC00271	0.202512	0.303167	0.299753	0.304335	2447	NA	NA	NA	NA	NA	NA	Black	Black
100131816	UBE2DNL	0	0	0	0	740	NA	NA	NA	NA	NA	NA	Black	Black
100131825	CADM3-AS1	0	0	0	0	3294	NA	NA	NA	NA	NA	NA	Black	Black
100131827	ZNF717	0.724482	0.602542	0.500436	0.725835	5130	NA	NA	NA	NA	NA	NA	Black	Black
100131897	FAM196B	0	0	0	0	3548	NA	NA	NA	NA	NA	NA	Black	Black
100131902	KRTAP25-1	0	0	0	0	370	NA	NA	NA	NA	NA	NA	Black	Black
100131980	ZNF705G	0	0	0	0.134181	925	NA	NA	NA	NA	NA	NA	Black	Black
100131998	RRN3P3	4.77251	5.60654	5.39624	5.42891	2492	0.244894	0.270936	NA	-0.0078237	1	NA	Black	Black
100132062	LOC100132062	0.39689	0.438546	0.335696	0.369229	8740	NA	NA	NA	NA	NA	NA	Black	Black
100132077	LOC100132077	1.83366	2.11598	1.86597	1.9519	2162	0.21863	0.631067	NA	-0.0638385	1	NA	Black	Black
100132078	LOC100132078	0	0	0	0.0479775	2587	NA	NA	NA	NA	NA	NA	Black	Black
100132101	HERC2P7	5.5482	4.76623	5.47489	3.44772	1764	-0.205994	0.411353	NA	0.666711	0.0129522	NA	Black	Black
100132103	FAM66E	0.518353	0.862215	1.02301	0.173107	1434	0.734949	0.454688	NA	2.49217	0.0129705	1	Black	Black
100132111	LOC100132111	11.2328	10.8857	12.0482	12.3955	761	-0.0324038	0.931946	NA	-0.0400505	0.871276	NA	Black	Black
100132146	FAM240A	0	0	0	0	1826	NA	NA	NA	NA	NA	NA	Black	Black
100132163	PHKA2-AS1	0.573548	0.0954025	0.660298	0.478849	1296	NA	NA	NA	NA	NA	NA	Black	Black
100132215	LOC100132215	1.54715	1.65847	1.63979	1.43522	2162	0.112562	0.894006	NA	0.192224	0.683908	NA	Black	Black
100132247	NPIPB5	8.31767	8.06739	7.22515	8.71465	4230	-0.0312368	0.835021	NA	-0.269419	0.0349065	NA	Black	Black
100132273	NDUFA6-AS1	1.79302	2.74013	2.10108	3.36819	2211	0.622701	0.0753949	NA	-0.678179	0.0338057	NA	Black	Black
100132285	KIR2DS2	0	0	0	0	1642	NA	NA	NA	NA	NA	NA	Black	Black
100132288	TEKT4P2	2.42664	3.22913	3.57086	3.49748	2910	0.424201	0.119502	NA	0.0307848	1	NA	Black	Black
100132341	CLUHP3	2.65072	2.99357	3.44171	3.84374	1776	0.187728	0.657665	NA	-0.158134	0.697249	NA	Black	Black
100132352	FRG1HP	6.42687	7.25814	7.42676	7.20137	1465	0.188018	0.481447	NA	0.0452694	0.939869	NA	Black	Black
100132354	LINC01512	0.0542885	0.108362	0.160714	0.10878	2282	NA	NA	NA	NA	NA	NA	Black	Black
100132356	LOC100132356	3.88663	4.98722	3.76679	3.54622	1785	0.371808	0.186132	NA	0.0877193	0.771528	NA	Black	Black
100132386	KRTAP4-9	0	0	0	0	1100	NA	NA	NA	NA	NA	NA	Black	Black
100132396	ZNF705B	0	0.102437	0	0	1207	NA	NA	NA	NA	NA	NA	Black	Black
100132399	GAGE12D	0	0	0	0	3510	NA	NA	NA	NA	NA	NA	Black	Black
100132403	FAM157B	2.52038	2.61215	2.58274	1.65102	1278	0.0641172	1	NA	0.642636	0.174661	NA	Black	Black
100132406	NBPF10	1.42841	1.41161	1.3128	1.36794	17693	-0.00423936	1	NA	-0.0584448	0.762095	NA	Black	Black
100132417	FCGR1CP	0.0645915	0	0.127476	0.0647121	1918	NA	NA	NA	NA	NA	NA	Black	Black
100132463	CLDN24	2.05543	1.30542	1.29072	1.87206	663	-0.633015	0.480889	NA	-0.527654	0.629212	NA	Black	Black
100132464	FAM99B	0	0	0	0	1066	NA	NA	NA	NA	NA	NA	Black	Black
100132476	KRTAP4-7	0	0	0	0	938	NA	NA	NA	NA	NA	NA	Black	Black
100132526	FGD5P1	0	0	0	0.0367539	3377	NA	NA	NA	NA	NA	NA	Black	Black
100132565	GOLGA8F	0	0	0	0	2990	NA	NA	NA	NA	NA	NA	Black	Black
100132594	PGAM1P5	1.61867	1.44239	1.25501	1.50586	2143	-0.152805	0.784136	NA	-0.260652	0.665857	NA	Black	Black
100132596	XGY2	0	0	0	0	1003	NA	NA	NA	NA	NA	NA	Black	Black
100132618	ZRANB2-AS1	2.21754	2.28693	1.89647	1.62923	1676	0.0570438	1	NA	0.218855	0.665857	NA	Black	Black
100132677	BSN-AS2	0.333156	0.522496	0.657508	0.333778	2603	NA	NA	NA	NA	NA	NA	Black	Black
100132707	PAXIP1-AS2	3.2915	3.35489	4.07729	3.5783	1769	0.0402396	1	NA	0.188779	0.505894	NA	Black	Black
100132708	CYP4F30P	0	0	0.0397043	0.0403111	3079	NA	NA	NA	NA	NA	NA	Black	Black
100132724	DCAF13P3	0.254178	0.304411	0.25082	0.254653	2437	NA	NA	NA	NA	NA	NA	Black	Black
100132735	FILNC1	0	0	0	0	1294	NA	NA	NA	NA	NA	NA	Black	Black
100132774	KDM4A-AS1	3.37942	2.2996	2.19791	3.00099	1613	-0.540698	0.130911	NA	-0.446762	0.275834	NA	Black	Black
100132781	LOC100132781	0.173835	0.115661	0.228717	0.116106	2138	NA	NA	NA	NA	NA	NA	Black	Black
100132831	LOC100132831	0.0625689	0.187336	0.123484	0.188057	1980	NA	NA	NA	NA	NA	NA	Black	Black
100132832	PMS2P9	1.32811	1.32549	0.943606	0.638685	2332	0.00992228	1	NA	0.559169	0.361969	NA	Black	Black
100132891	MSC-AS1	1.23508	0.301872	1.0944	0.429299	4915	-2.00856	2.03971e-06	0.00119731	1.34459	0.00074375	0.293781	Black	Black
100132911	DPH3P1	6.61192	5.44116	4.92203	8.25128	1068	-0.267682	0.378864	NA	-0.742791	0.0113558	NA	Black	Black
100132916	SHISAL2B	0.128114	0	0	0.256707	967	NA	NA	NA	NA	NA	NA	Black	Black
100132923	FAM66D	3.47021	2.88612	3.88094	1.85423	1071	-0.251911	0.590583	NA	1.06064	0.0154775	1	Black	Black
100132948	FAM27C	1.4098	1.58289	1.21728	0.529663	703	0.177284	1	NA	1.16863	0.343877	1	Black	Black
100132963	SMIM9	0	0	0	0	1016	NA	NA	NA	NA	NA	NA	Black	Black
100132979	GOLGA8DP	0.367275	0.0916373	0.0906055	0.0459951	5397	NA	NA	NA	NA	NA	NA	Black	Black
100132987	LINC00856	0	0.065907	0	0	3752	NA	NA	NA	NA	NA	NA	Black	Black
100132994	CXorf49B	0	0	0	0	3702	NA	NA	NA	NA	NA	NA	Black	Black
100133036	FAM95B1	1.38054	0.668032	0.880681	0.908111	8884	-1.03251	3.36018e-05	0.0178425	-0.0432919	1	NA	Black	Black
100133050	LOC100133050	0.176728	0	0.174393	0.177058	701	NA	NA	NA	NA	NA	NA	Black	Black
100133053	CXorf51B	0	0	0	0	438	NA	NA	NA	NA	NA	NA	Black	Black
100133091	LOC100133091	5.2119	3.68255	3.6866	4.20503	2686	-0.487635	0.0216561	NA	-0.188678	0.403767	NA	Black	Black
100133121	FAM27B	4.58186	2.63816	3.13014	3.70764	703	-0.778589	0.117662	NA	-0.241844	0.749504	NA	Black	Black
100133123	LINC01203	0	0	0	0	580	NA	NA	NA	NA	NA	NA	Black	Black
100133144	NA	0.153578	0.306549	0.252582	0.410307	2420	NA	NA	NA	NA	NA	NA	Black	Black
100133161	LINC01001	3.14456	3.06912	2.9433	3.21993	5358	-0.0221879	0.903639	NA	-0.128602	0.504638	NA	Black	Black
100133172	FAM66A	0.423154	0.617233	0.931486	0.456555	3806	NA	NA	NA	NA	NA	NA	Black	Black
100133205	LINC00240	0.88762	2.27794	1.87691	2.28671	977	1.35687	0.0434185	1	-0.281895	0.728557	NA	Black	Black
100133234	SBF1P1	0.0606791	0.0807455	0.0997955	0.0202641	6125	NA	NA	NA	NA	NA	NA	Black	Black
100133286	LOC100133286	0.507315	0.506313	0.600734	0.508263	1221	NA	NA	NA	NA	NA	NA	Black	Black
100133308	RSU1P2	0	0	0	0	3105	NA	NA	NA	NA	NA	NA	Black	Black
100133311	HOXA-AS3	0.148616	0.0889935	0.058661	0.178672	4168	NA	NA	NA	NA	NA	NA	Black	Black
100133315	LOC100133315	1.36379	2.44997	1.77641	2.35009	2271	0.854737	0.0227049	NA	-0.401542	0.302822	NA	Black	Black
100133331	LOC100133331	2.60558	2.88692	2.4731	2.86485	11221	0.160671	0.232196	NA	-0.211159	0.116768	NA	Black	Black
100133445	NA	0.185089	0.0615745	0.0608812	0	2008	NA	NA	NA	NA	NA	NA	Black	Black
100133461	LINC02171	0	0	0	0	1033	NA	NA	NA	NA	NA	NA	Black	Black
100133545	MRPL23-AS1	0	0.194813	0.19262	0.130376	1904	NA	NA	NA	NA	NA	NA	Black	Black
100133612	LINC01134	1.7819	1.73392	1.4946	1.74059	2781	-0.0264702	1	NA	-0.218198	0.640605	NA	Black	Black
100133669	LY6E-DT	0.887677	2.10407	1.80664	1.55634	2233	1.25136	0.00388671	1	0.215146	0.609486	NA	Black	Black
100133920	LOC100133920	0.0610579	0.0609372	0.0602511	0.122344	2029	NA	NA	NA	NA	NA	NA	Black	Black
100133941	CD24	86.4932	95.1133	92.8087	85.573	2180	0.149874	0.00683412	NA	0.117969	0.0345948	NA	Black	Black
100133957	UXT-AS1	0.481112	0.480161	0.870385	0.642681	1545	NA	NA	NA	NA	NA	NA	Black	Black
100133985	LINC01816	7.49691	6.73388	7.2129	9.01309	661	-0.141565	0.731517	NA	-0.319643	0.392255	NA	Black	Black
100133991	MAP3K14-AS1	2.70535	5.86553	5.52332	4.48619	1328	1.12589	0.000524641	0.243958	0.30022	0.291142	NA	Black	Black
100134015	UBOX5-AS1	0	0.206758	0.0681435	0.0691849	1794	NA	NA	NA	NA	NA	NA	Black	Black
100134229	JHDM1D-AS1	2.49855	3.79237	3.59557	3.80697	2380	0.613529	0.0292011	NA	-0.0814072	0.739066	NA	Black	Black
100134259	LINC01119	0.781454	0.779909	0.822536	0.99169	2378	NA	NA	NA	NA	NA	NA	Black	Black
100134317	LOC100134317	0.622545	0.621314	1.43341	0.623707	597	0.00957302	1	NA	1.16863	0.343877	1	Black	Black
100134368	LOC100134368	0.709725	1.10183	0.700347	0.553039	1571	0.640214	0.405154	NA	0.336255	0.8037	NA	Black	Black
100134713	NDUFB2-AS1	3.90904	3.00101	3.48648	3.46445	1648	-0.36753	0.252448	NA	0.00999201	1	NA	Black	Black
100134868	LOC100134868	2.22284	2.36635	2.55905	2.07853	1672	0.102667	0.899238	NA	0.299721	0.450701	NA	Black	Black
100134869	UBE2Q2P2	0.271851	0.310073	0.153291	0.194542	3190	NA	NA	NA	NA	NA	NA	Black	Black
100137047	JMJD7	1.85973	2.37003	1.58106	1.63388	4330	0.362026	0.163673	NA	-0.0464404	1	NA	Black	Black
100137049	PLA2G4B	0.0939601	0.140662	0.254976	0.235339	5274	NA	NA	NA	NA	NA	NA	Black	Black
10014	HDAC5	6.00273	9.79638	6.91064	8.0564	6563	0.719233	4.19374e-12	NA	-0.220373	0.0371913	NA	Black	Black
100141515	C17orf99	0.326385	0.744548	0.322072	0.186854	2657	NA	NA	NA	NA	NA	NA	Black	Black
100144595	LOC100144595	0	0	0	0	2362	NA	NA	NA	NA	NA	NA	Black	Black
100144596	LINC00029	0	0	0	0	1749	NA	NA	NA	NA	NA	NA	Black	Black
100144597	LINC01056	0	0	0	0	1234	NA	NA	NA	NA	NA	NA	Black	Black
100144602	EPHA5-AS1	0	0	0	0	1177	NA	NA	NA	NA	NA	NA	Black	Black
100144603	CHKB-AS1	2.37103	2.95793	2.72965	3.16728	627	0.32883	0.701309	NA	-0.211882	0.855647	NA	Black	Black
100144604	LINC00930	0	0	0	0	1762	NA	NA	NA	NA	NA	NA	Black	Black
100144748	KLLN	1.56415	2.86194	2.05798	1.79923	4277	0.882908	0.000361684	NA	0.194357	0.489513	NA	Black	Black
10015	PDCD6IP	24.4479	28.391	25.4642	26.2703	6846	0.228526	7.11335e-05	NA	-0.0440878	0.455001	NA	Black	Black
100151643	KRTAP20-4	0	0	0	0	224	NA	NA	NA	NA	NA	NA	Black	Black
100151683	RNU4ATAC	0	0.951089	0	0.954752	130	NA	NA	NA	NA	NA	NA	Black	Black
100151684	RNU6ATAC	0	0.989133	0.977996	2.97883	125	3.17437	1	1	-1.49335	0.625039	1	Black	Black
100158262	SCARNA9L	1.06799	1.06588	1.05387	0.35666	348	0.00957302	1	NA	1.45451	0.625039	1	Black	Black
10016	PDCD6	27.6753	28.2251	27.6314	26.8867	2659	0.0411969	0.654173	NA	0.0402796	0.650706	NA	Black	Black
100169752	TEX36-AS1	0	0.330151	0	0	749	NA	NA	NA	NA	NA	NA	Black	Black
100169851	PATE3	0.370917	0.46273	0.640529	0.464513	1336	NA	NA	NA	NA	NA	NA	Black	Black
100169890	PEG3-AS1	0	0	0	0	1314	NA	NA	NA	NA	NA	NA	Black	Black
100169951	SNAR-A3	0	0	0	0	1210	NA	NA	NA	NA	NA	NA	Black	Black
100169989	DBIL5P2	0.219657	0.146148	0.0722515	0.0733557	1692	NA	NA	NA	NA	NA	NA	Black	Black
10017	BCL2L10	1.67603	0.836358	2.06735	1.25937	887	-0.975384	0.238104	NA	0.708261	0.307758	NA	Black	Black
100170217	SNAR-B2	0	0.515173	0	0	240	NA	NA	NA	NA	NA	NA	Black	Black
100170218	SNAR-C2	0	0	0	0	360	NA	NA	NA	NA	NA	NA	Black	Black
100170219	SNAR-C4	0	0	0	0	120	NA	NA	NA	NA	NA	NA	Black	Black
100170220	SNAR-E	0	0	0	0	120	NA	NA	NA	NA	NA	NA	Black	Black
100170221	SNAR-H	0	0	0	0	120	NA	NA	NA	NA	NA	NA	Black	Black
100170222	SNAR-I	0	0	0	0	121	NA	NA	NA	NA	NA	NA	Black	Black
100170226	SNAR-C3	0	0	0	0	119	NA	NA	NA	NA	NA	NA	Black	Black
100170227	SNAR-D	0	0	0	0	119	NA	NA	NA	NA	NA	NA	Black	Black
100170228	SNAR-G2	0	0	0	0	119	NA	NA	NA	NA	NA	NA	Black	Black
100170229	SRRM5	0	0	0	0	2398	NA	NA	NA	NA	NA	NA	Black	Black
100170765	ERICH4	0	0	0.258456	0	946	NA	NA	NA	NA	NA	NA	Black	Black
100170841	EPOP	6.48399	11.8319	9.91928	11.6469	3229	0.880067	1.37441e-10	NA	-0.230657	0.067952	NA	Black	Black
10018	BCL2L11	12.4046	13.6937	14.4251	14.9852	6212	0.155436	0.0649911	NA	-0.0540763	0.515261	NA	Black	Black
100187716	MIR1224	0	0	1.43823	0	85	5.12548e-15	1	NA	3.16063	1	1	Black	Black
100188847	MIR1225	0	0	0	0	90	NA	NA	NA	NA	NA	NA	Black	Black
100188893	TOMM6	0	0	0	0	1857	NA	NA	NA	NA	NA	NA	Black	Black
100188947	HECTD2-AS1	0	0.604309	0.239002	0.485309	1023	NA	NA	NA	NA	NA	NA	Black	Black
100188949	LINC00426	0	0.0778109	0.230805	0	1589	NA	NA	NA	NA	NA	NA	Black	Black
100188953	LINC00092	0.0719851	0.287371	0.142068	0.216359	1721	NA	NA	NA	NA	NA	NA	Black	Black
100188954	DNMBP-AS1	0.0934639	0.0466396	0.0922289	0.0468192	2651	NA	NA	NA	NA	NA	NA	Black	Black
100189589	DCTN1-AS1	0.173349	0.0576686	0	0.0578908	2144	NA	NA	NA	NA	NA	NA	Black	Black
10019	SH2B3	21.4278	11.9989	15.6506	16.4009	5585	-0.823614	1.5524e-25	NA	-0.0666741	0.418147	NA	Black	Black
100190938	RAMP2-AS1	0.266259	0.0759236	0.0375344	0.038108	3257	NA	NA	NA	NA	NA	NA	Black	Black
100190939	TPT1-AS1	10.0847	9.46035	9.19794	8.89005	4705	-0.0793489	0.471525	NA	0.0499747	0.680743	NA	Black	Black
100190940	LINC02418	0	0	0	0	3211	NA	NA	NA	NA	NA	NA	Black	Black
100190949	C5orf52	0	0.177391	0	0	697	NA	NA	NA	NA	NA	NA	Black	Black
100190986	LOC100190986	7.18256	8.94775	8.5454	9.08428	2432	0.32959	0.0447219	NA	-0.0872878	0.632593	NA	Black	Black
100191040	C2CD4D	1.88035	1.15485	1.42731	1.08685	1713	-0.686222	0.164607	NA	0.391198	0.49995	NA	Black	Black
100192204	PPIAP30	0.197902	0.197511	0.195287	0.396542	626	NA	NA	NA	NA	NA	NA	Black	Black
100192378	ZFHX4-AS1	0	0	0	0	1710	NA	NA	NA	NA	NA	NA	Black	Black
100192379	PP12613	0.222817	0.0555942	0.0549683	0	2224	NA	NA	NA	NA	NA	NA	Black	Black
100192386	FLJ16779	0	0.113314	0.0160054	0	7638	NA	NA	NA	NA	NA	NA	Black	Black
100192420	LINC01634	0.052075	0.0519721	0.154161	0	2379	NA	NA	NA	NA	NA	NA	Black	Black
100192426	LOC100192426	0	0	0	0	616	NA	NA	NA	NA	NA	NA	Black	Black
1002	CDH4	0.0333881	0.0999662	0	0.100351	7421	NA	NA	NA	NA	NA	NA	Black	Black
10020	GNE	14.66	15.8052	16.1407	14.7328	5476	0.12131	0.147462	NA	0.132524	0.105865	NA	Black	Black
10021	HCN4	0.102839	0.0513178	0.0676533	0	7228	NA	NA	NA	NA	NA	NA	Black	Black
100216001	LINC00704	1.83021	0.220451	0.280246	0.569058	3926	-3.01832	4.56176e-11	3.33008e-08	-1.01088	0.122338	1	Yellow	Black
100216479	FAR2P2	1.25839	1.16929	2.22661	1.34769	2855	-0.0927074	0.894006	NA	0.722961	0.0278653	NA	Black	Black
100216545	KMT2E-AS1	2.82186	2.91932	3.66748	2.75817	3600	0.0617184	0.877591	NA	0.411396	0.0693074	NA	Black	Black
100216546	LINC01004	2.43327	2.48097	2.77751	2.51688	9419	0.0408056	0.79793	NA	0.142942	0.349506	NA	Black	Black
10022	INSL5	0	0	0	0.172866	718	NA	NA	NA	NA	NA	NA	Black	Black
10023	FRAT1	0.887907	1.95886	1.10675	0.889565	2651	1.14914	0.00450573	1	0.314184	0.542835	NA	Black	Black
100233156	LOC100233156	1.24375	1.19696	1.18348	1.02356	2789	-0.0423032	1	NA	0.209267	0.672212	NA	Black	Black
100233209	PCED1B-AS1	0.049515	0.247085	0.488607	0.0496074	2502	NA	NA	NA	NA	NA	NA	Black	Black
10024	TROAP	36.6672	36.3799	35.6163	39.8989	3453	0.00147691	0.999263	NA	-0.162918	0.0144754	NA	Black	Black
100240734	LOC100240734	0	0	0.248981	0.505571	491	NA	NA	NA	NA	NA	NA	Black	Black
100240735	LOC100240735	0.547564	0.273241	0.135082	0	905	NA	NA	NA	NA	NA	NA	Black	Black
10025	MED16	35.8514	30.6122	33.8053	33.3787	3421	-0.215065	0.00241458	NA	0.0191957	0.800807	NA	Black	Black
10026	PIGK	15.6815	14.8691	14.4148	15.2626	5538	-0.0639087	0.432941	NA	-0.0815645	0.327168	NA	Black	Black
100268168	LOC100268168	5.76937	8.35834	6.91747	8.51484	1997	0.547015	0.00681268	NA	-0.298561	0.115993	NA	Black	Black
100270679	LINC01432	0	0	0	0	677	NA	NA	NA	NA	NA	NA	Black	Black
100270746	LOC100270746	2.10646	1.83951	1.8188	2.1104	941	-0.181159	0.855647	NA	-0.211882	0.855647	NA	Black	Black
100270804	LOC100270804	0.675632	0.735597	0.848534	0.799966	2017	NA	NA	NA	NA	NA	NA	Black	Black
100271702	LINC00940	0	0.0525687	0	0	2352	NA	NA	NA	NA	NA	NA	Black	Black
100271715	ARHGEF33	0.259056	0.172363	0.227229	0.173027	4304	NA	NA	NA	NA	NA	NA	Black	Black
100271722	LINC00899	4.38604	5.7597	4.70774	5.31933	1610	0.405124	0.140012	NA	-0.175002	0.601525	NA	Black	Black
100271832	LOC100271832	0	0	0	0	1391	NA	NA	NA	NA	NA	NA	Black	Black
100271835	LIMS3-LOC440895	0.827315	0.728541	0.816384	0.991382	7637	NA	NA	NA	NA	NA	NA	Black	Black
100271836	SMG1P3	4.26485	3.93352	4.06337	4.64116	8424	-0.103801	0.427812	NA	-0.190853	0.124844	NA	Black	Black
100271846	ERVV-2	0	0	0	0	2482	NA	NA	NA	NA	NA	NA	Black	Black
100271849	MEF2B	0.289793	0.43383	0.285964	0.0725835	1710	NA	NA	NA	NA	NA	NA	Black	Black
100271873	AIRN	0.0283234	0	0	0	4374	NA	NA	NA	NA	NA	NA	Black	Black
100271927	RASA4B	1.92787	2.0579	1.80314	1.47799	7390	0.106884	0.652098	NA	0.287377	0.201844	NA	Black	Black
100272147	CMC4	5.00921	5.60899	5.90752	6.48742	1014	0.175476	0.668986	NA	-0.13389	0.767201	NA	Black	Black
100272216	NA	0	0.0603424	0	0	2049	NA	NA	NA	NA	NA	NA	Black	Black
100272217	LOC100272217	1.61717	1.32576	1.70978	2.14096	2145	-0.272477	0.576354	NA	-0.322359	0.464592	NA	Black	Black
100272228	LINC00894	1.77408	2.09056	1.83501	1.86305	5796	0.249296	0.300289	NA	-0.0209779	0.939869	NA	Black	Black
100286793	NA	1.07285	0.901671	0.752219	0.820286	4388	-0.237105	0.551134	NA	-0.123549	0.894006	NA	Black	Black
100286844	BCDIN3D-AS1	1.56463	2.16213	2.25655	2.492	3088	0.478149	0.147145	NA	-0.142016	0.714865	NA	Black	Black
100286922	LOC100286922	0	0	0	0	1030	NA	NA	NA	NA	NA	NA	Black	Black
100286938	VPS13A-AS1	0	0	0	0	442	NA	NA	NA	NA	NA	NA	Black	Black
100286979	ANAPC1P1	4.68684	4.18887	4.21074	3.92467	1771	-0.148933	0.595822	NA	0.102156	0.712534	NA	Black	Black
100287010	LOC100287010	0	0	0	0	1084	NA	NA	NA	NA	NA	NA	Black	Black
100287015	LOC100287015	2.98398	4.05635	3.6553	3.96888	2408	0.454928	0.0882497	NA	-0.117672	0.624527	NA	Black	Black
100287029	DDX11L10	0	0.149687	0.148002	0.225395	1652	NA	NA	NA	NA	NA	NA	Black	Black
100287036	LOC100287036	1.85059	2.46257	2.23194	1.75104	1205	0.42246	0.441297	NA	0.348701	0.522819	NA	Black	Black
100287042	LOC100287042	1.43111	1.80916	0.98854	1.76833	2597	0.349711	0.396955	NA	-0.83435	0.048273	NA	Black	Black
100287072	LOC100287072	2.25458	2.76939	2.96639	2.49046	2143	0.308639	0.392255	NA	0.252499	0.413057	NA	Black	Black
100287102	DDX11L1	0.296734	0.222111	0	0.222966	1670	NA	NA	NA	NA	NA	NA	Black	Black
100287114	LINC00421	0	0	0	0	1054	NA	NA	NA	NA	NA	NA	Black	Black
100287144	USP17L10	0	0	0	0	1593	NA	NA	NA	NA	NA	NA	Black	Black
100287171	WASHC1	7.61909	9.429	8.00711	8.74015	3252	0.320132	0.0219866	NA	-0.125431	0.371558	NA	Black	Black
100287177	EML2-AS1	1.34076	1.2043	0.926132	1.34327	924	-0.140183	1	NA	-0.527654	0.629212	NA	Black	Black
100287178	USP17L11	0	0	0	0	4779	NA	NA	NA	NA	NA	NA	Black	Black
100287205	USP17L12	0	0	0.0383708	0	3186	NA	NA	NA	NA	NA	NA	Black	Black
100287216	SH3RF3-AS1	0.22186	0.0885685	0.350285	0.0444548	2792	NA	NA	NA	NA	NA	NA	Black	Black
100287225	LINC01630	0	0	0	0	4771	NA	NA	NA	NA	NA	NA	Black	Black
100287226	ZNF729	0	0.0322403	0.0318773	0	3835	NA	NA	NA	NA	NA	NA	Black	Black
100287227	TIPARP-AS1	0.243583	0.388963	0.240365	0.488076	2543	NA	NA	NA	NA	NA	NA	Black	Black
100287238	USP17L13	0	0	0	0	1593	NA	NA	NA	NA	NA	NA	Black	Black
100287284	MANSC4	0	0.112915	0.111643	0	1095	NA	NA	NA	NA	NA	NA	Black	Black
100287314	LINC00941	2.15739	0.195739	1.0967	0.851468	1895	-3.39624	2.32399e-07	0.000146411	0.362955	0.584958	NA	Yellow	Black
100287327	USP17L17	0	0	0	0	1593	NA	NA	NA	NA	NA	NA	Black	Black
100287362	PRSS46P	0	0.62826	0.496949	0.63068	984	NA	NA	NA	NA	NA	NA	Black	Black
100287404	USP17L19	0	0	0	0	1593	NA	NA	NA	NA	NA	NA	Black	Black
100287428	NA	1.63564	1.31646	1.24957	1.11008	2348	-0.299023	0.505022	NA	0.170686	0.766257	NA	Black	Black
100287441	USP17L20	0	0	0	0	1593	NA	NA	NA	NA	NA	NA	Black	Black
100287466	NA	4.32574	3.60946	3.42886	4.61801	1747	-0.247784	0.396559	NA	-0.427715	0.160989	NA	Black	Black
100287482	SMKR1	3.35152	2.03083	2.59854	2.63825	1035	-0.705836	0.13561	NA	-0.0208893	1	NA	Black	Black
100287534	NA	0	0	0.0330583	0	3698	NA	NA	NA	NA	NA	NA	Black	Black
100287559	ADPGK-AS1	0.408417	0.22645	0.31346	0.272786	2730	NA	NA	NA	NA	NA	NA	Black	Black
100287569	LINC00173	1.73095	0.802066	2.2571	1.30064	2004	-1.08963	0.0276956	1	0.792529	0.048273	NA	Black	Black
100287596	DDX11L5	0.224568	0.298832	0.0738667	0.299983	1655	NA	NA	NA	NA	NA	NA	Black	Black
100287616	LOXL1-AS1	5.35796	4.91262	6.10388	5.80438	2844	-0.112245	0.560451	NA	0.0733899	0.719466	NA	Black	Black
100287632	SELENOKP3	0	0	0	0	711	NA	NA	NA	NA	NA	NA	Black	Black
100287639	MTHFD2P1	0.0477404	0	0.0942192	0.0478296	2595	NA	NA	NA	NA	NA	NA	Black	Black
100287718	ANKRD66	0	0	0	0	1057	NA	NA	NA	NA	NA	NA	Black	Black
100287722	AP4B1-AS1	0.7859	0.356521	0.211504	0.64421	1734	NA	NA	NA	NA	NA	NA	Black	Black
100287765	LINC00630	2.41087	2.66275	2.18869	2.28655	3854	0.155945	0.579289	NA	-0.0621197	0.800662	NA	Black	Black
100287792	LOC100287792	0.117317	0	0.115767	0	2112	NA	NA	NA	NA	NA	NA	Black	Black
100287814	LINC00582	0.207515	0.207105	0.204773	0.207902	597	NA	NA	NA	NA	NA	NA	Black	Black
100287834	LOC100287834	0.0947869	0	0	0	1307	NA	NA	NA	NA	NA	NA	Black	Black
100287846	LOC100287846	0.0705906	0.281804	0.208973	0.106084	3510	NA	NA	NA	NA	NA	NA	Black	Black
100287879	LINC00994	0	0	0	0	2129	NA	NA	NA	NA	NA	NA	Black	Black
100287898	TTC34	0.0697952	0	0.206619	0.0699255	1775	NA	NA	NA	NA	NA	NA	Black	Black
100287902	LGALS8-AS1	0.344129	0.0858622	0.424477	0.344772	1440	NA	NA	NA	NA	NA	NA	Black	Black
100287932	TIMM23	59.8769	56.459	55.0983	58.8846	1349	-0.0719555	0.399023	NA	-0.0949896	0.272638	NA	Black	Black
100287944	LOC100287944	0.65318	0.217296	0.644549	0.6544	569	NA	NA	NA	NA	NA	NA	Black	Black
100287948	LINC01699	0	0	0	0	259	NA	NA	NA	NA	NA	NA	Black	Black
100288069	LOC100288069	6.50607	7.30486	7.40095	6.97087	1371	0.179603	0.519569	NA	0.0871087	0.813372	NA	Black	Black
100288077	WTAPP1	0.0468912	0	0	0.0939574	2642	NA	NA	NA	NA	NA	NA	Black	Black
100288079	GS1-279B7.1	0.186016	0	0	0.186363	666	NA	NA	NA	NA	NA	NA	Black	Black
100288122	LDLRAD4-AS1	0	0	0	0	2166	NA	NA	NA	NA	NA	NA	Black	Black
100288123	LOC100288123	3.42913	1.67477	3.09583	2.77767	1698	-1.01711	0.00566775	1	0.156844	0.657665	NA	Black	Black
100288142	NBPF20	0.005585	0.0111479	0.0165336	0.0111909	22182	NA	NA	NA	NA	NA	NA	Black	Black
100288181	LOC100288181	6.36433	6.26474	5.82857	6.66009	5684	-0.00992339	0.967369	NA	-0.191441	0.128627	NA	Black	Black
100288198	HMGN3-AS1	0.786449	0.991446	0.776057	1.28555	2993	0.344983	0.542835	NA	-0.723511	0.119396	NA	Black	Black
100288255	NA	0.059418	0	0	0	4170	NA	NA	NA	NA	NA	NA	Black	Black
100288287	KRTAP22-2	0	0	0	0	293	NA	NA	NA	NA	NA	NA	Black	Black
100288323	KRTAP21-3	0	0	0	0	253	NA	NA	NA	NA	NA	NA	Black	Black
100288332	NPIPA5	13.2085	12.046	12.9216	14.6021	1088	-0.119953	0.548201	NA	-0.175337	0.372151	NA	Black	Black
100288346	NCAM1-AS1	0	0.17341	0	0	713	NA	NA	NA	NA	NA	NA	Black	Black
100288413	ERVMER34-1	6.05944	5.21904	6.38892	7.40133	2985	-0.202386	0.252563	NA	-0.211181	0.212044	NA	Black	Black
100288428	LMCD1-AS1	0.333476	0.291215	0.493605	0.375861	2972	NA	NA	NA	NA	NA	NA	Black	Black
100288432	IL10RB-AS1	9.24526	5.53619	7.55914	6.0868	469	-0.723622	0.0818661	NA	0.311899	0.489042	NA	Black	Black
100288485	MTRNR2L7	0.0829226	0.331035	0.245481	0.0830775	1494	NA	NA	NA	NA	NA	NA	Black	Black
100288486	DDX11L9	0.370917	0.222111	0.292813	0.297288	1670	NA	NA	NA	NA	NA	NA	Black	Black
100288520	USP17L15	0	0	0.0727675	0	1680	NA	NA	NA	NA	NA	NA	Black	Black
100288524	WI2-2373I1.2	0	0	0	0	702	NA	NA	NA	NA	NA	NA	Black	Black
100288527	REXO1L2P	0	0	0	0	2156	NA	NA	NA	NA	NA	NA	Black	Black
100288615	WHAMMP1	6.39846	5.47356	4.8106	5.61674	2033	-0.212147	0.3185	NA	-0.222318	0.323716	NA	Black	Black
100288637	LOC100288637	14.0555	13.8595	10.5219	12.7939	5879	-0.007435	0.93648	NA	-0.281125	0.00179234	NA	Black	Black
100288687	DUX4	0	0	0	0	1736	NA	NA	NA	NA	NA	NA	Black	Black
100288730	PAN3-AS1	2.14865	2.42656	3.18038	2.6625	2191	0.187728	0.657665	NA	0.256672	0.378864	NA	Black	Black
100288748	LOC100288748	0	0.0566384	0	0	2183	NA	NA	NA	NA	NA	NA	Black	Black
100288778	LOC100288778	15.4596	15.7774	15.9785	16.7122	3550	0.0421645	0.671165	NA	-0.0638769	0.545522	NA	Black	Black
100288797	TMEM239	0.120865	0.361878	0.119268	0.242181	1025	NA	NA	NA	NA	NA	NA	Black	Black
100288805	HYDIN2	0.00261872	0.00261354	0	0.00787083	47308	NA	NA	NA	NA	NA	NA	Black	Black
100288814	CLDN34	0	0	0	0	645	NA	NA	NA	NA	NA	NA	Black	Black
100288831	SRGAP3-AS3	0	0	0	0	1223	NA	NA	NA	NA	NA	NA	Black	Black
100288842	LOC100288842	7.22494	9.96767	7.33916	9.15449	583	0.475604	0.18299	NA	-0.316966	0.429138	NA	Black	Black
100288846	LOC100288846	0.82044	1.54666	1.43929	0.821972	1359	0.918075	0.168924	NA	0.80062	0.229825	NA	Black	Black
100288911	LOC100288911	20.244	17.4411	14.5129	18.375	716	-0.201949	0.31237	NA	-0.33909	0.112936	NA	Black	Black
100288966	LOC100288966	0	0	0	0	1826	NA	NA	NA	NA	NA	NA	Black	Black
100288974	BMS1P21	1.03857	1.62881	1.02485	1.18915	835	0.652672	0.480889	NA	-0.21014	1	NA	Black	Black
100289017	MOXD2P	0	0	0	0	1503	NA	NA	NA	NA	NA	NA	Black	Black
100289019	SLC25A25-AS1	4.32087	3.6687	5.02744	3.58591	3842	-0.223002	0.230518	NA	0.487894	0.00759633	NA	Black	Black
100289092	ATP2A1-AS1	8.69751	9.52718	7.53593	9.7764	584	0.143854	0.747078	NA	-0.373495	0.321318	NA	Black	Black
100289137	FAM95C	11.1925	10.5951	9.29077	10.4434	2579	-0.0662752	0.676344	NA	-0.167748	0.263332	NA	Black	Black
100289150	FAM197Y5	0.131514	0	0	0	942	NA	NA	NA	NA	NA	NA	Black	Black
100289178	GNG12-AS1	0.561496	0.356609	0.503706	0.357983	2427	NA	NA	NA	NA	NA	NA	Black	Black
100289187	TMEM225B	0.552571	0.441183	0.654324	0.553603	1121	NA	NA	NA	NA	NA	NA	Black	Black
100289211	LINC00624	0.0367289	0.0366563	0	0.110392	3373	NA	NA	NA	NA	NA	NA	Black	Black
100289230	LOC100289230	2.1132	1.51586	2.34594	2.24947	1876	-0.464318	0.281294	NA	0.0612353	0.905146	NA	Black	Black
100289255	TMEM238L	0	0	0	0	1530	NA	NA	NA	NA	NA	NA	Black	Black
100289341	MAN1B1-AS1	8.73558	10.1053	9.3385	9.14971	1872	0.222769	0.217622	NA	0.0303119	0.905737	NA	Black	Black
100289361	LOC100289361	2.58511	2.77846	2.1585	3.58607	623	0.115814	1	NA	-0.724993	0.26529	NA	Black	Black
100289373	UBAC2-AS1	1.42867	2.71591	1.8126	1.90846	1821	0.935477	0.0206115	NA	-0.0731429	1	NA	Black	Black
100289388	KCTD21-AS1	3.08858	3.65331	3.16065	4.01119	1083	0.254003	0.603477	NA	-0.341569	0.450701	NA	Black	Black
100289410	MCF2L-AS1	0	0	0	0	1155	NA	NA	NA	NA	NA	NA	Black	Black
100289462	DEFB4B	0	0	0	0	298	NA	NA	NA	NA	NA	NA	Black	Black
100289473	LOC100289473	0	0.496553	0.163654	0.166155	747	NA	NA	NA	NA	NA	NA	Black	Black
100289495	LOC100289495	1.33143	1.48699	2.00204	1.07984	3908	0.17176	0.672519	NA	0.889109	0.00326534	NA	Black	Black
100289509	KCNIP2-AS1	0.894026	1.65705	1.51236	0.895695	970	0.891192	0.263424	NA	0.746307	0.359522	NA	Black	Black
100289511	LOC100289511	0.77916	1.03683	0.854294	1.21429	1431	0.41994	0.663797	NA	-0.501114	0.54151	NA	Black	Black
100289561	LOC100289561	0.446599	0.356573	0.264418	0.536919	1387	NA	NA	NA	NA	NA	NA	Black	Black
100289635	ZNF605	8.32892	8.77703	7.90717	8.91076	7452	0.0884075	0.346602	NA	-0.171472	0.0666119	NA	Black	Black
100289650	PSG8-AS1	0	0	0.0652693	0	1873	NA	NA	NA	NA	NA	NA	Black	Black
100289656	LOC100289656	3.18367	2.48665	3.82456	1.94151	895	-0.341562	0.533145	NA	0.972734	0.0437846	NA	Black	Black
100289673	LINC01848	0	0	0	0	1266	NA	NA	NA	NA	NA	NA	Black	Black
100289678	ZNF783	5.39483	4.32954	4.91193	5.04272	4455	-0.30432	0.0635589	NA	-0.0370124	0.875539	NA	Black	Black
100292680	LINC00942	0.828118	1.15707	0.871654	0.940286	2244	0.491917	0.405471	NA	-0.107655	1	NA	Black	Black
100293516	ZNF587B	6.73912	6.75723	7.02297	7.88751	3934	0.016688	0.923926	NA	-0.166526	0.221437	NA	Black	Black
100293534	C4B_2	0.107344	0.107132	0.0780506	0.0905639	43856	NA	NA	NA	NA	NA	NA	Black	Black
100294145	LOC100294145	2.36694	2.04813	2.1493	2.12329	29520	-0.195842	0.0356038	NA	0.0184386	0.878981	NA	Black	Black
100294362	LOC100294362	0.636518	0.56839	0.495874	0.537016	3698	NA	NA	NA	NA	NA	NA	Black	Black
100294720	NHEG1	0	0	0	0	1360	NA	NA	NA	NA	NA	NA	Black	Black
1003	CDH5	0.0522177	0.0781717	0.0257638	0	4745	NA	NA	NA	NA	NA	NA	Black	Black
100302112	MIR1284	0	0	0	0	120	NA	NA	NA	NA	NA	NA	Black	Black
100302113	MIR1200	0	0	0	0	76	NA	NA	NA	NA	NA	NA	Black	Black
100302115	MIR1468	0	0	0	0	86	NA	NA	NA	NA	NA	NA	Black	Black
100302116	MIR1265	0	0	0	0	86	NA	NA	NA	NA	NA	NA	Black	Black
100302117	MIR320B1	0	0	0	0	79	NA	NA	NA	NA	NA	NA	Black	Black
100302118	MIR1286	0	0	0	1.59125	78	5.12548e-15	1	NA	-3.1793	1	1	Black	Black
100302119	MIR1538	0	0	0	0	61	NA	NA	NA	NA	NA	NA	Black	Black
100302121	MIR1276	0	1.48966	0	1.4954	83	3.17437	1	1	-3.1793	1	1	Black	Black
100302123	MIR1275	0	0	0	0	80	NA	NA	NA	NA	NA	NA	Black	Black
100302124	MIR1288	0	0	0	0	75	NA	NA	NA	NA	NA	NA	Black	Black
100302126	MIR1471	0	0	0	0	57	NA	NA	NA	NA	NA	NA	Black	Black
100302127	MIR1470	0	0	0	0	61	NA	NA	NA	NA	NA	NA	Black	Black
100302129	MIR1915	3.09716	4.63656	4.58435	0	80	0.565873	1	NA	4.63381	0.250039	1	Black	Black
100302131	MIR302F	0	0	0	0	51	NA	NA	NA	NA	NA	NA	Black	Black
100302132	MIR1182	0	0	0	0	97	NA	NA	NA	NA	NA	NA	Black	Black
100302133	MIR1287	0	0	0	0	90	NA	NA	NA	NA	NA	NA	Black	Black
100302134	MIR1289-2	0	0	0	0	111	NA	NA	NA	NA	NA	NA	Black	Black
100302135	MIR320C1	0	0	1.3892	2.82086	88	5.12548e-15	1	NA	-0.936761	1	NA	Black	Black
100302136	MIR1252	0	0	0	0	65	NA	NA	NA	NA	NA	NA	Black	Black
100302137	MIR1914	3.09716	4.63656	1.52812	7.75736	80	0.565873	1	NA	-2.20721	0.218823	1	Black	Black
100302138	MIR1292	3.75413	0	0	0	66	-4.08278	0.500026	1	0	1	NA	Black	Black
100302139	MIR1537	0	0	0	0	61	NA	NA	NA	NA	NA	NA	Black	Black
100302141	MIR1913	0	0	0	0	80	NA	NA	NA	NA	NA	NA	Black	Black
100302142	MIR1246	0	0	0	0	73	NA	NA	NA	NA	NA	NA	Black	Black
100302144	MIR1912	0	0	0	0	80	NA	NA	NA	NA	NA	NA	Black	Black
100302145	MIR1247	0	0	0	0.912631	136	NA	NA	NA	NA	NA	NA	Black	Black
100302149	MIR1249	0	1.87336	1.85226	0	66	3.17437	1	1	3.16063	1	1	Black	Black
100302150	MIR1296	0	0	0	0	92	NA	NA	NA	NA	NA	NA	Black	Black
100302152	MIR548N	0	0	2.30659	2.34185	53	5.12548e-15	1	NA	-0.0186738	1	NA	Black	Black
100302153	MIR1298	0	0	0	0	112	NA	NA	NA	NA	NA	NA	Black	Black
100302155	MIR1256	0	0	0	0	76	NA	NA	NA	NA	NA	NA	Black	Black
100302156	MIR1229	0	0	0	0	69	NA	NA	NA	NA	NA	NA	Black	Black
100302157	MIR1185-1	0	0	0	0	85	NA	NA	NA	NA	NA	NA	Black	Black
100302158	MIR1231	0	0	0	0	92	NA	NA	NA	NA	NA	NA	Black	Black
100302161	MIR1205	1.96645	0	0	0	63	-3.1655	1	1	0	1	NA	Black	Black
100302163	MIR1278	0	0	0	0	81	NA	NA	NA	NA	NA	NA	Black	Black
100302164	MIR2113	0	0	0	0	89	NA	NA	NA	NA	NA	NA	Black	Black
100302166	MIR1322	0	0	0	0	71	NA	NA	NA	NA	NA	NA	Black	Black
100302168	MIR1257	0	0	0	0	117	NA	NA	NA	NA	NA	NA	Black	Black
100302169	MIR320D2	0	0	0	0	48	NA	NA	NA	NA	NA	NA	Black	Black
100302170	MIR1206	6.29931	6.28686	0	6.31107	59	0.00957302	1	NA	-4.65398	0.250039	1	Black	Black
100302172	MIR1258	0	0	0	0	73	NA	NA	NA	NA	NA	NA	Black	Black
100302174	MIR1307	2.49436	0.829809	4.10233	1.66601	149	-1.46471	0.625039	1	1.24996	0.45321	1	Black	Black
100302175	MIR1207	0	1.42117	0	0	87	3.17437	1	1	0	1	NA	Black	Black
100302178	MIR1295A	0	0	0	0	79	NA	NA	NA	NA	NA	NA	Black	Black
100302179	MIR1270	0	0	0.736443	0	166	NA	NA	NA	NA	NA	NA	Black	Black
100302182	MIR1279	0	0	0	0	62	NA	NA	NA	NA	NA	NA	Black	Black
100302184	MIR1272	0	0	0	0	129	NA	NA	NA	NA	NA	NA	Black	Black
100302185	MIR1204	11.0943	9.22698	10.9477	20.3775	67	-0.247409	1	NA	-0.881699	0.33252	NA	Black	Black
100302186	MIR548I3	0	0	0	0	149	NA	NA	NA	NA	NA	NA	Black	Black
100302187	MIR1297	0	0	0	0	77	NA	NA	NA	NA	NA	NA	Black	Black
100302188	MIR1243	0	0	0	0	93	NA	NA	NA	NA	NA	NA	Black	Black
100302190	MIR1976	0	0	0	0	52	NA	NA	NA	NA	NA	NA	Black	Black
100302191	MIR548I4	0	0	0	0	61	NA	NA	NA	NA	NA	NA	Black	Black
100302192	MIR548F1	0	0	0	0	63	NA	NA	NA	NA	NA	NA	Black	Black
100302195	MIR320C2	0	0	0	0	50	NA	NA	NA	NA	NA	NA	Black	Black
100302196	MIR1234	0	0	0	0	84	NA	NA	NA	NA	NA	NA	Black	Black
100302197	MIR1306	0	0	0	0	85	NA	NA	NA	NA	NA	NA	Black	Black
100302201	MIR1228	0	0	0	0	73	NA	NA	NA	NA	NA	NA	Black	Black
100302202	MIR1266	0	0	0	0	84	NA	NA	NA	NA	NA	NA	Black	Black
100302204	MIR548I1	0	0	0.820466	0	149	NA	NA	NA	NA	NA	NA	Black	Black
100302205	MIR1283-2	0	0	0	0	87	NA	NA	NA	NA	NA	NA	Black	Black
100302208	MIR1253	0	0	0	0	105	NA	NA	NA	NA	NA	NA	Black	Black
100302209	MIR1185-2	0	0	0	0	85	NA	NA	NA	NA	NA	NA	Black	Black
100302210	MIR1909	0	0	0	0	80	NA	NA	NA	NA	NA	NA	Black	Black
100302211	MIR1203	0	0	0	0	85	NA	NA	NA	NA	NA	NA	Black	Black
100302212	MIR1324	0	0	0	0	96	NA	NA	NA	NA	NA	NA	Black	Black
100302213	MIR1181	0	0	0	0	81	NA	NA	NA	NA	NA	NA	Black	Black
100302214	MIR1277	0	0	0	0	78	NA	NA	NA	NA	NA	NA	Black	Black
100302217	MIR1827	0	0	0	0	66	NA	NA	NA	NA	NA	NA	Black	Black
100302219	MIR1245A	0	0	0	0	69	NA	NA	NA	NA	NA	NA	Black	Black
100302220	MIR1293	0	0	0	0	71	NA	NA	NA	NA	NA	NA	Black	Black
100302222	MIR1911	0	0	0	0	80	NA	NA	NA	NA	NA	NA	Black	Black
100302224	MIR2110	0	0	0	0	75	NA	NA	NA	NA	NA	NA	Black	Black
100302225	MIR2053	0	0	0	0	91	NA	NA	NA	NA	NA	NA	Black	Black
100302226	MIR1238	0	0	0	0	83	NA	NA	NA	NA	NA	NA	Black	Black
100302229	MIR1250	0	0	0	1.09839	113	5.12548e-15	1	NA	-3.1793	1	1	Black	Black
100302232	MIR1226	1.65182	1.64855	0	0	75	0.00886391	1	NA	0	1	NA	Black	Black
100302235	MIR1179	0	0	0	0	91	NA	NA	NA	NA	NA	NA	Black	Black
100302236	MIR1260A	0	0	0	0	73	NA	NA	NA	NA	NA	NA	Black	Black
100302237	MIR1281	16.0594	11.4483	24.9027	13.7909	54	-0.465575	0.774484	NA	0.840348	0.33252	NA	Black	Black
100302238	MIR103B1	0	0	0	0	62	NA	NA	NA	NA	NA	NA	Black	Black
100302239	MIR548F5	0	0	0.0416949	0.0423321	2932	NA	NA	NA	NA	NA	NA	Black	Black
100302240	MIR1304	25.8664	17.6631	20.151	24.5508	91	-0.533251	0.377482	NA	-0.281895	0.728557	NA	Black	Black
100302242	MIR1236	0	0	0	0	612	NA	NA	NA	NA	NA	NA	Black	Black
100302243	MIR1972-1	0	0	0	0	77	NA	NA	NA	NA	NA	NA	Black	Black
100302246	MIR1301	0	0	0	0	82	NA	NA	NA	NA	NA	NA	Black	Black
100302250	MIR1197	0	0	0	0	88	NA	NA	NA	NA	NA	NA	Black	Black
100302251	MIR1264	0	0	0	0	69	NA	NA	NA	NA	NA	NA	Black	Black
100302254	MIR1282	0	0	0	0	101	NA	NA	NA	NA	NA	NA	Black	Black
100302255	MIR1323	0	0	0	0	73	NA	NA	NA	NA	NA	NA	Black	Black
100302256	MIR1180	0	1.79191	1.77173	1.79881	69	3.17437	1	1	-0.0186738	1	NA	Black	Black
100302257	MIR1539	0	0	0	0	50	NA	NA	NA	NA	NA	NA	Black	Black
100302258	MIR1469	10.5435	2.63067	5.2021	2.6408	47	-1.8652	0.375065	1	0.898315	1	NA	Black	Black
100302260	MIR2052	0	0	0	0	55	NA	NA	NA	NA	NA	NA	Black	Black
100302261	MIR1910	0	0	0	1.55147	80	5.12548e-15	1	NA	-3.1793	1	1	Black	Black
100302263	MIR1908	0	3.09104	4.58435	0	80	4.09216	0.500026	1	4.63381	0.250039	1	Black	Black
100302265	MIR1283-1	0	0	0	0	87	NA	NA	NA	NA	NA	NA	Black	Black
100302267	MIR2054	0	0	0	0	49	NA	NA	NA	NA	NA	NA	Black	Black
100302270	MIR1305	0	0	0	0	86	NA	NA	NA	NA	NA	NA	Black	Black
100302274	MIR1178	1.36139	0	0	0	91	-3.1655	1	1	0	1	NA	Black	Black
100302277	MIR548I2	0	0	0	0	149	NA	NA	NA	NA	NA	NA	Black	Black
100302279	MIR1262	0	0	0	0	93	NA	NA	NA	NA	NA	NA	Black	Black
100302280	MIR1237	0	0	0	0	102	NA	NA	NA	NA	NA	NA	Black	Black
100302281	MIR1208	0	0	0	0	73	NA	NA	NA	NA	NA	NA	Black	Black
100302282	MIR103B2	0	0	0	0	62	NA	NA	NA	NA	NA	NA	Black	Black
100302283	MIR1227	2.8156	2.81004	2.7784	2.82086	88	0.00938531	1	NA	-0.0197723	1	NA	Black	Black
100302285	MIR1244-1	18.8851	22.6174	20.1264	18.1636	164	0.271764	0.590583	NA	0.148189	0.780052	NA	Black	Black
100302287	MIR548H3	0	0	0	0	138	NA	NA	NA	NA	NA	NA	Black	Black
100302289	MIR1251	0	0	0	0	70	NA	NA	NA	NA	NA	NA	Black	Black
100302290	MIR1973	0	0	0	0	44	NA	NA	NA	NA	NA	NA	Black	Black
100302401	RASAL2-AS1	0.733366	1.46383	0.982131	0.839697	2365	1.00351	0.0437846	1	0.225303	0.73611	NA	Black	Black
100302526	FAM41AY2	0	0	0	0	4086	NA	NA	NA	NA	NA	NA	Black	Black
100302640	LINC00882	0.327525	0.0817195	0.121199	0.0410171	3026	NA	NA	NA	NA	NA	NA	Black	Black
100302650	BRE-AS1	0.522728	0.67075	0.663198	0.897778	1659	NA	NA	NA	NA	NA	NA	Black	Black
100302691	LINC00184	0.272878	0.217871	0.107709	0.21871	2270	NA	NA	NA	NA	NA	NA	Black	Black
100302692	FTX	0.381189	0.489132	0.752304	0.545573	4550	NA	NA	NA	NA	NA	NA	Black	Black
100302736	TMED7-TICAM2	0	0	0	0	3627	NA	NA	NA	NA	NA	NA	Black	Black
100302739	PCNA-AS1	0	0	0	0	384	NA	NA	NA	NA	NA	NA	Black	Black
100302740	FAS-AS1	0.159647	0.079666	0	0.159946	1552	NA	NA	NA	NA	NA	NA	Black	Black
100302743	SNORA80B	0	0	0.898893	0.912631	136	NA	NA	NA	NA	NA	NA	Black	Black
100302746	NCRUPAR	0	0	0	0	486	NA	NA	NA	NA	NA	NA	Black	Black
100303453	TSNAX-DISC1	0.0126803	0.0253105	0	0.012704	9770	NA	NA	NA	NA	NA	NA	Black	Black
100303491	ZEB2-AS1	0	0	0	0	429	NA	NA	NA	NA	NA	NA	Black	Black
100303728	SLC25A5-AS1	0.962848	1.00098	0.673005	0.924452	3088	0.0685159	1	NA	-0.454224	0.430069	NA	Black	Black
100303749	LOC100303749	0.483302	0	0	0.161402	769	NA	NA	NA	NA	NA	NA	Black	Black
100303755	PET117	4.92122	5.55213	3.37822	5.14478	1158	0.186373	0.614631	NA	-0.60403	0.0935858	NA	Black	Black
100306951	PITPNA-AS1	16.9953	25.4425	23.17	19.9395	554	0.594131	0.00739275	NA	0.217223	0.353073	NA	Black	Black
100306975	NDUFAF4P1	0.159647	0.0531106	0	0.159946	2328	NA	NA	NA	NA	NA	NA	Black	Black
100309464	OTX2-AS1	0	0	0	0	3655	NA	NA	NA	NA	NA	NA	Black	Black
100310812	SPDYE2B	4.93547	5.05041	4.62366	4.47525	3966	0.0460052	0.781659	NA	0.0478985	0.816639	NA	Black	Black
100310846	ANKRD61	2.1765	2.51975	2.57729	2.00612	1423	0.22306	0.683908	NA	0.3606	0.410745	NA	Black	Black
100313769	MIR320B2	0.897728	0	0	0	138	NA	NA	NA	NA	NA	NA	Black	Black
100313770	MIR548K	0	0	0	0	116	NA	NA	NA	NA	NA	NA	Black	Black
100313771	MIR548F2	0	0	0	0	98	NA	NA	NA	NA	NA	NA	Black	Black
100313772	MIR548M	0	0	0	0	35	NA	NA	NA	NA	NA	NA	Black	Black
100313773	MIR548H2	0	0	0	0	59	NA	NA	NA	NA	NA	NA	Black	Black
100313777	MIR670	0	0	0	0	98	NA	NA	NA	NA	NA	NA	Black	Black
100313778	MIR759	0	0	0	0	91	NA	NA	NA	NA	NA	NA	Black	Black
100313779	MIR2117	0	0	0	0	80	NA	NA	NA	NA	NA	NA	Black	Black
100313780	MIR2278	1.29048	0	0	0	96	-3.1655	1	1	0	1	NA	Black	Black
100313781	MIR718	0	0	0	0	70	NA	NA	NA	NA	NA	NA	Black	Black
100313824	MIR663B	0	0	0	0	115	NA	NA	NA	NA	NA	NA	Black	Black
100313837	MIR762	0	0	0	0	83	NA	NA	NA	NA	NA	NA	Black	Black
100313838	MIR764	0	0	0	0	85	NA	NA	NA	NA	NA	NA	Black	Black
100313839	MIR2114	0	0	0	0	80	NA	NA	NA	NA	NA	NA	Black	Black
100313841	MIR548Q	0	0	0	0	63	NA	NA	NA	NA	NA	NA	Black	Black
100313842	MIR2276	0	0	0	0	89	NA	NA	NA	NA	NA	NA	Black	Black
100313843	MIR711	0	0	0	0	76	NA	NA	NA	NA	NA	NA	Black	Black
100313884	MIR548H4	6.75744	6.74409	6.66815	9.02675	55	0.00957302	1	NA	-0.420808	1	NA	Black	Black
100313886	MIR2116	0	4.63656	0	1.55147	80	4.64865	0.250039	1	-3.1793	1	1	Black	Black
100313887	MIR2277	0	0	0	0	93	NA	NA	NA	NA	NA	NA	Black	Black
100313892	MIR761	0	0	0	0	59	NA	NA	NA	NA	NA	NA	Black	Black
100313895	MIR548F4	0	0	0	0	105	NA	NA	NA	NA	NA	NA	Black	Black
100313896	MIR320D1	0	0	0	0	48	NA	NA	NA	NA	NA	NA	Black	Black
100313914	MIR548J	0	0	0	0	112	NA	NA	NA	NA	NA	NA	Black	Black
100313923	MIR449C	0	0	0	0	92	NA	NA	NA	NA	NA	NA	Black	Black
100313938	MIR548G	0	0	0	0	54	NA	NA	NA	NA	NA	NA	Black	Black
100316868	HOTTIP	0	0	0.0649745	0.0659675	3763	NA	NA	NA	NA	NA	NA	Black	Black
100316904	SAP25	5.06545	4.911	4.42726	3.91493	856	-0.0317333	1	NA	0.177533	0.694441	NA	Black	Black
100329109	GCSHP3	8.05262	6.42936	5.99022	7.81942	1000	-0.311286	0.268626	NA	-0.382715	0.220462	NA	Black	Black
100329135	TRPC5OS	0	0	0	0	3014	NA	NA	NA	NA	NA	NA	Black	Black
100335030	LOC100335030	0.235227	0.234762	0.386865	0.235667	3160	NA	NA	NA	NA	NA	NA	Black	Black
100337591	SNORA70F	0.917677	0	0.905552	0	135	NA	NA	NA	NA	NA	NA	Black	Black
100337616	CSN1S2BP	0	0	0	0	432	NA	NA	NA	NA	NA	NA	Black	Black
100359394	LINC00102	0	0	0	0	1337	NA	NA	NA	NA	NA	NA	Black	Black
10036	CHAF1A	38.3555	36.8003	34.8866	42.1028	3343	-0.0468847	0.499474	NA	-0.270335	5.22916e-05	NA	Black	Black
100379132	SNORA70G	0	0	0	0	142	NA	NA	NA	NA	NA	NA	Black	Black
100379141	SNORA70D	0	0	0	0.919391	135	NA	NA	NA	NA	NA	NA	Black	Black
100379174	MACROD2-AS1	0	0.0694226	0	0	1781	NA	NA	NA	NA	NA	NA	Black	Black
100379220	TMED11P	2.55676	0.695919	1.37617	1.3972	533	-1.82216	0.0574614	1	-0.0205793	1	NA	Black	Black
100379224	LOC100379224	0.40546	0.183936	0.327356	0.184644	3361	NA	NA	NA	NA	NA	NA	Black	Black
100379249	BOK-AS1	0	0.299374	0.444005	0.751318	826	NA	NA	NA	NA	NA	NA	Black	Black
100379250	SNORA70E	0	0	0	0	135	NA	NA	NA	NA	NA	NA	Black	Black
100379251	NPPA-AS1	0.781266	0.779722	0.881077	0.670907	1110	NA	NA	NA	NA	NA	NA	Black	Black
100379345	MIR181A2HG	2.40946	5.00979	2.57576	3.01745	617	1.06103	0.04724	1	-0.225439	0.850662	NA	Black	Black
100379571	BACE1-AS	4.82472	6.83446	7.83257	5.76929	796	0.51346	0.166246	NA	0.440691	0.166401	NA	Black	Black
100379661	GRIK1-AS2	0	0.345689	0.113932	0.231347	1073	NA	NA	NA	NA	NA	NA	Black	Black
10038	PARP2	31.3985	32.8208	30.6575	33.6095	2249	0.0767245	0.39375	NA	-0.131727	0.140368	NA	Black	Black
100381270	ZBED6	11.4616	12.8688	13.015	11.2297	2940	0.179819	0.151349	NA	0.213636	0.0853515	NA	Black	Black
10039	PARP3	17.0081	14.7217	14.2452	14.4103	2360	-0.195371	0.109207	NA	-0.0157451	0.93293	NA	Black	Black
1004	CDH6	0	0	0	0	11616	NA	NA	NA	NA	NA	NA	Black	Black
10040	TOM1L1	9.29148	11.8886	12.5776	11.5167	4160	0.368295	0.00103897	NA	0.127963	0.229439	NA	Black	Black
100419868	ZNF33BP1	0.10007	0	0.0987475	0.100257	1238	NA	NA	NA	NA	NA	NA	Black	Black
10042	HMGXB4	18.3309	16.1423	16.7946	19.387	4251	-0.170564	0.0515275	NA	-0.206181	0.0157672	NA	Black	Black
100422737	LINC02532	0	0.0504454	0.0498774	0.0506397	2451	NA	NA	NA	NA	NA	NA	Black	Black
100422823	MIR4300	0	0	0	0	96	NA	NA	NA	NA	NA	NA	Black	Black
100422824	MIR3128	0	0	0	0	66	NA	NA	NA	NA	NA	NA	Black	Black
100422825	MIR3160-2	0	0	0	0	81	NA	NA	NA	NA	NA	NA	Black	Black
100422826	MIR4274	0	0	0	0	91	NA	NA	NA	NA	NA	NA	Black	Black
100422827	MIR3160-1	0	0	0	0	85	NA	NA	NA	NA	NA	NA	Black	Black
100422828	MIR4287	0	0	0	0	78	NA	NA	NA	NA	NA	NA	Black	Black
100422829	MIR4319	0	0	0	0	85	NA	NA	NA	NA	NA	NA	Black	Black
100422832	MIR3191	0	0	0	0	76	NA	NA	NA	NA	NA	NA	Black	Black
100422833	MIR3188	1.45749	0	0	1.46021	85	-3.1655	1	1	-3.1793	1	1	Black	Black
100422835	MIR3183	0	0	0	0	84	NA	NA	NA	NA	NA	NA	Black	Black
100422836	MIR3180-3	0.439314	0	0	0	282	NA	NA	NA	NA	NA	NA	Black	Black
100422837	MIR1193	0	0	0	0	78	NA	NA	NA	NA	NA	NA	Black	Black
100422839	MIR3119-1	0	0	0	0	85	NA	NA	NA	NA	NA	NA	Black	Black
100422840	MIR4317	0	0	0	1.9095	65	5.12548e-15	1	NA	-3.1793	1	1	Black	Black
100422842	MIR3074	0	0	1.50925	1.53232	81	5.12548e-15	1	NA	-0.0186738	1	NA	Black	Black
100422845	MIR1233-2	0	0	0.745424	0.756816	164	NA	NA	NA	NA	NA	NA	Black	Black
100422847	MIR514B	0	0	0	0	80	NA	NA	NA	NA	NA	NA	Black	Black
100422851	MIR4316	0	0	0	0	71	NA	NA	NA	NA	NA	NA	Black	Black
100422853	MIR3182	0	0	0	0	63	NA	NA	NA	NA	NA	NA	Black	Black
100422854	MIR3187	0	0	0	0	70	NA	NA	NA	NA	NA	NA	Black	Black
100422855	MIR4301	0	0	0	0	66	NA	NA	NA	NA	NA	NA	Black	Black
100422856	MIR3123	0	0	0	0	75	NA	NA	NA	NA	NA	NA	Black	Black
100422857	MIR4318	0	0	0	0	81	NA	NA	NA	NA	NA	NA	Black	Black
100422858	MIR4285	0	0	0	0	85	NA	NA	NA	NA	NA	NA	Black	Black
100422859	MIR3136	0	0	1.5673	0	78	5.12548e-15	1	NA	3.16063	1	1	Black	Black
100422860	MIR4292	20.3396	11.0724	9.12309	11.115	67	-0.851209	0.33252	NA	-0.277695	1	NA	Black	Black
100422861	MIR4306	0	0	0	0	91	NA	NA	NA	NA	NA	NA	Black	Black
100422863	MIR4265	0	0	0	0	99	NA	NA	NA	NA	NA	NA	Black	Black
100422865	MIR4320	0	0	0	0	65	NA	NA	NA	NA	NA	NA	Black	Black
100422866	MIR3115	0	0	0	0	68	NA	NA	NA	NA	NA	NA	Black	Black
100422867	MIR378C	0	0	0	0	81	NA	NA	NA	NA	NA	NA	Black	Black
100422868	MIR4270	0	0	0	0	70	NA	NA	NA	NA	NA	NA	Black	Black
100422869	MIR3152	0	0	0	0	74	NA	NA	NA	NA	NA	NA	Black	Black
100422871	MIR3117	0	0	0	0	78	NA	NA	NA	NA	NA	NA	Black	Black
100422873	MIR4297	0	0	0	0	76	NA	NA	NA	NA	NA	NA	Black	Black
100422874	MIR4279	0	0	0	0	58	NA	NA	NA	NA	NA	NA	Black	Black
100422875	MIR3192	0	1.60573	1.58766	0	77	3.17437	1	1	3.16063	1	1	Black	Black
100422876	MIR3148	0	0	0	0	77	NA	NA	NA	NA	NA	NA	Black	Black
100422877	MIR3202-2	0	0	0	0	79	NA	NA	NA	NA	NA	NA	Black	Black
100422879	MIR3124	0	1.8454	0	7.41002	67	3.17437	1	1	-5.05462	0.125039	1	Black	Black
100422880	MIR3162	1.51081	0	1.49085	0	82	-3.1655	1	1	3.16063	1	1	Black	Black
100422881	MIR3170	0	0	0	0	77	NA	NA	NA	NA	NA	NA	Black	Black
100422882	MIR3120	0	0	0	0	81	NA	NA	NA	NA	NA	NA	Black	Black
100422883	MIR4325	0	0	0	0	90	NA	NA	NA	NA	NA	NA	Black	Black
100422885	MIR1244-2	26.4392	27.1408	32.7986	31.0294	164	0.0504363	1	NA	0.0806343	0.828794	NA	Black	Black
100422886	MIR3179-2	0	0	0	0	84	NA	NA	NA	NA	NA	NA	Black	Black
100422887	MIR4280	0	0	0	0	76	NA	NA	NA	NA	NA	NA	Black	Black
100422888	MIR4264	0	0	0	0	66	NA	NA	NA	NA	NA	NA	Black	Black
100422889	MIR3194	0	0	0	0	73	NA	NA	NA	NA	NA	NA	Black	Black
100422891	MIR4327	0	0	0	0	85	NA	NA	NA	NA	NA	NA	Black	Black
100422892	MIR3157	0	0	0	0	85	NA	NA	NA	NA	NA	NA	Black	Black
100422893	MIR3154	0	0	0	0	84	NA	NA	NA	NA	NA	NA	Black	Black
100422894	MIR4260	0	0	1.82462	0	67	5.12548e-15	1	NA	3.16063	1	1	Black	Black
100422895	MIR4294	0	0	0	0	76	NA	NA	NA	NA	NA	NA	Black	Black
100422896	MIR3140	0	0	0	0	90	NA	NA	NA	NA	NA	NA	Black	Black
100422897	MIR4302	0	0	0	0	60	NA	NA	NA	NA	NA	NA	Black	Black
100422898	MIR4255	0	0	0	0	72	NA	NA	NA	NA	NA	NA	Black	Black
100422899	MIR3190	1.54858	0	0	0	80	-3.1655	1	1	0	1	NA	Black	Black
100422900	MIR3158-1	0	0	0	0	81	NA	NA	NA	NA	NA	NA	Black	Black
100422903	MIR4288	0	0	0	0	67	NA	NA	NA	NA	NA	NA	Black	Black
100422904	MIR3193	0	2.24803	0	0	55	3.17437	1	1	0	1	NA	Black	Black
100422905	MIR4311	0	0	0	0	100	NA	NA	NA	NA	NA	NA	Black	Black
100422907	MIR3156-2	0	0	0	0	77	NA	NA	NA	NA	NA	NA	Black	Black
100422908	MIR3129	0	0	0	0	76	NA	NA	NA	NA	NA	NA	Black	Black
100422909	MIR4295	0	0	0	0	85	NA	NA	NA	NA	NA	NA	Black	Black
100422911	MIR500B	0	0	0	0	79	NA	NA	NA	NA	NA	NA	Black	Black
100422912	MIR3200	0	0	0	0	85	NA	NA	NA	NA	NA	NA	Black	Black
100422913	MIR320E	2.33748	0	0	0	53	-3.1655	1	1	0	1	NA	Black	Black
100422914	MIR4253	0	0	0	0	68	NA	NA	NA	NA	NA	NA	Black	Black
100422915	MIR3065	0	0	0	0	79	NA	NA	NA	NA	NA	NA	Black	Black
100422916	MIR3201	0	0	0	0	52	NA	NA	NA	NA	NA	NA	Black	Black
100422917	MIR4283-1	0	0	0	0	160	NA	NA	NA	NA	NA	NA	Black	Black
100422918	MIR3167	0	0	0	0	85	NA	NA	NA	NA	NA	NA	Black	Black
100422920	MIR548X	0	0	0	0	30	NA	NA	NA	NA	NA	NA	Black	Black
100422924	MIR4303	0	0	0	0	66	NA	NA	NA	NA	NA	NA	Black	Black
100422925	MIR4322	0	0	0	0	73	NA	NA	NA	NA	NA	NA	Black	Black
100422927	MIR4291	0	0	0	0	65	NA	NA	NA	NA	NA	NA	Black	Black
100422928	MIR3127	0	0	0	1.63313	76	5.12548e-15	1	NA	-3.1793	1	1	Black	Black
100422929	MIR4261	0	2.13175	0	0	58	3.17437	1	1	0	1	NA	Black	Black
100422930	MIR4330	0	0	0	0	105	NA	NA	NA	NA	NA	NA	Black	Black
100422931	MIR4304	0	0	0	0	62	NA	NA	NA	NA	NA	NA	Black	Black
100422932	MIR4328	0	0	0	0	56	NA	NA	NA	NA	NA	NA	Black	Black
100422934	MIR3143	0	0	1.94047	0	63	5.12548e-15	1	NA	3.16063	1	1	Black	Black
100422936	MIR3153	16.6189	10.5548	8.94508	6.05453	82	-0.633015	0.480889	NA	0.54984	0.75397	NA	Black	Black
100422937	MIR4275	0	0	0	0	87	NA	NA	NA	NA	NA	NA	Black	Black
100422938	MIR3142	0	0	0	0	82	NA	NA	NA	NA	NA	NA	Black	Black
100422939	MIR3147	0	0	0	0	66	NA	NA	NA	NA	NA	NA	Black	Black
100422940	MIR4305	0	0	0	0	102	NA	NA	NA	NA	NA	NA	Black	Black
100422941	MIR4272	0	0	0	0	64	NA	NA	NA	NA	NA	NA	Black	Black
100422943	MIR3189	0	0	0	0	73	NA	NA	NA	NA	NA	NA	Black	Black
100422944	MIR3186	0	1.45461	0	1.46021	85	3.17437	1	1	-3.1793	1	1	Black	Black
100422945	MIR4326	0	0	2.07202	0	59	5.12548e-15	1	NA	3.16063	1	1	Black	Black
100422947	MIR3122	0	3.38744	0	1.70024	73	4.09216	0.500026	1	-3.1793	1	1	Black	Black
100422948	MIR4284	1.52946	0	1.50925	3.06464	81	-3.1655	1	1	-0.936761	1	NA	Black	Black
100422950	MIR3141	0	0	0	0	61	NA	NA	NA	NA	NA	NA	Black	Black
100422952	MIR4271	0	0	0	0	67	NA	NA	NA	NA	NA	NA	Black	Black
100422953	MIR3165	0	0	0	0	75	NA	NA	NA	NA	NA	NA	Black	Black
100422954	MIR4309	0	1.48966	0	0	83	3.17437	1	1	0	1	NA	Black	Black
100422955	MIR4273	0	0.735962	0.727675	0	168	NA	NA	NA	NA	NA	NA	Black	Black
100422957	MIR3131	0	0	0	0	63	NA	NA	NA	NA	NA	NA	Black	Black
100422959	MIR4268	0	0	0	0	64	NA	NA	NA	NA	NA	NA	Black	Black
100422962	MIR4281	0	0	0	0	62	NA	NA	NA	NA	NA	NA	Black	Black
100422963	MIR4290	0	0	0	0	95	NA	NA	NA	NA	NA	NA	Black	Black
100422964	MIR3150A	0	0	0	0	80	NA	NA	NA	NA	NA	NA	Black	Black
100422965	MIR4263	4.47782	0	2.94577	4.48619	83	-4.63908	0.250039	1	-0.576363	1	NA	Black	Black
100422966	MIR4277	0	0	0	0	84	NA	NA	NA	NA	NA	NA	Black	Black
100422967	MIR3146	0	0	0	1.57111	79	5.12548e-15	1	NA	-3.1793	1	1	Black	Black
100422968	MIR4251	0	0	0	0	61	NA	NA	NA	NA	NA	NA	Black	Black
100422969	MIR2909	0	0	0	0	69	NA	NA	NA	NA	NA	NA	Black	Black
100422971	MIR4312	0	0	0	0	76	NA	NA	NA	NA	NA	NA	Black	Black
100422973	MIR3169	0	0	0	0	83	NA	NA	NA	NA	NA	NA	Black	Black
100422974	MIR3178	0	0	0	0	84	NA	NA	NA	NA	NA	NA	Black	Black
100422975	MIR4252	0	0	0	0	63	NA	NA	NA	NA	NA	NA	Black	Black
100422976	MIR4256	1.93573	5.7957	1.91015	1.93934	64	1.48315	0.625039	1	-0.0186738	1	NA	Black	Black
100422977	MIR1184-3	0	0	0	0	297	NA	NA	NA	NA	NA	NA	Black	Black
100422978	MIR3185	0	0	0	0	68	NA	NA	NA	NA	NA	NA	Black	Black
100422979	MIR4324	3.44129	3.43449	0	0	72	0.00938531	1	NA	0	1	NA	Black	Black
100422980	MIR4323	0	0	0	0	69	NA	NA	NA	NA	NA	NA	Black	Black
100422981	MIR3173	0	0	0	0	68	NA	NA	NA	NA	NA	NA	Black	Black
100422983	MIR4314	0	0	0	0	92	NA	NA	NA	NA	NA	NA	Black	Black
100422984	MIR4308	0	0	0	0	81	NA	NA	NA	NA	NA	NA	Black	Black
100422986	MIR3125	0	0	0	0	78	NA	NA	NA	NA	NA	NA	Black	Black
100422987	MIR3202-1	0	0	0	0	81	NA	NA	NA	NA	NA	NA	Black	Black
100422988	MIR3156-1	0	0	0	0	75	NA	NA	NA	NA	NA	NA	Black	Black
100422989	MIR3155A	0	0	0	0	82	NA	NA	NA	NA	NA	NA	Black	Black
100422990	MIR3134	0	0	0	0	62	NA	NA	NA	NA	NA	NA	Black	Black
100422991	MIR1260B	0	0	0	0	89	NA	NA	NA	NA	NA	NA	Black	Black
100422992	MIR3151	0	0	0	1.63313	76	5.12548e-15	1	NA	-3.1793	1	1	Black	Black
100422993	MIR3130-1	0	0	0	0	75	NA	NA	NA	NA	NA	NA	Black	Black
100422994	MIR4267	0	0	0	0	82	NA	NA	NA	NA	NA	NA	Black	Black
100422995	MIR3175	0	0	0	1.61192	77	5.12548e-15	1	NA	-3.1793	1	1	Black	Black
100422996	MIR4262	0	0	0	0	54	NA	NA	NA	NA	NA	NA	Black	Black
100422997	MIR4257	1.44054	4.31308	2.84301	5.77292	86	1.48315	0.625039	1	-0.977003	0.687548	NA	Black	Black
100422998	MIR3199-2	0	0	0	0	86	NA	NA	NA	NA	NA	NA	Black	Black
100422999	MIR4278	0	0	0	0	69	NA	NA	NA	NA	NA	NA	Black	Black
100423001	MIR3145	0	0	0	0	82	NA	NA	NA	NA	NA	NA	Black	Black
100423002	MIR3130-2	0	0	0	0	75	NA	NA	NA	NA	NA	NA	Black	Black
100423003	MIR3184	0	0	0	0	75	NA	NA	NA	NA	NA	NA	Black	Black
100423004	MIR4315-1	2.82846	1.12915	1.67465	2.26699	219	-1.26053	0.45321	1	-0.420808	1	NA	Black	Black
100423005	MIR4282	1.84905	0	0	0	67	-3.1655	1	1	0	1	NA	Black	Black
100423006	MIR3179-3	5.16193	1.47192	1.45535	2.21639	168	-1.73584	0.179789	1	-0.576363	1	NA	Black	Black
100423009	MIR4329	0	0	0	0	71	NA	NA	NA	NA	NA	NA	Black	Black
100423010	MIR3119-2	0	0	0	0	85	NA	NA	NA	NA	NA	NA	Black	Black
100423011	MIR3138	0	0	0	1.51363	82	5.12548e-15	1	NA	-3.1793	1	1	Black	Black
100423012	MIR3177	0	0	0	0	82	NA	NA	NA	NA	NA	NA	Black	Black
100423013	MIR4310	0	0	0	0	57	NA	NA	NA	NA	NA	NA	Black	Black
100423014	MIR3196	0	0	0	0	64	NA	NA	NA	NA	NA	NA	Black	Black
100423015	MIR4289	0	0	0	0	70	NA	NA	NA	NA	NA	NA	Black	Black
100423018	MIR3156-3	0	0	0	0	77	NA	NA	NA	NA	NA	NA	Black	Black
100423019	MIR4307	0	0	0	0	84	NA	NA	NA	NA	NA	NA	Black	Black
100423020	MIR4258	6.80695	17.6631	13.434	9.54752	91	1.3665	0.0964061	1	0.486266	0.629212	NA	Black	Black
100423021	MIR4298	0	0	0	0	73	NA	NA	NA	NA	NA	NA	Black	Black
100423023	MIR3197	0	1.69372	0	1.70024	73	3.17437	1	1	-3.1793	1	1	Black	Black
100423025	MIR3198-1	0	0	0	1.55147	80	5.12548e-15	1	NA	-3.1793	1	1	Black	Black
100423026	MIR4299	0	0	0	0	72	NA	NA	NA	NA	NA	NA	Black	Black
100423027	MIR4266	0	0	0	0	55	NA	NA	NA	NA	NA	NA	Black	Black
100423028	MIR4254	1.63008	0	1.60855	0	76	-3.1655	1	1	3.16063	1	1	Black	Black
100423030	MIR3126	0	0	0	0	74	NA	NA	NA	NA	NA	NA	Black	Black
100423031	MIR4321	0	0	0	0	80	NA	NA	NA	NA	NA	NA	Black	Black
100423032	MIR3121	0	0	0	0	77	NA	NA	NA	NA	NA	NA	Black	Black
100423033	MIR3158-2	0	0	0	0	81	NA	NA	NA	NA	NA	NA	Black	Black
100423034	MIR3199-1	0	0	0	0	88	NA	NA	NA	NA	NA	NA	Black	Black
100423035	MIR4313	1.2266	0	0	0	101	-3.1655	1	1	0	1	NA	Black	Black
100423036	MIR2355	0	0	0	0	87	NA	NA	NA	NA	NA	NA	Black	Black
100423037	MIR3176	5.50606	4.12139	8.14996	12.4118	90	-0.390917	1	NA	-0.595764	0.607381	NA	Black	Black
100423039	MIR3132	4.95546	0	0	0	75	-4.63908	0.250039	1	0	1	NA	Black	Black
100423041	MIR4296	0	0	0	2.82086	88	5.12548e-15	1	NA	-4.09739	0.500026	1	Black	Black
100423042	MIR4276	0	0	0	0	70	NA	NA	NA	NA	NA	NA	Black	Black
100423043	MIR4269	0	0	0	0	84	NA	NA	NA	NA	NA	NA	Black	Black
100423062	IGLL5	0	0	0	0	1061	NA	NA	NA	NA	NA	NA	Black	Black
10043	TOM1	16.1914	15.3296	16.2366	14.5557	2831	-0.0660594	0.558529	NA	0.158485	0.160346	NA	Black	Black
100431172	KLRF2	0	0	0	0	731	NA	NA	NA	NA	NA	NA	Black	Black
10044	SH2D3C	0.174693	0.639275	0.430962	0.466718	4255	NA	NA	NA	NA	NA	NA	Black	Black
10045	SH2D3A	15.6696	19.4345	20.1164	20.8302	2443	0.323354	0.00452173	NA	-0.0494212	0.654952	NA	Black	Black
10046	MAMLD1	14.3125	6.84859	5.46555	7.95532	5055	-1.05024	5.48559e-24	4.92058e-21	-0.540428	2.05813e-05	NA	Yellow	Black
100462953	MINOS1P1	0.05436	0.108505	0	0	2279	NA	NA	NA	NA	NA	NA	Black	Black
100462977	MTRNR2L1	10.0384	9.30294	9.35543	8.93967	1555	-0.0968436	0.610139	NA	0.0663829	0.793681	NA	Black	Black
100462981	MTRNR2L2	8.72945	9.18958	8.96811	8.98536	1036	0.0867892	0.807328	NA	-0.00189606	1	NA	Black	Black
100462983	MTRNR2L3	1.16451	0.89401	0.707155	1.34618	1383	-0.364533	0.677822	NA	-0.917255	0.210311	NA	Black	Black
100463285	MTRNR2L4	0.100639	0.30132	0.496545	0.201654	1231	NA	NA	NA	NA	NA	NA	Black	Black
100463289	MTRNR2L5	0.071281	0.284561	0	0	1738	NA	NA	NA	NA	NA	NA	Black	Black
100463482	MTRNR2L6	3.37468	2.65896	2.54139	2.40228	1395	-0.329841	0.396955	NA	0.0817204	0.894006	NA	Black	Black
100463486	MTRNR2L8	22.0883	21.5654	21.3226	22.2257	1290	-0.021725	0.926173	NA	-0.0589436	0.67703	NA	Black	Black
100463488	MTRNR2L10	4.53108	4.08094	4.035	5.09315	1121	-0.137685	0.734858	NA	-0.334102	0.381021	NA	Black	Black
10047	CST8	0	0	0	0	890	NA	NA	NA	NA	NA	NA	Black	Black
10048	RANBP9	40.9904	46.7082	50.1486	47.4861	3113	0.201193	0.00205689	NA	0.079569	0.203758	NA	Black	Black
10049	DNAJB6	16.603	16.125	16.1228	17.6602	7499	-0.0293135	0.682207	NA	-0.13051	0.0537294	NA	Black	Black
100498859	LINC00881	0.31324	0	0.154551	0	791	NA	NA	NA	NA	NA	NA	Black	Black
100499177	THAP9-AS1	19.6458	18.1605	17.4793	19.306	2308	-0.100551	0.374623	NA	-0.142474	0.216992	NA	Black	Black
100499183	BAALC-AS1	2.00423	3.0004	2.10136	2.00797	1978	0.59303	0.0935858	NA	0.0662039	0.902325	NA	Black	Black
100499194	LOC100499194	0	0	0	0.0535914	2316	NA	NA	NA	NA	NA	NA	Black	Black
100499227	USP2-AS1	1.76516	2.03983	1.42097	1.76846	2667	0.2208	0.581916	NA	-0.313595	0.471161	NA	Black	Black
100499405	LINC00987	1.75619	1.60248	2.03006	1.75947	2469	-0.118867	0.807523	NA	0.206579	0.567336	NA	Black	Black
100499466	LINC00674	11.356	11.4882	12.593	12.1312	11193	0.0295211	0.673644	NA	0.0547657	0.405681	NA	Black	Black
100499467	LINC00673	6.58678	4.32773	7.14972	4.3444	2257	-0.592372	0.004661	NA	0.718716	0.000584609	NA	Black	Black
100499483	CCDC180	0.100835	0.0805089	0.0597018	0.161638	6143	NA	NA	NA	NA	NA	NA	Black	Black
100499484	LOC100499484	1.09781	0.929636	0.820687	1.3665	3724	-0.226136	0.609486	NA	-0.731816	0.0644693	NA	Black	Black
100499489	LOC100499489	4.00591	2.07303	1.56167	1.53599	2505	-0.93552	0.0005787	NA	0.0246977	1	NA	Black	Black
1005	CDH7	0	0	0	0	4166	NA	NA	NA	NA	NA	NA	Black	Black
10050	SLC17A4	0	0.0281708	0	0	4389	NA	NA	NA	NA	NA	NA	Black	Black
100500773	LOC100500773	0	0	0	0	1364	NA	NA	NA	NA	NA	NA	Black	Black
100500801	MIR3659	0	0	0	0	99	NA	NA	NA	NA	NA	NA	Black	Black
100500802	MIR3685	7.99267	27.9191	15.7741	12.0114	62	1.78556	0.0309598	1	0.387026	0.790603	NA	Black	Black
100500803	MIR3919	0	0	0	0	89	NA	NA	NA	NA	NA	NA	Black	Black
100500805	NA	0	0	1.54746	6.28444	79	5.12548e-15	1	NA	-1.89399	0.375065	1	Black	Black
100500807	MIR374C	0	0	0	0	70	NA	NA	NA	NA	NA	NA	Black	Black
100500808	MIR3917	1.33211	0	0	1.3346	93	-3.1655	1	1	-3.1793	1	1	Black	Black
100500809	MIR23C	0	0	0	0	100	NA	NA	NA	NA	NA	NA	Black	Black
100500810	MIR3620	0	0	0	3.14222	79	5.12548e-15	1	NA	-4.09739	0.500026	1	Black	Black
100500811	MIR3621	0	0	0	0	85	NA	NA	NA	NA	NA	NA	Black	Black
100500812	MIR3677	4.12955	4.12139	2.03749	6.20589	60	0.00938531	1	NA	-1.49335	0.625039	1	Black	Black
100500813	MIR3646	0	0	0	0	84	NA	NA	NA	NA	NA	NA	Black	Black
100500814	MIR3616	0	0	0	0	92	NA	NA	NA	NA	NA	NA	Black	Black
100500815	MIR3687-1	0	2.02691	0	0	61	3.17437	1	1	0	1	NA	Black	Black
100500816	MIR3649	0	0	0	0	66	NA	NA	NA	NA	NA	NA	Black	Black
100500817	MIR3612	0	0	0	0	87	NA	NA	NA	NA	NA	NA	Black	Black
100500818	MIR3945	0	0	0	0	98	NA	NA	NA	NA	NA	NA	Black	Black
100500819	MIR3609	0	0	0	1.55147	80	5.12548e-15	1	NA	-3.1793	1	1	Black	Black
100500821	MIR3910-1	0	0	0	0	111	NA	NA	NA	NA	NA	NA	Black	Black
100500823	MIR3920	0	0	0	0	86	NA	NA	NA	NA	NA	NA	Black	Black
100500824	MIR3650	2.06477	10.3035	4.07498	4.13726	60	2.19692	0.218823	1	-0.0197723	1	NA	Black	Black
100500825	MIR3660	0	0	0	0	100	NA	NA	NA	NA	NA	NA	Black	Black
100500826	MIR3909	0	0	0	1.04301	119	5.12548e-15	1	NA	-3.1793	1	1	Black	Black
100500827	MIR3614	0	0	0	0	86	NA	NA	NA	NA	NA	NA	Black	Black
100500828	MIR3619	4.47782	0	0	0	83	-4.63908	0.250039	1	0	1	NA	Black	Black
100500829	MIR3943	0	0	0	0	100	NA	NA	NA	NA	NA	NA	Black	Black
100500830	MIR550B2	0	0	0	0	97	NA	NA	NA	NA	NA	NA	Black	Black
100500831	MIR3912	0	0	0	0	105	NA	NA	NA	NA	NA	NA	Black	Black
100500832	MIR3658	0	0	0	0	56	NA	NA	NA	NA	NA	NA	Black	Black
100500833	MIR3653	7.88368	4.49606	4.44544	6.77006	110	-0.778763	0.548945	NA	-0.590791	0.75397	NA	Black	Black
100500834	MIR3924	0	0	0	0	81	NA	NA	NA	NA	NA	NA	Black	Black
100500835	MIR3907	0	0	0	0.821972	151	NA	NA	NA	NA	NA	NA	Black	Black
100500836	MIR3914-1	0	0	0	0	99	NA	NA	NA	NA	NA	NA	Black	Black
100500837	MIR3606	0	0	0	0	63	NA	NA	NA	NA	NA	NA	Black	Black
100500838	MIR3926-2	0	0	0	0	63	NA	NA	NA	NA	NA	NA	Black	Black
100500840	MIR3656	0	0	0	0	69	NA	NA	NA	NA	NA	NA	Black	Black
100500841	MIR3678	0	0	0	0	94	NA	NA	NA	NA	NA	NA	Black	Black
100500842	MIR3652	0	0	0	0	131	NA	NA	NA	NA	NA	NA	Black	Black
100500843	MIR3922	0	0	0	0	84	NA	NA	NA	NA	NA	NA	Black	Black
100500844	MIR3664	0	0	0	0	99	NA	NA	NA	NA	NA	NA	Black	Black
100500845	MIR642B	0	0	0	0	77	NA	NA	NA	NA	NA	NA	Black	Black
100500846	MIR3689A	0	0	0	0	78	NA	NA	NA	NA	NA	NA	Black	Black
100500847	MIR3615	0	0	0	0	87	NA	NA	NA	NA	NA	NA	Black	Black
100500849	MIR3916	26.3588	30.2527	19.5079	29.0488	94	0.210379	0.761051	NA	-0.569604	0.324473	NA	Black	Black
100500850	MIR3682	7.37419	4.41577	1.45535	8.86556	84	-0.704045	0.726619	NA	-2.46441	0.125068	1	Black	Black
100500851	MIR3918	0	0	0	0	93	NA	NA	NA	NA	NA	NA	Black	Black
100500852	MIR3180-4	0	0	0	0	153	NA	NA	NA	NA	NA	NA	Black	Black
100500853	MIR3605	1.23886	4.94566	1.22249	2.48236	100	1.88374	0.375065	1	-0.936761	1	NA	Black	Black
100500854	MIR3671	0	0	0	0	88	NA	NA	NA	NA	NA	NA	Black	Black
100500856	MIR548Z	0	0	0	0	97	NA	NA	NA	NA	NA	NA	Black	Black
100500857	MIR3939	1.16874	0	0	0	106	-3.1655	1	1	0	1	NA	Black	Black
100500858	MIR3622A	0	0	0	0	83	NA	NA	NA	NA	NA	NA	Black	Black
100500859	MIR3921	0	0	0	0	85	NA	NA	NA	NA	NA	NA	Black	Black
100500860	MIR3618	0	0	0	0	88	NA	NA	NA	NA	NA	NA	Black	Black
100500861	MIR3665	0	0	0	0	105	NA	NA	NA	NA	NA	NA	Black	Black
100500862	MIR3648-1	0	0.686898	0	0.689543	180	NA	NA	NA	NA	NA	NA	Black	Black
100500865	MIR3936	6.75744	7.8681	6.66815	5.64172	110	0.227963	1	NA	0.23662	1	NA	Black	Black
100500866	MIR3941	0	0	0	0	103	NA	NA	NA	NA	NA	NA	Black	Black
100500867	MIR3684	0	0	0	0	74	NA	NA	NA	NA	NA	NA	Black	Black
100500868	MIR3913-2	0	0	0	0	100	NA	NA	NA	NA	NA	NA	Black	Black
100500870	MIR3926-1	0	0	0	0	73	NA	NA	NA	NA	NA	NA	Black	Black
100500871	MIR3622B	0	0	0	0	95	NA	NA	NA	NA	NA	NA	Black	Black
100500872	MIR3911	3.40972	9.07461	2.24311	5.69348	109	1.38821	0.226696	1	-1.29022	0.45321	1	Black	Black
100500875	MIR3938	0	0	0	0	103	NA	NA	NA	NA	NA	NA	Black	Black
100500876	MIR3675	0	0	0	0	221	NA	NA	NA	NA	NA	NA	Black	Black
100500878	MIR3679	0	0	0	0	68	NA	NA	NA	NA	NA	NA	Black	Black
100500879	MIR3668	0	0	0	0	75	NA	NA	NA	NA	NA	NA	Black	Black
100500880	MIR3662	1.30407	0	1.28684	2.61301	95	-3.1655	1	1	-0.936761	1	NA	Black	Black
100500881	MIR3688-1	0	0	0	0	93	NA	NA	NA	NA	NA	NA	Black	Black
100500883	MIR550B1	0	0	0	0	97	NA	NA	NA	NA	NA	NA	Black	Black
100500885	MIR3925	0	0	0	0	77	NA	NA	NA	NA	NA	NA	Black	Black
100500887	MIR676	0	0	0	0	67	NA	NA	NA	NA	NA	NA	Black	Black
100500888	MIR3940	0	0	0	0	102	NA	NA	NA	NA	NA	NA	Black	Black
100500891	MIR3935	0	0	0	0	104	NA	NA	NA	NA	NA	NA	Black	Black
100500892	NA	0	0	0	0	85	NA	NA	NA	NA	NA	NA	Black	Black
100500893	MIR3663	0	0	0	0	97	NA	NA	NA	NA	NA	NA	Black	Black
100500894	MIR3690	0.82591	0	0	0	150	NA	NA	NA	NA	NA	NA	Black	Black
100500895	MIR548AA2	0	0	0	0	83	NA	NA	NA	NA	NA	NA	Black	Black
100500896	MIR3666	0	0	0	0	111	NA	NA	NA	NA	NA	NA	Black	Black
100500899	MIR3692	0	0	0	0	69	NA	NA	NA	NA	NA	NA	Black	Black
100500900	MIR3691	0	0	0	0	90	NA	NA	NA	NA	NA	NA	Black	Black
100500901	MIR3928	0	0	0	0	58	NA	NA	NA	NA	NA	NA	Black	Black
100500902	MIR3910-2	0	0	0	0	79	NA	NA	NA	NA	NA	NA	Black	Black
100500903	MIR3913-1	0	0	0	0	102	NA	NA	NA	NA	NA	NA	Black	Black
100500904	MIR3942	0	3.40298	3.36466	3.41609	109	4.64865	0.250039	1	-0.0201677	1	NA	Black	Black
100500905	MIR3661	5.16193	1.28793	3.8203	3.87868	96	-1.8652	0.375065	1	-0.0201677	1	NA	Black	Black
100500906	MIR3689B	0	0	0	0	148	NA	NA	NA	NA	NA	NA	Black	Black
100500907	MIR3150B	0	0	0	0	86	NA	NA	NA	NA	NA	NA	Black	Black
100500908	MIR3613	0	1.42117	0	0	87	3.17437	1	1	0	1	NA	Black	Black
100500909	MIR3908	0	0	0	0	126	NA	NA	NA	NA	NA	NA	Black	Black
100500911	MIR3944	1.1471	0	2.26388	3.44772	108	-3.1655	1	1	-0.576363	1	NA	Black	Black
100500913	MIR3714	0	0	0	0	65	NA	NA	NA	NA	NA	NA	Black	Black
100500914	MIR3610	0	0	0	0	73	NA	NA	NA	NA	NA	NA	Black	Black
100500916	MIR3180-5	0.809715	2.42434	0	0.811227	153	1.48315	0.625039	1	-3.1793	1	1	Black	Black
100500919	MIR548Y	0	0	0	0	110	NA	NA	NA	NA	NA	NA	Black	Black
100500920	MIR3914-2	0	0	0	0	95	NA	NA	NA	NA	NA	NA	Black	Black
100500938	CCDC179	0	0	0	0	800	NA	NA	NA	NA	NA	NA	Black	Black
100505385	IQCJ-SCHIP1	0.342093	0.804768	0.506359	0.563059	5070	NA	NA	NA	NA	NA	NA	Black	Black
100505474	LINC01539	0	0	0	0	2392	NA	NA	NA	NA	NA	NA	Black	Black
100505478	TEX48	1.18633	2.19882	1.67236	1.35833	731	0.891192	0.263424	NA	0.296765	0.814616	NA	Black	Black
100505483	PRKAG2-AS1	4.54198	5.31456	4.01831	5.96267	791	0.238503	0.615232	NA	-0.56623	0.169346	NA	Black	Black
100505495	PCAT19	0	0	0.0352101	0	3472	NA	NA	NA	NA	NA	NA	Black	Black
100505503	NA	82.004	79.2059	73.5979	73.4626	985	-0.0372528	0.665334	NA	0.00352745	0.977414	NA	Black	Black
100505536	ISM1-AS1	0	0	0	0.237319	1046	NA	NA	NA	NA	NA	NA	Black	Black
100505538	RBM26-AS1	1.30448	1.0652	1.0532	1.22771	3134	-0.278367	0.519607	NA	-0.219368	0.694441	NA	Black	Black
100505540	SLIT1-AS1	0	0	0	0	689	NA	NA	NA	NA	NA	NA	Black	Black
100505545	LINC01095	0	0	0	0	1717	NA	NA	NA	NA	NA	NA	Black	Black
100505549	LOC100505549	0.786808	1.42773	1.09403	1.3974	3464	0.868752	0.0302776	NA	-0.350949	0.403814	NA	Black	Black
100505566	LINC00578	0.10138	0	0.10004	0	1222	NA	NA	NA	NA	NA	NA	Black	Black
100505576	LINC00672	1.67777	3.88473	3.27809	2.25241	3692	1.22203	3.59206e-07	0.000222708	0.541424	0.0247105	NA	Blue	Black
100505583	LINC00838	0	0	0	0	2958	NA	NA	NA	NA	NA	NA	Black	Black
100505591	LRRC3C	0.141101	0.281644	0.974654	0.424093	878	NA	NA	NA	NA	NA	NA	Black	Black
100505619	LINC00919	0	0	0	0	1658	NA	NA	NA	NA	NA	NA	Black	Black
100505622	LOC100505622	0.180856	0.180499	0	0.181194	685	NA	NA	NA	NA	NA	NA	Black	Black
100505624	GTF3C2-AS1	1.03116	0.588069	0.581448	0.737918	841	-0.778763	0.548945	NA	-0.333591	1	NA	Black	Black
100505633	LINC01133	0	4.01998	0.966824	1.41787	1138	8.2193	1.50603e-11	1.125e-08	-0.545185	0.523706	NA	Blue	Black
100505636	MALINC1	1.25368	1.51661	1.79944	1.48439	3261	0.286518	0.483615	NA	0.277749	0.392255	NA	Black	Black
100505641	FGD5-AS1	32.6321	36.1702	33.2695	35.8996	5148	0.161322	0.00553918	NA	-0.108885	0.0607902	NA	Black	Black
100505648	RAD51-AS1	3.71114	4.57528	4.9546	3.93678	1135	0.313786	0.423103	NA	0.331608	0.321318	NA	Black	Black
100505658	LOC100505658	0.0500147	0	0.0493538	0	2477	NA	NA	NA	NA	NA	NA	Black	Black
100505659	LINC00967	0.0824261	0	0	0	1503	NA	NA	NA	NA	NA	NA	Black	Black
100505666	DCST1-AS1	9.1093	10.8422	12.3182	10.9516	1836	0.263849	0.134193	NA	0.1704	0.28724	NA	Black	Black
100505676	RRS1-AS1	0.0850868	0	0.055975	0	4368	NA	NA	NA	NA	NA	NA	Black	Black
100505678	STARD4-AS1	1.52476	1.67839	1.39398	1.28049	5525	0.151063	0.617302	NA	0.123125	0.649275	NA	Black	Black
100505679	UBE2Q2L	1.49261	1.24138	1.71837	1.24616	498	-0.247409	1	NA	0.45477	0.774484	NA	Black	Black
100505681	NAPA-AS1	6.9875	7.35064	7.08152	5.86532	656	0.0856389	0.908955	NA	0.271732	0.471161	NA	Black	Black
100505687	LINC00888	7.33977	7.9912	8.8523	8.17053	1671	0.135339	0.580311	NA	0.116369	0.6009	NA	Black	Black
100505695	NA	7.07922	4.44426	6.30965	4.57577	1085	-0.657137	0.0284985	NA	0.46319	0.126281	NA	Black	Black
100505696	SH3BP5-AS1	3.39993	3.81459	3.55236	2.91649	5575	0.178711	0.271217	NA	0.285174	0.104308	NA	Black	Black
100505702	LINC01094	1.01167	0.461564	1.05535	0.550219	4286	-1.11328	0.0110775	1	0.936027	0.0224332	NA	Black	Black
100505715	LOC100505715	3.67532	4.17594	5.35643	4.07872	2191	0.196703	0.499104	NA	0.393436	0.106417	NA	Black	Black
100505716	LOC100505716	0.469712	0.527381	0.463505	0.411765	2110	NA	NA	NA	NA	NA	NA	Black	Black
100505718	LINC01592	0	0	0	0	2367	NA	NA	NA	NA	NA	NA	Black	Black
100505724	KRTAP9-7	0	0	0	0	510	NA	NA	NA	NA	NA	NA	Black	Black
100505738	MIR4458HG	0	0	0	0	3244	NA	NA	NA	NA	NA	NA	Black	Black
100505746	ITGB2-AS1	5.48307	7.22748	6.63567	8.70638	2395	0.410911	0.0363292	NA	-0.390626	0.0247914	NA	Black	Black
100505753	KRTAP16-1	0	0	0	0	1554	NA	NA	NA	NA	NA	NA	Black	Black
100505761	RPARP-AS1	9.49381	14.8339	17.7385	12.708	1592	0.656121	0.00010545	NA	0.481701	0.00136165	NA	Black	Black
100505768	LINC01364	0.139827	0	0	0	886	NA	NA	NA	NA	NA	NA	Black	Black
100505776	LINC01541	0	0	0	0	3103	NA	NA	NA	NA	NA	NA	Black	Black
100505782	LOC100505782	0	0	0	0	2160	NA	NA	NA	NA	NA	NA	Black	Black
100505783	OSER1-AS1	3.54726	5.81135	5.21756	4.89497	1851	0.723649	0.0052629	NA	0.0927954	0.808583	NA	Black	Black
100505795	LOC100505795	0	0	0	0	1963	NA	NA	NA	NA	NA	NA	Black	Black
100505806	SNHG18	0	0	0	0	1487	NA	NA	NA	NA	NA	NA	Black	Black
100505812	CARD8-AS1	0.757329	0.503888	0.498215	1.07489	1963	-0.567701	0.503668	NA	-1.09643	0.107979	1	Black	Black
100505817	LOC100505817	0.105346	0.841099	0.727675	0.422169	1176	NA	NA	NA	NA	NA	NA	Black	Black
100505826	STK4-AS1	0.23419	0.525886	0.75106	0.351941	2116	NA	NA	NA	NA	NA	NA	Black	Black
100505835	LINC01532	0	0	0	0	1948	NA	NA	NA	NA	NA	NA	Black	Black
100505839	SH3PXD2A-AS1	0.183717	0	0	0	2023	NA	NA	NA	NA	NA	NA	Black	Black
100505841	LOC100505841	0	0	0	0	441	NA	NA	NA	NA	NA	NA	Black	Black
100505845	ROPN1L-AS1	0.154279	0	0	0	803	NA	NA	NA	NA	NA	NA	Black	Black
100505854	APTR	4.83162	4.30709	4.02715	4.13569	2641	-0.15277	0.476229	NA	-0.0374427	0.880421	NA	Black	Black
100505865	LINC00920	1.90177	0.67786	1.60855	0.544376	912	-1.45282	0.0636964	1	1.53494	0.0769332	1	Black	Black
100505875	LINC01088	0.157316	0.31401	0.388094	0.0788049	1575	NA	NA	NA	NA	NA	NA	Black	Black
100505876	CEBPZOS	27.489	24.1351	26.0261	26.0517	3335	-0.174864	0.0295547	NA	-0.000543821	1	NA	Black	Black
100505881	MAGI2-AS3	3.92635	2.61682	2.69243	2.73358	9308	-0.572249	2.21122e-05	NA	-0.0209952	0.96103	NA	Black	Black
100505893	SLIT2-IT1	0	0	0	0	601	NA	NA	NA	NA	NA	NA	Black	Black
100505894	TMEM161B-AS1	3.98669	3.28252	3.93401	3.49487	1243	-0.266643	0.483615	NA	0.171065	0.645106	NA	Black	Black
100505912	LOC100505912	1.39985	0.419124	0.82881	0.420738	885	-1.68628	0.0923934	1	0.95048	0.507914	NA	Black	Black
100505918	LOC100505918	0	0	0	0	2441	NA	NA	NA	NA	NA	NA	Black	Black
100505929	LINC01549	0	0	0	0	717	NA	NA	NA	NA	NA	NA	Black	Black
100505933	ADD3-AS1	0.265092	0	0.261589	0.442645	1402	NA	NA	NA	NA	NA	NA	Black	Black
100505964	LINC01304	0	0	0	0	2651	NA	NA	NA	NA	NA	NA	Black	Black
100505967	LINC00645	0.105137	0	0.207496	0.0351111	3535	NA	NA	NA	NA	NA	NA	Black	Black
100505975	ENO1-AS1	0.833317	0.83167	0.274102	1.66975	446	0.00957302	1	NA	-2.46441	0.125068	1	Black	Black
100505978	LOC100505978	0.143553	0	0	0	863	NA	NA	NA	NA	NA	NA	Black	Black
100505989	SMIM31	0	0	0	0	3123	NA	NA	NA	NA	NA	NA	Black	Black
100506012	PPP5D1	1.7969	1.69372	2.06869	1.70024	1241	-0.0719759	1	NA	0.281978	0.627443	NA	Black	Black
100506013	APELA	0	0	0	0	2603	NA	NA	NA	NA	NA	NA	Black	Black
100506023	LOC100506023	0.176382	0.154029	0.152295	0.198801	5619	NA	NA	NA	NA	NA	NA	Black	Black
100506025	ISPD-AS1	0.106249	0.106039	0	0.0532238	2332	NA	NA	NA	NA	NA	NA	Black	Black
100506033	PTOV1-AS1	9.28571	10.4761	9.04919	10.0542	2148	0.186713	0.238949	NA	-0.150955	0.384686	NA	Black	Black
100506035	LINC00989	0	0	0	0	2054	NA	NA	NA	NA	NA	NA	Black	Black
100506046	GAS5-AS1	3.57021	3.74132	3.52304	3.04035	694	0.079874	1	NA	0.212019	0.743068	NA	Black	Black
100506049	LRRC72	0	0	0	0	937	NA	NA	NA	NA	NA	NA	Black	Black
100506050	LINC01005	0	0	0	0	2891	NA	NA	NA	NA	NA	NA	Black	Black
100506054	RNASEH1-AS1	21.3846	23.6837	20.924	24.4077	1373	0.160067	0.233156	NA	-0.221197	0.0949462	NA	Black	Black
100506060	SMG1P7	4.52045	4.24998	3.87888	5.18525	1891	-0.0760428	0.796319	NA	-0.417138	0.10926	NA	Black	Black
100506068	DACT3-AS1	0.0743616	0.0742146	0.146758	0.0745005	1666	NA	NA	NA	NA	NA	NA	Black	Black
100506070	RBFADN	0.262842	0.262323	0.259369	0.965556	1414	NA	NA	NA	NA	NA	NA	Black	Black
100506071	LOC100506071	2.05337	1.98721	1.53503	2.49358	1991	-0.0342903	1	NA	-0.696301	0.0821925	NA	Black	Black
100506082	LOC100506082	0	0	0	0	448	NA	NA	NA	NA	NA	NA	Black	Black
100506083	LOC100506083	2.10548	2.85779	3.40736	2.70005	1471	0.451634	0.298332	NA	0.335384	0.350091	NA	Black	Black
100506085	LINC02275	0	0	0	0	4365	NA	NA	NA	NA	NA	NA	Black	Black
100506100	LOC100506100	9.67863	9.01553	12.0976	11.4206	576	-0.089307	0.830749	NA	0.083771	0.775624	NA	Black	Black
100506122	LINC02431	0	0	0	0	1785	NA	NA	NA	NA	NA	NA	Black	Black
100506123	LOC100506123	14.8288	12.3225	12.5748	14.6267	5940	-0.254231	0.00222215	NA	-0.217149	0.00878055	NA	Black	Black
100506124	LOC100506124	1.31959	1.16204	1.14896	2.33304	1596	-0.169275	0.860166	NA	-1.0149	0.0359106	1	Black	Black
100506134	TTC21B-AS1	0.166068	0.165739	0.327747	0.332755	746	NA	NA	NA	NA	NA	NA	Black	Black
100506136	NA	0.392791	0.392015	0.310081	0.31482	1577	NA	NA	NA	NA	NA	NA	Black	Black
100506144	TMEM35B	14.7324	13.634	15.0664	14.6258	925	-0.0988458	0.632649	NA	0.0436487	0.894103	NA	Black	Black
100506172	LINC01568	0	0	0	0	3670	NA	NA	NA	NA	NA	NA	Black	Black
100506178	LOC100506178	1.52695	1.52393	1.00451	0.7649	2434	0.00993051	1	NA	0.391198	0.49995	NA	Black	Black
100506190	LINC00963	18.4851	19.3651	23.7171	21.3996	3103	0.079895	0.409931	NA	0.149184	0.0945373	NA	Black	Black
100506195	LARGE-AS1	0	0	0	0	2746	NA	NA	NA	NA	NA	NA	Black	Black
100506207	LOC100506207	1.03671	0.819104	0.767256	0.952089	2868	-0.325156	0.542835	NA	-0.308573	0.636179	NA	Black	Black
100506211	MIR210HG	1.34484	4.02654	2.7603	2.6947	2303	1.59011	6.00945e-07	0.000362971	0.0354885	0.921398	NA	Blue	Black
100506215	PAXBP1-AS1	1.38245	1.47379	1.64322	1.47947	3943	0.104841	0.834465	NA	0.151943	0.618208	NA	Black	Black
100506229	LINC01093	0	0	0	0	3158	NA	NA	NA	NA	NA	NA	Black	Black
100506233	RAB30-AS1	15.0946	12.1253	14.5319	16.5982	673	-0.302671	0.2192	NA	-0.190652	0.40099	NA	Black	Black
100506241	LL22NC01-81G9.3	0	0	0	0	992	NA	NA	NA	NA	NA	NA	Black	Black
100506243	KRBOX1	0	0	0	0	850	NA	NA	NA	NA	NA	NA	Black	Black
100506274	LOC100506274	0	0	0	0	923	NA	NA	NA	NA	NA	NA	Black	Black
100506305	LINC00958	0	0	0	0	1559	NA	NA	NA	NA	NA	NA	Black	Black
100506311	HOTAIRM1	21.8344	20.9622	28.8059	22.7074	1044	-0.0459527	0.834805	NA	0.343879	0.0156166	NA	Black	Black
100506314	GPRC5D-AS1	3.05629	2.5537	2.52495	2.20749	1743	-0.245587	0.500772	NA	0.193994	0.626006	NA	Black	Black
100506321	LOC100506321	0.276841	0.552588	0.409775	0.277358	895	NA	NA	NA	NA	NA	NA	Black	Black
100506334	LINC00649	0	0	0	0.0483513	2567	NA	NA	NA	NA	NA	NA	Black	Black
100506343	FAM212B-AS1	0.930166	0.116041	0.172102	0.0582439	2131	NA	NA	NA	NA	NA	NA	Black	Black
100506368	LOC100506368	0.409881	0.511338	0.202232	0.205323	1209	NA	NA	NA	NA	NA	NA	Black	Black
100506384	LOC100506384	0	0	0	0	678	NA	NA	NA	NA	NA	NA	Black	Black
100506385	LINC01426	0.118514	0.078853	0.0779652	0.0791568	3136	NA	NA	NA	NA	NA	NA	Black	Black
100506388	LOC100506388	0.121816	0.121575	0.240412	0	1017	NA	NA	NA	NA	NA	NA	Black	Black
100506393	LINC02398	0	0	0	0	526	NA	NA	NA	NA	NA	NA	Black	Black
100506394	GAS6-AS2	4.21035	5.66638	4.78422	6.96645	1942	0.44059	0.0780564	NA	-0.540518	0.012636	NA	Black	Black
100506403	LOC100506403	0	0	0	0	622	NA	NA	NA	NA	NA	NA	Black	Black
100506409	ELOVL2-AS1	0.532718	0.295369	0.175226	0.237206	2093	NA	NA	NA	NA	NA	NA	Black	Black
100506412	LINC00871	0	0	0	0	1193	NA	NA	NA	NA	NA	NA	Black	Black
100506421	LINC01158	0	0	0	0	2874	NA	NA	NA	NA	NA	NA	Black	Black
100506422	LOC100506422	0	0	0	0	2320	NA	NA	NA	NA	NA	NA	Black	Black
100506428	CBR3-AS1	1.74816	1.16314	1.95507	1.45952	2126	-0.572052	0.203222	NA	0.420788	0.298332	NA	Black	Black
100506433	LINC00648	17.7717	21.5923	20.3749	19.5681	2886	0.293684	0.00268591	NA	0.0591465	0.544178	NA	Black	Black
100506436	SPAG5-AS1	2.99506	3.53262	4.11976	2.81879	1365	0.250107	0.556733	NA	0.546538	0.110722	NA	Black	Black
100506451	RASSF8-AS1	5.93073	5.91901	5.24546	4.9295	2820	0.00996267	1	NA	0.0904032	0.696088	NA	Black	Black
100506462	SRD5A3-AS1	0.18866	0.188287	0.186167	0.31502	1970	NA	NA	NA	NA	NA	NA	Black	Black
100506469	TMEM147-AS1	12.4876	12.7669	12.3978	12.2058	1627	0.0447036	0.785605	NA	0.0233681	0.912416	NA	Black	Black
100506472	LOC100506472	1.38964	1.94165	1.61125	2.01874	3566	0.494087	0.126281	NA	-0.323624	0.330447	NA	Black	Black
100506474	LOC100506474	0	0	0	0	1944	NA	NA	NA	NA	NA	NA	Black	Black
100506475	EGFLAM-AS2	0	0	0	0	1897	NA	NA	NA	NA	NA	NA	Black	Black
100506492	DSCAM-AS1	0.35016	0.349467	0.276426	0.280651	1769	NA	NA	NA	NA	NA	NA	Black	Black
100506497	LOC100506497	0.0334016	0	0	0.0334639	3709	NA	NA	NA	NA	NA	NA	Black	Black
100506499	NA	2.71154	0.84291	1.35979	1.24697	2787	-1.66637	2.85806e-06	0.00166053	0.125302	0.79515	NA	Black	Black
100506540	SPTY2D1OS	0.455465	0.681847	0.599262	0.152105	1632	NA	NA	NA	NA	NA	NA	Black	Black
100506548	LOC100506548	26.5973	35.1486	26.1513	28.2464	3880	0.414962	2.09826e-09	NA	-0.110294	0.138275	NA	Black	Black
100506555	NECTIN3-AS1	0.439314	0.767279	0.75864	0.3301	1128	NA	NA	NA	NA	NA	NA	Black	Black
100506564	THEGL	0.338026	0.253018	0.0833898	0.253993	1466	NA	NA	NA	NA	NA	NA	Black	Black
100506581	C16orf95	6.61581	7.77419	7.79196	7.1627	1161	0.245144	0.391152	NA	0.122139	0.737278	NA	Black	Black
100506585	LOC100506585	0	0	0	0	4300	NA	NA	NA	NA	NA	NA	Black	Black
100506599	PPP1R26-AS1	2.03162	1.98536	2.3389	2.8835	2927	-0.0203482	1	NA	-0.300506	0.324794	NA	Black	Black
100506627	NA	0.0148902	0	0.0146934	0	8320	NA	NA	NA	NA	NA	NA	Black	Black
100506639	LOC100506639	8.08303	10.9424	8.45006	8.41884	1548	0.449313	0.0239318	NA	0.00620613	1	NA	Black	Black
100506649	PXN-AS1	5.84523	8.42642	5.12711	6.34416	763	0.538921	0.1101	NA	-0.305328	0.477497	NA	Black	Black
100506650	C17orf112	0	0	0	0	835	NA	NA	NA	NA	NA	NA	Black	Black
100506655	LCMT1-AS2	0.142562	0.189707	0.0468928	0.0952189	2607	NA	NA	NA	NA	NA	NA	Black	Black
100506658	OCLN	4.40917	3.84107	4.12968	4.51099	6631	-0.186065	0.204085	NA	-0.126474	0.359401	NA	Black	Black
100506660	DDX11-AS1	1.95193	1.76544	2.2271	2.13891	2031	-0.131507	0.798465	NA	0.0589575	0.906468	NA	Black	Black
100506668	NRAV	19.0695	17.9238	18.882	19.1705	1897	-0.0765311	0.562279	NA	-0.0209991	0.902838	NA	Black	Black
100506677	AA06	0	0	0	0	632	NA	NA	NA	NA	NA	NA	Black	Black
100506680	SACS-AS1	0.166365	0.387418	0.0547222	0.166676	2234	NA	NA	NA	NA	NA	NA	Black	Black
100506686	IQCH-AS1	0.889935	1.11022	1.5551	1.00305	6682	0.331127	0.291142	NA	0.632319	0.0136015	NA	Black	Black
100506688	LOC100506688	0.106891	0.160019	0.316435	0.160636	2318	NA	NA	NA	NA	NA	NA	Black	Black
100506696	PCAT6	10.0536	9.87191	13.441	8.12289	764	-0.0134597	1	NA	0.726038	0.00548315	NA	Black	Black
100506697	LINC00327	0.237444	0.0592437	0.117153	0.0594719	2087	NA	NA	NA	NA	NA	NA	Black	Black
100506710	EBLN3P	38.7658	37.1631	36.8844	36.4268	4375	-0.0480833	0.428997	NA	0.0188829	0.767926	NA	Black	Black
100506713	ALOX12-AS1	5.0944	4.73767	5.25558	4.58192	2140	-0.0917727	0.702724	NA	0.198482	0.446536	NA	Black	Black
100506714	NUP50-AS1	4.40703	6.43458	6.84533	6.29583	1518	0.557791	0.0376777	NA	0.121409	0.695776	NA	Black	Black
100506730	LOC100506730	4.22905	4.71725	6.13702	3.63879	2490	0.1702	0.504423	NA	0.753954	0.000498888	NA	Black	Black
100506733	FAM170B-AS1	0	0	0	0	2216	NA	NA	NA	NA	NA	NA	Black	Black
100506736	SLFN12L	1.15154	0.814062	1.13632	1.2979	2582	-0.484515	0.349401	NA	-0.189999	0.780052	NA	Black	Black
100506742	CASP12	0	0	0	0	1783	NA	NA	NA	NA	NA	NA	Black	Black
100506746	AFF1-AS1	3.05735	2.35205	2.19986	1.65916	1945	-0.364453	0.279054	NA	0.406147	0.30644	NA	Black	Black
100506755	MIR497HG	1.71631	1.24576	0.923799	1.25056	794	-0.443526	0.64777	NA	-0.42829	0.790603	NA	Black	Black
100506757	LINC00629	1.85876	1.57682	2.20104	0.931116	1333	-0.22298	0.743068	NA	1.23178	0.0244296	1	Black	Black
100506759	OR7E37P	0.308944	0.513889	0.406482	0.619041	1203	NA	NA	NA	NA	NA	NA	Black	Black
100506765	IGSF11-AS1	0	0	0	0	1601	NA	NA	NA	NA	NA	NA	Black	Black
100506776	TRG-AS1	0	0.210992	0.104308	0.105903	3516	NA	NA	NA	NA	NA	NA	Black	Black
100506779	TSPOAP1-AS1	0.413092	0.453504	0.570688	0.289705	2999	NA	NA	NA	NA	NA	NA	Black	Black
100506783	HOXD-AS2	0	0	0.176661	0	692	NA	NA	NA	NA	NA	NA	Black	Black
100506795	LINC01354	0	0	0	0	2860	NA	NA	NA	NA	NA	NA	Black	Black
100506801	LOC100506801	0.385039	0.384278	0.569928	0.241099	2574	NA	NA	NA	NA	NA	NA	Black	Black
100506804	LOC100506804	1.33725	0.953289	1.13107	1.14835	1297	-0.470463	0.54151	NA	-0.0207914	1	NA	Black	Black
100506810	LINC01132	0	0	0.0322303	0	3793	NA	NA	NA	NA	NA	NA	Black	Black
100506826	MYLK-AS1	3.43221	5.38281	4.67709	5.40354	758	0.658893	0.134216	NA	-0.206586	0.70399	NA	Black	Black
100506834	GAS1RR	0	0.0281772	0	0	4388	NA	NA	NA	NA	NA	NA	Black	Black
100506835	LINC00840	0	0	0	0	1974	NA	NA	NA	NA	NA	NA	Black	Black
100506840	IQCF4	0	0	0	0	967	NA	NA	NA	NA	NA	NA	Black	Black
100506844	LOC100506844	24.4583	18.9265	19.413	23.0834	699	-0.356718	0.0566024	NA	-0.248701	0.200314	NA	Black	Black
100506866	TTN-AS1	0.562239	0.715922	0.650467	0.699255	6390	NA	NA	NA	NA	NA	NA	Black	Black
100506874	LINC00933	0.442768	0.309325	0.305842	0.0887189	2798	NA	NA	NA	NA	NA	NA	Black	Black
100506888	ELOA3D	0	0.032936	0	0.0330628	3754	NA	NA	NA	NA	NA	NA	Black	Black
100506895	LUARIS	0.594791	0.508813	1.04809	0.638466	2916	-0.21039	0.845123	NA	0.71132	0.154285	NA	Black	Black
100506898	MAGOH2P	2.32287	1.73871	1.14609	1.93934	640	-0.400236	0.663797	NA	-0.745804	0.454688	NA	Black	Black
100506930	LINC00665	15.2745	16.6989	11.2757	16.3543	2125	0.141391	0.273832	NA	-0.535294	7.81044e-05	NA	Black	Black
100506939	PRKG1-AS1	1.20972	1.09757	0.651129	1.04671	2253	-0.126776	0.877747	NA	-0.678306	0.281428	NA	Black	Black
100506963	ELOA-AS1	1.14286	0.912484	1.01499	0.915998	1084	-0.307649	0.814616	NA	0.146754	1	NA	Black	Black
100506990	LOC100506990	1.22427	1.5743	1.53335	1.27373	5262	0.374825	0.200537	NA	0.267937	0.316801	NA	Black	Black
100506994	PTPRG-AS1	2.36868	2.58702	2.07277	2.86563	2772	0.139717	0.705186	NA	-0.465354	0.129569	NA	Black	Black
100507003	GFY	0	0.23823	0.078516	0.079716	1557	NA	NA	NA	NA	NA	NA	Black	Black
100507027	MRLN	0	0	0	0	549	NA	NA	NA	NA	NA	NA	Black	Black
100507032	TMCC1-AS1	1.8776	1.97996	2.02759	3.58476	3497	0.0892017	0.848616	NA	-0.819881	0.000662261	NA	Black	Black
100507034	PITRM1-AS1	2.03641	1.54704	1.73957	1.91841	4076	-0.382871	0.168343	NA	-0.140017	0.717141	NA	Black	Black
100507043	TUNAR	0	0	0	0	3197	NA	NA	NA	NA	NA	NA	Black	Black
100507050	TPBGL	0.176981	0.0441577	0.261963	0.132983	2800	NA	NA	NA	NA	NA	NA	Black	Black
100507053	LOC100507053	0.336517	0.527768	0.498106	0.91511	5154	NA	NA	NA	NA	NA	NA	Black	Black
100507055	LRCOL1	1.23148	0.245808	0.12152	0.49351	1006	-2.24277	0.0386325	1	-1.89399	0.375065	1	Black	Black
100507057	MELTF-AS1	20.3221	16.7716	20.4392	18.1413	951	-0.26397	0.140688	NA	0.172788	0.328432	NA	Black	Black
100507062	PSMD6-AS2	4.8116	3.78346	3.6929	4.13888	2549	-0.333507	0.134301	NA	-0.16336	0.481447	NA	Black	Black
100507064	TEX26-AS1	0.0565691	0	0	0	2190	NA	NA	NA	NA	NA	NA	Black	Black
100507066	CLIP1-AS1	0.967863	0.827957	0.818635	1.38524	896	-0.208398	1	NA	-0.745804	0.454688	NA	Black	Black
100507086	DLG1-AS1	0.58231	0.435869	1.0774	0.729247	1702	-0.397865	0.790603	NA	0.558222	0.424658	NA	Black	Black
100507091	PITPNM2-AS1	0.113087	0.112863	0.0557962	0.169947	2191	NA	NA	NA	NA	NA	NA	Black	Black
100507096	GIMD1	0	0	0	0	654	NA	NA	NA	NA	NA	NA	Black	Black
100507098	ADAMTS9-AS2	0	0	0	0	2228	NA	NA	NA	NA	NA	NA	Black	Black
100507117	ASAP1-IT2	0	0.182632	0.240767	0.427782	2031	NA	NA	NA	NA	NA	NA	Black	Black
100507118	PRC1-AS1	0.486465	0.404586	0.480037	0.649831	1528	NA	NA	NA	NA	NA	NA	Black	Black
100507127	LINC00707	24.6562	70.3992	49.298	72.5705	3070	1.52624	1.14431e-114	1.27018e-111	-0.556934	7.26266e-23	NA	Blue	Black
100507135	SPART-AS1	1.11609	1.43214	1.57335	1.5974	777	0.366751	0.8037	NA	-0.0207487	1	NA	Black	Black
100507140	LINC01792	0	0	0.0596339	0	2050	NA	NA	NA	NA	NA	NA	Black	Black
100507156	LOC100507156	0.481497	0.508813	0.64283	0.567525	4374	NA	NA	NA	NA	NA	NA	Black	Black
100507171	BOLA3-AS1	0.975717	0.70821	1.25459	1.06641	4190	-0.447464	0.289955	NA	0.234586	0.500772	NA	Black	Black
100507173	LINC01012	0.581809	0.464527	0.803769	1.04921	3194	-0.309071	0.701309	NA	-0.381569	0.471431	NA	Black	Black
100507178	SLFNL1-AS1	1.6002	1.54552	1.45171	1.6549	4800	-0.0372575	0.928137	NA	-0.187729	0.586795	NA	Black	Black
100507194	LINC02525	0	0	0	0	1442	NA	NA	NA	NA	NA	NA	Black	Black
100507203	SMLR1	0.0985572	0	0.0486275	0.0493706	2514	NA	NA	NA	NA	NA	NA	Black	Black
100507205	LOC100507205	0	0	0	0	479	NA	NA	NA	NA	NA	NA	Black	Black
100507206	LINC00943	0	0	0	0	2259	NA	NA	NA	NA	NA	NA	Black	Black
100507217	LINC01578	16.3153	17.6804	15.9195	15.0649	2035	0.1287	0.316949	NA	0.080434	0.570708	NA	Black	Black
100507218	RNF157-AS1	0.284535	0.51115	0.617705	0.513119	2177	NA	NA	NA	NA	NA	NA	Black	Black
100507240	VWA8-AS1	0.297947	0.297358	0.235208	0.238803	2079	NA	NA	NA	NA	NA	NA	Black	Black
100507244	MAMDC2-AS1	0.265769	0.341028	0.262258	0.266266	3263	NA	NA	NA	NA	NA	NA	Black	Black
100507246	SNHG16	23.6153	22.0679	21.6845	23.8649	3625	-0.0849322	0.302465	NA	-0.137322	0.0959924	NA	Black	Black
100507250	LOC100507250	0.573217	0.643594	0.636348	0.502501	1729	NA	NA	NA	NA	NA	NA	Black	Black
100507254	LINC01013	0	0.06716	0	0.0674187	1841	NA	NA	NA	NA	NA	NA	Black	Black
100507257	MEG9	0	0	0	0	2640	NA	NA	NA	NA	NA	NA	Black	Black
100507266	STX18-AS1	0.749918	1.29729	1.48002	1.75308	2478	0.798403	0.117662	NA	-0.242464	0.620733	NA	Black	Black
100507290	ZNF865	12.4913	13.6658	14.1789	11.8375	4949	0.142439	0.124505	NA	0.261193	0.00506993	NA	Black	Black
100507297	TMEM44-AS1	5.09714	7.41505	7.50206	6.31841	1434	0.552618	0.031104	NA	0.248211	0.346313	NA	Black	Black
100507299	SMC5-AS1	2.44659	2.9412	2.57887	1.89408	2228	0.277741	0.417941	NA	0.444722	0.18299	NA	Black	Black
100507300	ALKBH3-AS1	0.321449	0.256651	0.317202	0.386459	1927	NA	NA	NA	NA	NA	NA	Black	Black
100507321	ERVK13-1	2.08063	1.4239	1.62784	1.77184	8336	-0.53377	0.00528678	NA	-0.121278	0.555322	NA	Black	Black
100507334	LOC100507334	0	0	0	0.140883	881	NA	NA	NA	NA	NA	NA	Black	Black
100507341	SMIM18	0	0.311832	0	0	793	NA	NA	NA	NA	NA	NA	Black	Black
100507346	LOC100507346	0.316521	0.0631791	0.249871	0.0634225	1957	NA	NA	NA	NA	NA	NA	Black	Black
100507351	LOC100507351	0	0	0	0	4229	NA	NA	NA	NA	NA	NA	Black	Black
100507362	LINC01015	0	0	0	0	22328	NA	NA	NA	NA	NA	NA	Black	Black
100507373	LOC100507373	3.17547	3.04072	3.34524	2.92345	2887	-0.0496487	0.868647	NA	0.194977	0.511104	NA	Black	Black
100507377	LOC100507377	0.199817	0.099711	0.0985883	0.100095	1240	NA	NA	NA	NA	NA	NA	Black	Black
100507384	LOC100507384	0	0	0	0	640	NA	NA	NA	NA	NA	NA	Black	Black
100507387	LOC100507387	0.0392667	0	0.0774957	0.03934	3155	NA	NA	NA	NA	NA	NA	Black	Black
100507389	LOC100507389	0	0	0	0	1827	NA	NA	NA	NA	NA	NA	Black	Black
100507391	LINC01968	0.0339694	0.101707	0.0670411	0.102099	3647	NA	NA	NA	NA	NA	NA	Black	Black
100507392	SENCR	0	0	0	0	1298	NA	NA	NA	NA	NA	NA	Black	Black
100507401	LRP4-AS1	0.884903	0.722581	0.555679	0.40298	1540	NA	NA	NA	NA	NA	NA	Black	Black
100507404	TMLHE-AS1	0.655099	0.835416	0.754183	0.911558	3404	NA	NA	NA	NA	NA	NA	Black	Black
100507410	C1QTNF1-AS1	0	0	0	0	966	NA	NA	NA	NA	NA	NA	Black	Black
100507412	LOC100507412	7.10927	6.1296	6.39267	5.35245	2945	-0.200923	0.263614	NA	0.256864	0.15506	NA	Black	Black
100507421	TMEM178B	0.974005	1.95587	1.60961	1.37556	10557	1.01753	1.04878e-07	6.71222e-05	0.227345	0.238049	NA	Blue	Black
100507423	MKNK1-AS1	0.861378	0.353984	0.399998	0.355347	2445	NA	NA	NA	NA	NA	NA	Black	Black
100507424	NA	1.55388	1.69179	1.95153	2.26441	877	0.134044	1	NA	-0.211882	0.855647	NA	Black	Black
100507433	ZNF571-AS1	0.706435	0.816361	0.587032	0.819505	3332	NA	NA	NA	NA	NA	NA	Black	Black
100507436	MICA	3.52211	3.39097	3.7778	3.4328	12944	-0.0419004	0.71503	NA	0.138986	0.212339	NA	Black	Black
100507443	LOC100507443	0	0	0	0	437	NA	NA	NA	NA	NA	NA	Black	Black
100507462	GVQW2	0.228404	0.775039	0.315541	0.320363	2712	NA	NA	NA	NA	NA	NA	Black	Black
100507463	PSMB8-AS1	0.429619	0.155916	0.423942	0.195646	12688	NA	NA	NA	NA	NA	NA	Black	Black
100507466	DPH6-AS1	0.167754	0.251134	0.496613	0.252101	1477	NA	NA	NA	NA	NA	NA	Black	Black
100507470	GRID1-AS1	0	0	0.0581586	0	2102	NA	NA	NA	NA	NA	NA	Black	Black
100507472	LOC100507472	0.482518	1.3845	0.892766	0.604274	2054	1.51888	0.010735	1	0.558222	0.424658	NA	Black	Black
100507475	IDH1-AS1	0.756944	1.25908	1.2449	0.758357	491	0.723347	0.726619	NA	0.693364	0.726619	NA	Black	Black
100507489	LINC01277	0.13027	0.195018	0.257097	0.195769	1902	NA	NA	NA	NA	NA	NA	Black	Black
100507495	SDCBP2-AS1	9.70306	10.923	10.8001	10.919	2694	0.183588	0.191376	NA	-0.0149257	0.927775	NA	Black	Black
100507500	EGFR-AS1	0.30741	0.262974	0.39002	0.351982	2821	NA	NA	NA	NA	NA	NA	Black	Black
100507501	LINC01569	2.24925	2.95369	2.92044	2.13485	2093	0.404736	0.241862	NA	0.451587	0.161507	NA	Black	Black
100507524	ARHGEF26-AS1	0.667594	0.761457	1.22344	0.907713	2598	0.200937	0.855647	NA	0.429082	0.371856	NA	Black	Black
100507527	THEG5	0	0	0	0	1561	NA	NA	NA	NA	NA	NA	Black	Black
100507537	DWORF	0.155832	0	0	0	795	NA	NA	NA	NA	NA	NA	Black	Black
100507547	LOC100507547	0.201114	0.36129	0.410144	0.40298	9240	NA	NA	NA	NA	NA	NA	Black	Black
100507557	LOC100507557	0.298162	0.32733	0.500178	0.268847	4155	NA	NA	NA	NA	NA	NA	Black	Black
100507564	LOC100507564	1.2588	0.732846	0.931622	1.26115	1181	-0.75719	0.359522	NA	-0.430844	0.663797	NA	Black	Black
100507567	RAB11B-AS1	3.63659	3.99234	5.14357	5.46507	1022	0.146892	0.801624	NA	-0.086351	0.915379	NA	Black	Black
100507577	NA	4.8116	4.02599	4.02862	3.3598	2549	-0.244008	0.268382	NA	0.262354	0.333898	NA	Black	Black
100507582	BHLHE40-AS1	0.13674	0.22745	0.179911	0.0913302	2718	NA	NA	NA	NA	NA	NA	Black	Black
100507584	LINC01016	0	0.0774212	0	0	3194	NA	NA	NA	NA	NA	NA	Black	Black
100507588	TGFBR3L	1.3809	3.24854	2.33598	1.67994	1256	1.23958	0.00801739	1	0.473548	0.349401	NA	Black	Black
100507589	NAGPA-AS1	0	0	0	0	1233	NA	NA	NA	NA	NA	NA	Black	Black
100507600	LOC100507600	0	0.0664026	0	0	1862	NA	NA	NA	NA	NA	NA	Black	Black
100507602	TRIM52-AS1	11.9989	12.5091	10.4074	12.787	1621	0.0728464	0.657936	NA	-0.295944	0.0881313	NA	Black	Black
100507605	LINC00837	0	0	0	0	4014	NA	NA	NA	NA	NA	NA	Black	Black
100507608	KRTAP9-6	0	0	0	0	483	NA	NA	NA	NA	NA	NA	Black	Black
100507629	LINC00658	0	0	0	0	1639	NA	NA	NA	NA	NA	NA	Black	Black
100507632	LINC00968	0	0	0	0	2520	NA	NA	NA	NA	NA	NA	Black	Black
100507634	LOC100507634	3.75047	5.25235	3.99937	3.93929	2048	0.497868	0.0497844	NA	0.0226704	0.93092	NA	Black	Black
100507651	LINC01606	0	0	0	0	2485	NA	NA	NA	NA	NA	NA	Black	Black
100507674	MARK2P9	0.392875	0.522797	0.516911	1.31203	946	0.410159	1	NA	-1.31602	0.179723	1	Black	Black
100507679	MUC22	0.036126	0.00772599	0.0280097	0.0336082	48010	NA	NA	NA	NA	NA	NA	Black	Black
100508120	GMDS-AS1	1.21948	1.52914	1.32679	1.25308	3962	0.33831	0.338497	NA	0.0830782	0.826771	NA	Black	Black
100509894	CPB2-AS1	0.247208	0.458193	0.209093	0.176907	3508	NA	NA	NA	NA	NA	NA	Black	Black
10051	SMC4	59.9314	59.2882	57.1841	62.8591	6127	-0.00273905	0.958178	NA	-0.135627	0.00155867	NA	Black	Black
10052	GJC1	23.6096	21.3253	20.3873	22.1612	8233	-0.133971	0.0190343	NA	-0.119482	0.0409313	NA	Black	Black
100526664	LY75-CD302	0	0	0	0	8919	NA	NA	NA	NA	NA	NA	Black	Black
100526693	ARPC4-TTLL3	0.0264828	0.0264304	0.104531	0.106129	4678	NA	NA	NA	NA	NA	NA	Black	Black
100526694	MSANTD3-TMEFF1	0	0	0	0	2434	NA	NA	NA	NA	NA	NA	Black	Black
100526737	RBM14-RBM4	0.685538	0.488702	0.869759	0.588701	2530	NA	NA	NA	NA	NA	NA	Black	Black
100526739	CENPS-CORT	3.51328	3.04649	3.23953	3.63525	2151	-0.192422	0.513495	NA	-0.165053	0.649275	NA	Black	Black
100526740	ATP5J2-PTCD1	0	0	0	0	5538	NA	NA	NA	NA	NA	NA	Black	Black
100526760	ABHD14A-ACY1	0	0	0	0	1879	NA	NA	NA	NA	NA	NA	Black	Black
100526761	CCDC169-SOHLH2	0	0	0	0	2650	NA	NA	NA	NA	NA	NA	Black	Black
100526767	RNF103-CHMP3	0.0367289	0.183281	0.108731	0.220785	3373	NA	NA	NA	NA	NA	NA	Black	Black
100526771	SMIM35	0	0	0	0	453	NA	NA	NA	NA	NA	NA	Black	Black
100526772	TMEM110-MUSTN1	0	0	0	0	1523	NA	NA	NA	NA	NA	NA	Black	Black
100526773	EPPIN-WFDC6	0	0	0	0	1862	NA	NA	NA	NA	NA	NA	Black	Black
100526783	C15orf38-AP3S2	0	0	0	0	6256	NA	NA	NA	NA	NA	NA	Black	Black
100526794	NT5C1B-RDH14	0	0	0	0	3332	NA	NA	NA	NA	NA	NA	Black	Black
100526820	CAHM	1.67792	1.3955	2.20767	2.38149	886	-0.250204	0.831907	NA	-0.107655	1	NA	Black	Black
100526825	INMT-MINDY4	0	0	0	0	3185	NA	NA	NA	NA	NA	NA	Black	Black
100526831	SLX1B-SULT1A4	2.04175	2.57395	2.22685	2.5531	8070	0.346716	0.045478	NA	-0.196218	0.262068	NA	Black	Black
100526832	PHOSPHO2-KLHL23	0	0	0	0	4206	NA	NA	NA	NA	NA	NA	Black	Black
100526833	SEPT5-GP1BB	13.3338	11.3189	12.7543	10.7483	4850	-0.22346	0.021838	NA	0.247673	0.0121837	NA	Black	Black
100526835	FPGT-TNNI3K	0.0931652	0.0464905	0.0229835	0.0233348	5319	NA	NA	NA	NA	NA	NA	Black	Black
100526836	BLOC1S5-TXNDC5	0	0	0	0	3352	NA	NA	NA	NA	NA	NA	Black	Black
100526837	EEF1E1-BLOC1S5	0	0	0	0	2992	NA	NA	NA	NA	NA	NA	Black	Black
100526842	RPL17-C18orf32	0	0	0	0	2049	NA	NA	NA	NA	NA	NA	Black	Black
100527943	TGIF2-C20orf24	0	0	0	0	1090	NA	NA	NA	NA	NA	NA	Black	Black
100527949	GIMAP1-GIMAP5	0	0	0	0	2262	NA	NA	NA	NA	NA	NA	Black	Black
100527950	GJA9-MYCBP	0.0927294	0.138819	0.183008	0.139354	2672	NA	NA	NA	NA	NA	NA	Black	Black
100527960	MROH7-TTC4	0	0	0	0.0202939	6116	NA	NA	NA	NA	NA	NA	Black	Black
100527963	PMF1-BGLAP	1.50663	1.7087	1.14883	1.71528	1809	0.193365	0.771139	NA	-0.573899	0.280479	NA	Black	Black
100527964	LHX4-AS1	4.28963	4.32769	3.40476	4.57792	2657	0.0255342	1	NA	-0.425637	0.0573979	NA	Black	Black
100527978	TMEM56-RWDD3	0.525579	0.299737	0.370453	0.300892	1650	NA	NA	NA	NA	NA	NA	Black	Black
100528007	BORCS7-ASMT	0	0	0	0	2731	NA	NA	NA	NA	NA	NA	Black	Black
100528016	TMX2-CTNND1	0	0	0	0	6369	NA	NA	NA	NA	NA	NA	Black	Black
100528017	SAA2-SAA4	0	0	0	0	850	NA	NA	NA	NA	NA	NA	Black	Black
100528018	ARL2-SNX15	23.0369	22.64	24.3208	25.0453	2463	-0.0122449	0.948314	NA	-0.0414616	0.663817	NA	Black	Black
100528019	HSPB2-C11orf52	0	0	0	0.0812821	1527	NA	NA	NA	NA	NA	NA	Black	Black
100528021	ST20-MTHFS	0	0	0	0	2282	NA	NA	NA	NA	NA	NA	Black	Black
100528022	BLOC1S1-RDH5	0	0	0	0	1924	NA	NA	NA	NA	NA	NA	Black	Black
100528030	POC1B-GALNT4	0	0	0	0	5495	NA	NA	NA	NA	NA	NA	Black	Black
100528031	FKBP1A-SDCBP2	0.152695	0.203191	0.0502257	0	2434	NA	NA	NA	NA	NA	NA	Black	Black
100528032	KLRC4-KLRK1	0	0	0	0	2401	NA	NA	NA	NA	NA	NA	Black	Black
100528062	ARMCX5-GPRASP2	0.251546	0	0.124111	0.126008	3940	NA	NA	NA	NA	NA	NA	Black	Black
100528064	NEDD8-MDP1	0	0	0	0	1300	NA	NA	NA	NA	NA	NA	Black	Black
100529063	BCL2L2-PABPN1	0	0	0	0	2130	NA	NA	NA	NA	NA	NA	Black	Black
100529067	SERF2-C15ORF63	0	0	0	0	1776	NA	NA	NA	NA	NA	NA	Black	Black
100529097	RPL36A-HNRNPH2	0	0	0	0	2659	NA	NA	NA	NA	NA	NA	Black	Black
100529144	CORO7-PAM16	0.329485	0.177064	0.300121	0.507847	4888	NA	NA	NA	NA	NA	NA	Black	Black
100529207	RAD51L3-RFFL	0	0	0	0	3904	NA	NA	NA	NA	NA	NA	Black	Black
100529209	RNASEK-C17orf49	55.7315	53.4197	52.188	50.7755	2134	-0.0482893	0.502189	NA	0.0404557	0.586537	NA	Black	Black
100529211	TMEM256-PLSCR3	0.381629	0.333266	0.329513	0.334549	2597	NA	NA	NA	NA	NA	NA	Black	Black
100529215	ZNF559-ZNF177	0	0.11406	0	0.0381666	3252	NA	NA	NA	NA	NA	NA	Black	Black
100529239	RPS10-NUDT3	0	0	0	0	2527	NA	NA	NA	NA	NA	NA	Black	Black
100529240	ZNF816-ZNF321P	0	0	0	0	2680	NA	NA	NA	NA	NA	NA	Black	Black
100529241	HSPE1-MOB4	0	0	0	0	4279	NA	NA	NA	NA	NA	NA	Black	Black
100529251	CKLF-CMTM1	0	0	0	0	890	NA	NA	NA	NA	NA	NA	Black	Black
100529257	SYNJ2BP-COX16	0	0	0	0	2027	NA	NA	NA	NA	NA	NA	Black	Black
100529261	CHURC1-FNTB	0.705182	0.872698	0.723699	0.678239	4392	NA	NA	NA	NA	NA	NA	Black	Black
100529262	MIA-RAB4B	0	0.136621	0.0675411	0.0685734	1810	NA	NA	NA	NA	NA	NA	Black	Black
100529264	RAB4B-EGLN2	0	0	0	0	2849	NA	NA	NA	NA	NA	NA	Black	Black
100529855	ZNF625-ZNF20	0	0	0	0	3415	NA	NA	NA	NA	NA	NA	Black	Black
10053	AP1M2	0.0705102	0.140742	0.417471	0.211926	1757	NA	NA	NA	NA	NA	NA	Black	Black
100532724	NPHP3-ACAD11	0.531473	1.0078	0.786676	0.692206	2331	0.927416	0.136339	NA	0.183797	0.850662	NA	Black	Black
100532726	NDUFC2-KCTD14	0	0.050756	0	0	2436	NA	NA	NA	NA	NA	NA	Black	Black
100532731	COMMD3-BMI1	0	0	0	0	3388	NA	NA	NA	NA	NA	NA	Black	Black
100532732	MSH5-SAPCD1	1.62158	1.67309	1.54321	1.55523	42936	0.0579273	0.527192	NA	-0.010319	0.929213	NA	Black	Black
100532735	INO80B-WBP1	0	0	0	0	2112	NA	NA	NA	NA	NA	NA	Black	Black
100532736	MINOS1-NBL1	0	0	0	0	2210	NA	NA	NA	NA	NA	NA	Black	Black
100532737	ATP6V1G2-DDX39B	0	0	0	0	16135	NA	NA	NA	NA	NA	NA	Black	Black
100532742	PIR-FIGF	0.0479808	0	0.0946936	0.0961408	2582	NA	NA	NA	NA	NA	NA	Black	Black
100532746	PPT2-EGFL8	0.184872	0.188197	0.149592	0.259304	33506	NA	NA	NA	NA	NA	NA	Black	Black
100533105	C8orf44-SGK3	0	0	0	0	4563	NA	NA	NA	NA	NA	NA	Black	Black
100533106	ZHX1-C8orf76	2.43392	1.29552	2.40176	1.86949	1527	-0.89175	0.05436	NA	0.3606	0.410745	NA	Black	Black
100533107	RTEL1-TNFRSF6B	0.556753	0.483955	0.425339	0.629766	6898	NA	NA	NA	NA	NA	NA	Black	Black
100533111	ZNF670-ZNF695	0.271086	0.2319	0.229289	0.387989	3199	NA	NA	NA	NA	NA	NA	Black	Black
100533177	KRTAP29-1	0	0	0	0	1026	NA	NA	NA	NA	NA	NA	Black	Black
100533179	UBE2F-SCLY	0.0416845	0	0	0.0835248	2972	NA	NA	NA	NA	NA	NA	Black	Black
100533181	FXYD6-FXYD2	0	0	0	0	1234	NA	NA	NA	NA	NA	NA	Black	Black
100533182	SEC24B-AS1	1.68289	2.45474	2.42711	2.85328	957	0.553034	0.377482	NA	-0.231098	0.755481	NA	Black	Black
100533183	ZNF664-RFLNA	0	0	0	0	2413	NA	NA	NA	NA	NA	NA	Black	Black
100533184	ARHGAP19-SLIT1	0	0	0	0	1916	NA	NA	NA	NA	NA	NA	Black	Black
100533195	FAM24B-CUZD1	1.16253	1.81769	1.07069	1.47528	3197	0.655469	0.0680934	NA	-0.459811	0.268628	NA	Black	Black
100533464	PRH1-PRR4	1.74488	2.37854	1.59584	1.87605	2911	0.458573	0.155848	NA	-0.231803	0.581916	NA	Black	Black
100533467	BIVM-ERCC5	0	0	0	0	5143	NA	NA	NA	NA	NA	NA	Black	Black
100533483	DNAAF4-CCPG1	0	0	0	0	4838	NA	NA	NA	NA	NA	NA	Black	Black
100533496	TVP23C-CDRT4	0	0	0	0	3170	NA	NA	NA	NA	NA	NA	Black	Black
100533952	RBAK-RBAKDN	0	0	0	0	1188	NA	NA	NA	NA	NA	NA	Black	Black
100533955	SENP3-EIF4A1	42.6913	40.7467	41.4217	42.1315	4852	-0.0544289	0.326308	NA	-0.0236365	0.675683	NA	Black	Black
100533970	P2RX5-TAX1BP3	0.808169	0.747555	0.77804	1.08615	6285	-0.099338	0.822501	NA	-0.479157	0.151518	NA	Black	Black
100533975	SLMO2-ATP5E	0	0	0	0	1027	NA	NA	NA	NA	NA	NA	Black	Black
100533990	APOC4-APOC2	0	0	0	0	1829	NA	NA	NA	NA	NA	NA	Black	Black
100533997	MAGEA10-MAGEA5	0	0	0	0	1873	NA	NA	NA	NA	NA	NA	Black	Black
100534012	TNFAIP8L2-SCNM1	0	0	0	0	1948	NA	NA	NA	NA	NA	NA	Black	Black
100534589	HOXA10-HOXA9	0	0	0	0	2110	NA	NA	NA	NA	NA	NA	Black	Black
100534592	URGCP-MRPS24	0	0	0	0	838	NA	NA	NA	NA	NA	NA	Black	Black
100534595	HNRNPUL2-BSCL2	0	0	0	0	4015	NA	NA	NA	NA	NA	NA	Black	Black
100534599	ISY1-RAB43	0	0	0	0	5068	NA	NA	NA	NA	NA	NA	Black	Black
100534611	TM4SF19-TCTEX1D2	0.280762	0.350259	0.484842	0.281287	1765	NA	NA	NA	NA	NA	NA	Black	Black
10054	UBA2	47.4494	46.1655	50.1089	49.9684	3013	-0.0267434	0.69013	NA	0.00492297	0.951782	NA	Black	Black
10055	SAE1	57.8821	53.8482	54.1227	54.8604	2776	-0.0913832	0.140816	NA	-0.0186565	0.777277	NA	Black	Black
100551499	LINC00159	0	0	0	0	129	NA	NA	NA	NA	NA	NA	Black	Black
10056	FARSB	24.5289	22.4042	21.2634	23.8903	3990	-0.117866	0.137364	NA	-0.16715	0.0362961	NA	Black	Black
10057	ABCC5	11.3754	11.0954	11.445	11.2087	10564	-0.0231228	0.754307	NA	0.0309692	0.66769	NA	Black	Black
10058	ABCB6	13.716	14.2685	15.8542	13.6862	4480	0.0697788	0.462313	NA	0.212969	0.0205347	NA	Black	Black
10059	DNM1L	26.9828	29.1093	28.4662	30.5558	4651	0.122254	0.0677723	NA	-0.101311	0.121274	NA	Black	Black
1006	CDH8	0	0	0	0	5868	NA	NA	NA	NA	NA	NA	Black	Black
10060	ABCC9	0.996987	0.0216308	0.0748553	0.0977134	11432	NA	NA	NA	NA	NA	NA	Black	Black
10061	ABCF2	42.5333	45.6882	42.9567	45.3014	3970	0.116045	0.0476223	NA	-0.0757938	0.196843	NA	Black	Black
100616109	MIR4464	0	0	0	0	92	NA	NA	NA	NA	NA	NA	Black	Black
100616110	MIR2681	0	0	0	0	105	NA	NA	NA	NA	NA	NA	Black	Black
100616112	MIR4793	0	2.84234	0	0	87	4.09216	0.500026	1	0	1	NA	Black	Black
100616113	MIR4680	0	0	0	0	66	NA	NA	NA	NA	NA	NA	Black	Black
100616114	MIR4668	0	0	0	0	70	NA	NA	NA	NA	NA	NA	Black	Black
100616115	MIR4469	0	0	0	0	79	NA	NA	NA	NA	NA	NA	Black	Black
100616116	MIR4648	0	0	0	0	79	NA	NA	NA	NA	NA	NA	Black	Black
100616117	MIR4653	22.3891	16.3862	13.256	16.4493	83	-0.433255	0.557464	NA	-0.306655	0.823894	NA	Black	Black
100616118	MIR4486	0	0	0	0	63	NA	NA	NA	NA	NA	NA	Black	Black
100616120	MIR4695	0	0	0	0	74	NA	NA	NA	NA	NA	NA	Black	Black
100616122	MIR4523	34.1137	39.422	35.4346	43.1714	69	0.220129	0.755481	NA	-0.282429	0.65196	NA	Black	Black
100616123	MIR4436B1	0	0	0	0	182	NA	NA	NA	NA	NA	NA	Black	Black
100616124	MIR4647	0	0	0	0	80	NA	NA	NA	NA	NA	NA	Black	Black
100616125	MIR4731	0	0	0	0	70	NA	NA	NA	NA	NA	NA	Black	Black
100616126	MIR4686	0	0	0	0	76	NA	NA	NA	NA	NA	NA	Black	Black
100616128	MIR4679-1	0	0	0	0	75	NA	NA	NA	NA	NA	NA	Black	Black
100616130	MIR4526	0	0	0	0	87	NA	NA	NA	NA	NA	NA	Black	Black
100616131	MIR3689D1	0	0	0	0	74	NA	NA	NA	NA	NA	NA	Black	Black
100616132	MIR4728	1.84905	1.8454	1.82462	0	67	0.00886391	1	NA	3.16063	1	1	Black	Black
100616133	MIR4699	0	0	0	0	74	NA	NA	NA	NA	NA	NA	Black	Black
100616134	MIR499B	0	0	0	0	73	NA	NA	NA	NA	NA	NA	Black	Black
100616138	MIR4787	0	1.47192	1.45535	0	84	3.17437	1	1	3.16063	1	1	Black	Black
100616139	MIR4741	0	0	0	0	90	NA	NA	NA	NA	NA	NA	Black	Black
100616142	MIR4458	0	0	0	0	75	NA	NA	NA	NA	NA	NA	Black	Black
100616143	MIR4763	0	0	0	0	92	NA	NA	NA	NA	NA	NA	Black	Black
100616144	MIR548AN	0	0	0	0	55	NA	NA	NA	NA	NA	NA	Black	Black
100616146	MIR4534	0	0	0	0	60	NA	NA	NA	NA	NA	NA	Black	Black
100616147	MIR4769	0	0	0	0	77	NA	NA	NA	NA	NA	NA	Black	Black
100616148	MIR4760	0	0	0	0	80	NA	NA	NA	NA	NA	NA	Black	Black
100616150	MIR4720	8.15042	3.25373	4.82564	4.89939	76	-1.26053	0.45321	1	-0.0201677	1	NA	Black	Black
100616151	MIR4480	0	0	0	0	71	NA	NA	NA	NA	NA	NA	Black	Black
100616152	MIR4804	0	0	0	0	73	NA	NA	NA	NA	NA	NA	Black	Black
100616153	MIR4726	0	2.13175	2.10775	0	58	3.17437	1	1	3.16063	1	1	Black	Black
100616154	MIR4466	0	0	0	0	54	NA	NA	NA	NA	NA	NA	Black	Black
100616155	MIR4536-1	0	0	0	0	61	NA	NA	NA	NA	NA	NA	Black	Black
100616157	MIR4772	0	0	0	0	78	NA	NA	NA	NA	NA	NA	Black	Black
100616158	MIR4505	0	0	0	0	73	NA	NA	NA	NA	NA	NA	Black	Black
100616159	MIR4779	0	0	0	0	83	NA	NA	NA	NA	NA	NA	Black	Black
100616160	MIR4655	0	0	1.65202	0	74	5.12548e-15	1	NA	3.16063	1	1	Black	Black
100616161	MIR4795	0	0	0	0	89	NA	NA	NA	NA	NA	NA	Black	Black
100616162	MIR4483	0	0	0	0	62	NA	NA	NA	NA	NA	NA	Black	Black
100616163	MIR4530	0	0	0	0	56	NA	NA	NA	NA	NA	NA	Black	Black
100616164	MIR4420	0	0	0	0	77	NA	NA	NA	NA	NA	NA	Black	Black
100616166	MIR4796	0	0	0	0	81	NA	NA	NA	NA	NA	NA	Black	Black
100616167	MIR4722	0	0	0	2.06863	60	5.12548e-15	1	NA	-3.1793	1	1	Black	Black
100616168	MIR4754	0	0	0	1.39458	89	5.12548e-15	1	NA	-3.1793	1	1	Black	Black
100616169	MIR378D2	0	0	0	1.26651	98	5.12548e-15	1	NA	-3.1793	1	1	Black	Black
100616170	MIR4739	0	0	0	0	74	NA	NA	NA	NA	NA	NA	Black	Black
100616171	MIR4752	0	0	0	0	72	NA	NA	NA	NA	NA	NA	Black	Black
100616172	MIR4719	0	0	0	0	84	NA	NA	NA	NA	NA	NA	Black	Black
100616173	MIR203B	0	0	0	0	86	NA	NA	NA	NA	NA	NA	Black	Black
100616174	MIR4643	0	0	0	0	78	NA	NA	NA	NA	NA	NA	Black	Black
100616175	MIR4633	1.56818	0	0	0	79	-3.1655	1	1	0	1	NA	Black	Black
100616176	MIR4708	0	0	0	0	66	NA	NA	NA	NA	NA	NA	Black	Black
100616178	MIR4641	0	1.87336	0	0	66	3.17437	1	1	0	1	NA	Black	Black
100616179	MIR4498	0	0	0	0	66	NA	NA	NA	NA	NA	NA	Black	Black
100616180	MIR4465	0	0	0	0	70	NA	NA	NA	NA	NA	NA	Black	Black
100616181	MIR4514	2.17345	2.16915	0	0	57	0.00886391	1	NA	0	1	NA	Black	Black
100616182	MIR4500	0	0	0	0	76	NA	NA	NA	NA	NA	NA	Black	Black
100616183	MIR4513	0	0	1.42151	0	86	5.12548e-15	1	NA	3.16063	1	1	Black	Black
100616185	MIR371B	0	0	0	0	66	NA	NA	NA	NA	NA	NA	Black	Black
100616186	MIR4490	0	0	0	0	84	NA	NA	NA	NA	NA	NA	Black	Black
100616187	MIR4783	0	0	0	0	82	NA	NA	NA	NA	NA	NA	Black	Black
100616190	MIR548O2	0	0	0	0	63	NA	NA	NA	NA	NA	NA	Black	Black
100616192	MIR4679-2	0	0	0	0	77	NA	NA	NA	NA	NA	NA	Black	Black
100616195	MIR4718	0	0	0	0	51	NA	NA	NA	NA	NA	NA	Black	Black
100616201	MIR378D1	0	0	0	0	54	NA	NA	NA	NA	NA	NA	Black	Black
100616202	MIR4634	0	0	0	0	54	NA	NA	NA	NA	NA	NA	Black	Black
100616203	MIR4734	0	1.76631	0	0	70	3.17437	1	1	0	1	NA	Black	Black
100616204	MIR4729	0	0	0	0	72	NA	NA	NA	NA	NA	NA	Black	Black
100616206	MIR4652	0	0	0	0	78	NA	NA	NA	NA	NA	NA	Black	Black
100616207	MIR4439	0	0	0	0	80	NA	NA	NA	NA	NA	NA	Black	Black
100616208	MIR4782	0	0	0	0	79	NA	NA	NA	NA	NA	NA	Black	Black
100616209	MIR4461	26.7863	25.0625	23.1283	26.8363	74	-0.082472	1	NA	-0.211882	0.855647	NA	Black	Black
100616210	MIR4737	15.2946	9.15864	16.6018	16.8555	81	-0.715332	0.454688	NA	-0.020772	1	NA	Black	Black
100616211	MIR4709	0	0	0	0	72	NA	NA	NA	NA	NA	NA	Black	Black
100616212	MIR3689F	0	0	0	0	66	NA	NA	NA	NA	NA	NA	Black	Black
100616213	MIR4437	0	0	0	0	60	NA	NA	NA	NA	NA	NA	Black	Black
100616214	MIR4667	0	0	1.85226	0	66	5.12548e-15	1	NA	3.16063	1	1	Black	Black
100616215	MIR548AL	0	0	0	0	60	NA	NA	NA	NA	NA	NA	Black	Black
100616216	MIR4797	0	0	0	0	71	NA	NA	NA	NA	NA	NA	Black	Black
100616219	MIR4765	0	0	0	0	77	NA	NA	NA	NA	NA	NA	Black	Black
100616220	MIR4736	0	0	0	0	47	NA	NA	NA	NA	NA	NA	Black	Black
100616223	MIR4509-1	0	0	0	0	282	NA	NA	NA	NA	NA	NA	Black	Black
100616224	MIR4753	0	0	0	0	83	NA	NA	NA	NA	NA	NA	Black	Black
100616225	MIR4756	0	0	0	0	78	NA	NA	NA	NA	NA	NA	Black	Black
100616226	MIR4468	0	0	0	0	64	NA	NA	NA	NA	NA	NA	Black	Black
100616229	MIR4473	0	0	0	0	91	NA	NA	NA	NA	NA	NA	Black	Black
100616230	MIR4646	0	0	0	0	441	NA	NA	NA	NA	NA	NA	Black	Black
100616231	MIR4519	2.13597	0	0	2.13996	58	-3.1655	1	1	-3.1793	1	1	Black	Black
100616234	MIR4454	2.38243	0	0	0	52	-3.1655	1	1	0	1	NA	Black	Black
100616235	MIR4457	0	0	0	0	68	NA	NA	NA	NA	NA	NA	Black	Black
100616236	MIR4669	0	0	0	0	62	NA	NA	NA	NA	NA	NA	Black	Black
100616237	MIR4640	0.229419	0	0	0.459696	540	NA	NA	NA	NA	NA	NA	Black	Black
100616238	MIR3529	0	0	0	0	78	NA	NA	NA	NA	NA	NA	Black	Black
100616239	MIR4705	0	0	0	0	71	NA	NA	NA	NA	NA	NA	Black	Black
100616241	MIR4717	0	0	0	0	72	NA	NA	NA	NA	NA	NA	Black	Black
100616242	MIR4673	0	0	0	0	59	NA	NA	NA	NA	NA	NA	Black	Black
100616243	MIR4759	0	0	0	0	83	NA	NA	NA	NA	NA	NA	Black	Black
100616244	MIR3976	0	0	0	0	139	NA	NA	NA	NA	NA	NA	Black	Black
100616245	MIR4661	0	0	0	0	74	NA	NA	NA	NA	NA	NA	Black	Black
100616246	MIR4799	0	0	0	0	74	NA	NA	NA	NA	NA	NA	Black	Black
100616248	MIR4724	0	0	0	0	89	NA	NA	NA	NA	NA	NA	Black	Black
100616249	MIR4768	0	0	0	0	74	NA	NA	NA	NA	NA	NA	Black	Black
100616250	MIR3960	0	0	1.39714	2.12773	175	5.12548e-15	1	NA	-0.576363	1	NA	Black	Black
100616253	MIR4762	0	0	0	1.6549	75	5.12548e-15	1	NA	-3.1793	1	1	Black	Black
100616256	MIR4721	2.78396	1.38923	0	1.39458	89	-0.908413	1	NA	-3.1793	1	1	Black	Black
100616257	MIR3975	0	0	0	0	70	NA	NA	NA	NA	NA	NA	Black	Black
100616258	MIR4516	0	0	0	0	86	NA	NA	NA	NA	NA	NA	Black	Black
100616260	MIR4663	0	0	0	0	76	NA	NA	NA	NA	NA	NA	Black	Black
100616262	MIR4701	1.96645	1.96256	0	5.91037	63	0.00886391	1	NA	-4.65398	0.250039	1	Black	Black
100616266	MIR4733	0	0	0	0	76	NA	NA	NA	NA	NA	NA	Black	Black
100616267	MIR4776-1	0	0	0	0	80	NA	NA	NA	NA	NA	NA	Black	Black
100616268	MIR4472-1	0	0	0	0	80	NA	NA	NA	NA	NA	NA	Black	Black
100616269	MIR4639	0	0	0	0	69	NA	NA	NA	NA	NA	NA	Black	Black
100616270	MIR4651	0	0	0	0	73	NA	NA	NA	NA	NA	NA	Black	Black
100616271	MIR4637	0	0	0	0	84	NA	NA	NA	NA	NA	NA	Black	Black
100616272	MIR4422	0	0	0	0	83	NA	NA	NA	NA	NA	NA	Black	Black
100616273	MIR451B	0	0	0	0	68	NA	NA	NA	NA	NA	NA	Black	Black
100616274	MIR4802	0	0	0	0	80	NA	NA	NA	NA	NA	NA	Black	Black
100616275	MIR4508	0	0	0	0	70	NA	NA	NA	NA	NA	NA	Black	Black
100616277	MIR4522	0	1.42117	0	0	87	3.17437	1	1	0	1	NA	Black	Black
100616278	MIR4540	0	0	0	0	55	NA	NA	NA	NA	NA	NA	Black	Black
100616279	MIR3974	0	0	0	0	96	NA	NA	NA	NA	NA	NA	Black	Black
100616280	MIR4503	0	0	0	0	83	NA	NA	NA	NA	NA	NA	Black	Black
100616281	MIR4788	0	0	0	0	80	NA	NA	NA	NA	NA	NA	Black	Black
100616282	MIR4738	0	0	0	0	87	NA	NA	NA	NA	NA	NA	Black	Black
100616283	MIR4766	0	3.25373	0	3.26626	76	4.09216	0.500026	1	-4.09739	0.500026	1	Black	Black
100616284	MIR4489	1.99817	0	0	0	62	-3.1655	1	1	0	1	NA	Black	Black
100616285	MIR4645	3.21783	0	0	0	77	-4.08278	0.500026	1	0	1	NA	Black	Black
100616286	MIR4676	0	0	0	0	72	NA	NA	NA	NA	NA	NA	Black	Black
100616288	MIR4665	0	0	0	0	79	NA	NA	NA	NA	NA	NA	Black	Black
100616289	MIR4475	0	0	0	0	61	NA	NA	NA	NA	NA	NA	Black	Black
100616290	MIR4529	0	0	0	0	78	NA	NA	NA	NA	NA	NA	Black	Black
100616291	MIR4791	0	0	0	0	84	NA	NA	NA	NA	NA	NA	Black	Black
100616292	MIR4690	2.06477	4.12139	4.07498	10.3431	60	0.926663	1	NA	-1.29022	0.45321	1	Black	Black
100616293	MIR4510	0	0	0	0	68	NA	NA	NA	NA	NA	NA	Black	Black
100616294	MIR4740	5.89935	1.96256	0	3.94025	63	-1.46471	0.625039	1	-4.09739	0.500026	1	Black	Black
100616295	MIR4764	0	0	0	0	88	NA	NA	NA	NA	NA	NA	Black	Black
100616296	MIR4678	5.02242	0	0	1.67727	74	-4.63908	0.250039	1	-3.1793	1	1	Black	Black
100616297	MIR3977	0	0	0	0	70	NA	NA	NA	NA	NA	NA	Black	Black
100616299	MIR4450	0	0	0	0	65	NA	NA	NA	NA	NA	NA	Black	Black
100616300	MIR4710	0	0	0	2.21639	56	5.12548e-15	1	NA	-3.1793	1	1	Black	Black
100616301	MIR4674	0	0	1.40517	0	87	5.12548e-15	1	NA	3.16063	1	1	Black	Black
100616303	MIR3688-2	0	0	0	0	87	NA	NA	NA	NA	NA	NA	Black	Black
100616304	MIR4499	0	0	0	0	69	NA	NA	NA	NA	NA	NA	Black	Black
100616307	MIR4757	0	0	0	0	77	NA	NA	NA	NA	NA	NA	Black	Black
100616308	MIR4666A	0	0	0	0	79	NA	NA	NA	NA	NA	NA	Black	Black
100616309	MIR4472-2	0	0	0	0	67	NA	NA	NA	NA	NA	NA	Black	Black
100616310	MIR4650-1	0	0	0	0	76	NA	NA	NA	NA	NA	NA	Black	Black
100616311	MIR3973	0	0	0	0	107	NA	NA	NA	NA	NA	NA	Black	Black
100616312	MIR4478	0	0	0	0	86	NA	NA	NA	NA	NA	NA	Black	Black
100616313	MIR4749	6.09278	4.05382	0	0	61	-0.546914	1	NA	0	1	NA	Black	Black
100616314	MIR4750	0	0	0	0	56	NA	NA	NA	NA	NA	NA	Black	Black
100616315	MIR4781	0	0	0	0	76	NA	NA	NA	NA	NA	NA	Black	Black
100616316	MIR4524A	0	0	0	0	69	NA	NA	NA	NA	NA	NA	Black	Black
100616317	MIR4777	0	0	0	0	86	NA	NA	NA	NA	NA	NA	Black	Black
100616318	MIR4664	33.1527	66.1744	48.2111	52.4441	71	1.0052	0.0165046	1	-0.120026	0.895839	NA	Black	Black
100616319	MIR4493	0	0	0	0	73	NA	NA	NA	NA	NA	NA	Black	Black
100616322	MIR4682	1.54858	1.54552	0	1.55147	80	0.00886391	1	NA	-3.1793	1	1	Black	Black
100616323	MIR4482	10.6188	5.29892	5.23926	3.54622	70	-0.961183	0.507914	NA	0.536423	1	NA	Black	Black
100616324	MIR1245B	0	0	0	0	68	NA	NA	NA	NA	NA	NA	Black	Black
100616325	MIR4460	0	0	0	0	86	NA	NA	NA	NA	NA	NA	Black	Black
100616326	MIR4636	0	0	0	0	80	NA	NA	NA	NA	NA	NA	Black	Black
100616327	MIR4484	1.49261	0	0	0	83	-3.1655	1	1	0	1	NA	Black	Black
100616328	MIR4424	0	1.43769	1.42151	0	86	3.17437	1	1	3.16063	1	1	Black	Black
100616329	MIR4700	0	0	0	0	74	NA	NA	NA	NA	NA	NA	Black	Black
100616330	MIR4491	0	0	0	0	66	NA	NA	NA	NA	NA	NA	Black	Black
100616331	MIR4650-2	0	0	0	0	76	NA	NA	NA	NA	NA	NA	Black	Black
100616332	MIR4716	0	0	0	0	84	NA	NA	NA	NA	NA	NA	Black	Black
100616333	MIR3689C	0	0	0	0	72	NA	NA	NA	NA	NA	NA	Black	Black
100616334	MIR4790	0	0	0	0	79	NA	NA	NA	NA	NA	NA	Black	Black
100616335	MIR219B	0	0	0	0	88	NA	NA	NA	NA	NA	NA	Black	Black
100616337	MIR4747	0	0	0	0	54	NA	NA	NA	NA	NA	NA	Black	Black
100616338	MIR4794	0	0	0	0	75	NA	NA	NA	NA	NA	NA	Black	Black
100616339	MIR548AE2	0	0	0	0	47	NA	NA	NA	NA	NA	NA	Black	Black
100616340	MIR4758	0	0	0	0	71	NA	NA	NA	NA	NA	NA	Black	Black
100616342	MIR4638	0	0	0	0	68	NA	NA	NA	NA	NA	NA	Black	Black
100616343	MIR4677	0	0	1.52812	3.10294	80	5.12548e-15	1	NA	-0.936761	1	NA	Black	Black
100616344	MIR3689D2	0	0	0	0	80	NA	NA	NA	NA	NA	NA	Black	Black
100616346	MIR4649	0	0	0	0	64	NA	NA	NA	NA	NA	NA	Black	Black
100616347	MIR548AI	0	0	0	0	54	NA	NA	NA	NA	NA	NA	Black	Black
100616348	MIR4659A	0	0	0	0	81	NA	NA	NA	NA	NA	NA	Black	Black
100616349	MIR4451	0	0	0	1.88057	66	5.12548e-15	1	NA	-3.1793	1	1	Black	Black
100616350	MIR4660	0	0	0	0	74	NA	NA	NA	NA	NA	NA	Black	Black
100616351	MIR4670	0	0	0	0	75	NA	NA	NA	NA	NA	NA	Black	Black
100616352	MIR4642	0	0	0	0	82	NA	NA	NA	NA	NA	NA	Black	Black
100616353	MIR4532	0	0	0	0	51	NA	NA	NA	NA	NA	NA	Black	Black
100616354	MIR550A3	0	0	0	0	95	NA	NA	NA	NA	NA	NA	Black	Black
100616355	MIR4531	5.27176	0	0	0	47	-4.08278	0.500026	1	0	1	NA	Black	Black
100616356	MIR4774	0	0	0	0	76	NA	NA	NA	NA	NA	NA	Black	Black
100616357	MIR3591	0	0	0	0	73	NA	NA	NA	NA	NA	NA	Black	Black
100616358	MIR4800	0	0	0	0	80	NA	NA	NA	NA	NA	NA	Black	Black
100616359	MIR4730	1.63008	0	1.60855	0	76	-3.1655	1	1	3.16063	1	1	Black	Black
100616360	MIR2467	0	0	0	1.53232	81	5.12548e-15	1	NA	-3.1793	1	1	Black	Black
100616361	MIR4775	0	0	0	0	75	NA	NA	NA	NA	NA	NA	Black	Black
100616362	MIR4533	0	0	0	0	71	NA	NA	NA	NA	NA	NA	Black	Black
100616363	MIR4735	0	0	0	0	69	NA	NA	NA	NA	NA	NA	Black	Black
100616364	MIR4785	10.1824	1.69372	1.67465	0	73	-2.43547	0.125068	1	3.16063	1	1	Black	Black
100616366	MIR4743	0	0	0	0	69	NA	NA	NA	NA	NA	NA	Black	Black
100616367	MIR4467	3.9329	1.96256	0	0	63	-0.908413	1	NA	0	1	NA	Black	Black
100616368	MIR4688	0	0	0	0	83	NA	NA	NA	NA	NA	NA	Black	Black
100616369	MIR4713	0	0	0	0	75	NA	NA	NA	NA	NA	NA	Black	Black
100616371	MIR4746	0	3.48286	5.16547	1.74814	71	4.09216	0.500026	1	1.45451	0.625039	1	Black	Black
100616372	MIR4659B	0	0	0	0	73	NA	NA	NA	NA	NA	NA	Black	Black
100616373	MIR4770	0	0	0	0	58	NA	NA	NA	NA	NA	NA	Black	Black
100616376	MIR4492	0	0	0	0	80	NA	NA	NA	NA	NA	NA	Black	Black
100616377	MIR4803	0	0	0	0	74	NA	NA	NA	NA	NA	NA	Black	Black
100616378	MIR4784	9.65349	6.42294	11.1136	6.44768	77	-0.560597	0.75397	NA	0.76799	0.548945	NA	Black	Black
100616379	MIR4511	0	0	0	0	87	NA	NA	NA	NA	NA	NA	Black	Black
100616380	MIR4671	0	3.38744	0	3.40049	73	4.09216	0.500026	1	-4.09739	0.500026	1	Black	Black
100616381	MIR4456	0	0	0	0	43	NA	NA	NA	NA	NA	NA	Black	Black
100616383	MIR4675	0	0	0	0	77	NA	NA	NA	NA	NA	NA	Black	Black
100616384	MIR548AC	0	0	0	0	58	NA	NA	NA	NA	NA	NA	Black	Black
100616385	MIR4732	0	0	0	0	76	NA	NA	NA	NA	NA	NA	Black	Black
100616386	MIR4654	0	0	0	0	76	NA	NA	NA	NA	NA	NA	Black	Black
100616387	MIR3064	37.5413	48.7073	51.8634	45.1337	66	0.386359	0.461926	NA	0.200417	0.678219	NA	Black	Black
100616388	MIR4723	3.05892	1.52644	1.50925	3.06464	81	-0.908413	1	NA	-0.936761	1	NA	Black	Black
100616390	MIR4427	0	0	0	0	68	NA	NA	NA	NA	NA	NA	Black	Black
100616391	MIR4684	0	0	0	0	82	NA	NA	NA	NA	NA	NA	Black	Black
100616392	MIR4773-1	0	0	0	0	78	NA	NA	NA	NA	NA	NA	Black	Black
100616394	MIR4444-1	11.8795	14.3966	13.3972	11.9017	146	0.287744	0.720317	NA	0.170215	0.855647	NA	Black	Black
100616395	MIR4789	0	0	0	0	82	NA	NA	NA	NA	NA	NA	Black	Black
100616396	MIR4712	15.1081	13.5704	17.8902	18.1636	82	-0.140183	1	NA	-0.0207914	1	NA	Black	Black
100616397	MIR4440	0	0	0	0	98	NA	NA	NA	NA	NA	NA	Black	Black
100616398	MIR4681	0	0	0	0	72	NA	NA	NA	NA	NA	NA	Black	Black
100616399	MIR4436A	0	0	0	0	85	NA	NA	NA	NA	NA	NA	Black	Black
100616400	MIR3198-2	0	0	0	0	80	NA	NA	NA	NA	NA	NA	Black	Black
100616401	MIR4520-1	1.76981	0	0	0	70	-3.1655	1	1	0	1	NA	Black	Black
100616402	MIR4696	0	0	0	0	70	NA	NA	NA	NA	NA	NA	Black	Black
100616403	MIR4691	16.0324	17.4553	11.5058	18.9827	85	0.134044	1	NA	-0.712624	0.383571	NA	Black	Black
100616404	MIR4515	0	0	0	1.53232	81	5.12548e-15	1	NA	-3.1793	1	1	Black	Black
100616405	MIR4518	0	0	0	0	83	NA	NA	NA	NA	NA	NA	Black	Black
100616406	MIR4521	0	0	0	0	60	NA	NA	NA	NA	NA	NA	Black	Black
100616407	MIR4443	0	0	0	0	53	NA	NA	NA	NA	NA	NA	Black	Black
100616408	MIR5047	39.6437	51.9295	48.8998	53.3706	100	0.400918	0.296336	NA	-0.124968	0.826771	NA	Black	Black
100616409	MIR4711	0	0	0	0	70	NA	NA	NA	NA	NA	NA	Black	Black
100616410	MIR4692	0	0	0	0	63	NA	NA	NA	NA	NA	NA	Black	Black
100616413	MIR4462	0	0	0	0	58	NA	NA	NA	NA	NA	NA	Black	Black
100616414	MIR4761	1.51081	0	0	1.51363	82	-3.1655	1	1	-3.1793	1	1	Black	Black
100616415	MIR4535	0	0	0	0	59	NA	NA	NA	NA	NA	NA	Black	Black
100616416	MIR4727	0	0	0	0	55	NA	NA	NA	NA	NA	NA	Black	Black
100616417	MIR4786	1.54858	1.54552	0	1.55147	80	0.00886391	1	NA	-3.1793	1	1	Black	Black
100616418	MIR4773-2	0	0	0	0	78	NA	NA	NA	NA	NA	NA	Black	Black
100616419	MIR4434	0	0	0	0	53	NA	NA	NA	NA	NA	NA	Black	Black
100616420	MIR4744	0	0	0	0	82	NA	NA	NA	NA	NA	NA	Black	Black
100616421	MIR4689	1.76981	0	0	0	70	-3.1655	1	1	0	1	NA	Black	Black
100616423	MIR4703	0	0	0	0	79	NA	NA	NA	NA	NA	NA	Black	Black
100616424	MIR4707	0	0	0	0	80	NA	NA	NA	NA	NA	NA	Black	Black
100616425	MIR4748	0	0	0	0	82	NA	NA	NA	NA	NA	NA	Black	Black
100616426	MIR4694	0	0	0	0	80	NA	NA	NA	NA	NA	NA	Black	Black
100616429	MIR4672	0	0	0	0	81	NA	NA	NA	NA	NA	NA	Black	Black
100616430	MIR4644	0	0	0	0	84	NA	NA	NA	NA	NA	NA	Black	Black
100616432	MIR4714	0	0	0	0	77	NA	NA	NA	NA	NA	NA	Black	Black
100616434	MIR4755	0	0	0	0	72	NA	NA	NA	NA	NA	NA	Black	Black
100616435	MIR4801	0	0	0	0	82	NA	NA	NA	NA	NA	NA	Black	Black
100616436	MIR4449	5.6312	0	1.85226	0	66	-4.63908	0.250039	1	3.16063	1	1	Black	Black
100616437	MIR1343	0	0	0	0	84	NA	NA	NA	NA	NA	NA	Black	Black
100616438	MIR4632	0	0	0	0	78	NA	NA	NA	NA	NA	NA	Black	Black
100616439	MIR4658	0	0	1.88076	0	65	5.12548e-15	1	NA	3.16063	1	1	Black	Black
100616441	MIR4474	0	0	0	0	78	NA	NA	NA	NA	NA	NA	Black	Black
100616447	MIR4780	0	0	0	0	81	NA	NA	NA	NA	NA	NA	Black	Black
100616448	MIR4792	0	0	0	0	74	NA	NA	NA	NA	NA	NA	Black	Black
100616449	MIR4725	0	0	0	0	90	NA	NA	NA	NA	NA	NA	Black	Black
100616451	MIR4471	0	0	0	0	83	NA	NA	NA	NA	NA	NA	Black	Black
100616452	MIR2682	0	0	0	0	109	NA	NA	NA	NA	NA	NA	Black	Black
100616453	MIR4687	0	0	0	0	80	NA	NA	NA	NA	NA	NA	Black	Black
100616454	MIR4497	0	0	0	0	89	NA	NA	NA	NA	NA	NA	Black	Black
100616456	MIR4476	0	0	0	0	70	NA	NA	NA	NA	NA	NA	Black	Black
100616457	MIR4693	0	0	0	0	75	NA	NA	NA	NA	NA	NA	Black	Black
100616458	MIR5095	0	0	0	0	69	NA	NA	NA	NA	NA	NA	Black	Black
100616459	MIR4745	0	0	0	6.0057	62	5.12548e-15	1	NA	-4.65398	0.250039	1	Black	Black
100616460	MIR3689E	0	0	0	0	72	NA	NA	NA	NA	NA	NA	Black	Black
100616464	MIR4778	0	0	0	0	80	NA	NA	NA	NA	NA	NA	Black	Black
100616465	MIR4656	0	0	0	0	75	NA	NA	NA	NA	NA	NA	Black	Black
100616466	MIR4520-2	0	0	0	0	54	NA	NA	NA	NA	NA	NA	Black	Black
100616467	MIR4767	3.17658	0	9.4038	4.77376	78	-4.08278	0.500026	1	0.95048	0.507914	NA	Black	Black
100616468	MIR4742	0	1.45461	0	0	85	3.17437	1	1	0	1	NA	Black	Black
100616469	MIR4429	0	0	0	0	73	NA	NA	NA	NA	NA	NA	Black	Black
100616470	MIR4488	0	0	0	0	62	NA	NA	NA	NA	NA	NA	Black	Black
100616471	MIR4798	0	0	0	0	75	NA	NA	NA	NA	NA	NA	Black	Black
100616472	MIR4776-2	0	0	0	0	80	NA	NA	NA	NA	NA	NA	Black	Black
100616473	MIR4432	0	0	0	0	84	NA	NA	NA	NA	NA	NA	Black	Black
100616474	MIR4715	0	1.56508	0	0	79	3.17437	1	1	0	1	NA	Black	Black
100616475	MIR548AD	0	0	0	0	30	NA	NA	NA	NA	NA	NA	Black	Black
100616476	MIR4446	0	0	0	0	67	NA	NA	NA	NA	NA	NA	Black	Black
100616477	MIR4442	0	0	0	0	64	NA	NA	NA	NA	NA	NA	Black	Black
100616479	MIR4635	0	1.56508	4.64238	6.28444	79	3.17437	1	1	-0.420808	1	NA	Black	Black
100616480	MIR4479	0	10.4486	3.44365	6.99255	71	5.6196	0.0312742	1	-0.977003	0.687548	NA	Black	Black
100616481	MIR4423	0	0	0	0	80	NA	NA	NA	NA	NA	NA	Black	Black
100616482	MIR4685	0	1.79191	1.77173	1.79881	69	3.17437	1	1	-0.0186738	1	NA	Black	Black
100616483	MIR4751	0	0	0	0	74	NA	NA	NA	NA	NA	NA	Black	Black
100616484	MIR4470	10.3239	1.71724	6.79164	17.2386	72	-2.43547	0.125068	1	-1.31602	0.179723	1	Black	Black
100616486	MIR4698	0	0	0	0	80	NA	NA	NA	NA	NA	NA	Black	Black
100616487	MIR4517	0	0	0	0	79	NA	NA	NA	NA	NA	NA	Black	Black
100616489	MIR4417	0	0	0	0	73	NA	NA	NA	NA	NA	NA	Black	Black
100616490	MIR4706	0	1.50782	0	0	82	3.17437	1	1	0	1	NA	Black	Black
100616491	MIR3978	0	0	0	0	101	NA	NA	NA	NA	NA	NA	Black	Black
100616492	MIR378F	0	0	0	0	78	NA	NA	NA	NA	NA	NA	Black	Black
100616493	MIR4441	1.23886	0	0	0	100	-3.1655	1	1	0	1	NA	Black	Black
100616495	MIR2392	0	0	0	0	84	NA	NA	NA	NA	NA	NA	Black	Black
100616498	MIR378E	0	0	0	0	79	NA	NA	NA	NA	NA	NA	Black	Black
100616499	MIR4435-1	0.77429	0.77276	0	0	160	NA	NA	NA	NA	NA	NA	Black	Black
100616530	C8orf37-AS1	0.129048	0.257587	0.254686	0.387868	960	NA	NA	NA	NA	NA	NA	Black	Black
100616668	TPTE2P5	0.477765	0.456089	0.635435	0.645146	5964	NA	NA	NA	NA	NA	NA	Black	Black
10062	NR1H3	2.68758	2.7925	2.36143	2.6926	3365	0.0679608	0.870417	NA	-0.188123	0.499104	NA	Black	Black
100628307	DIO2-AS1	0	0	0	0	1595	NA	NA	NA	NA	NA	NA	Black	Black
100628315	DNM3OS	0.031139	0.0155387	0	0.0311971	7957	NA	NA	NA	NA	NA	NA	Black	Black
100628560	MIR3155B	0	0	0	0	55	NA	NA	NA	NA	NA	NA	Black	Black
10063	COX17	2.92876	2.63067	3.75708	3.22765	423	-0.140183	1	NA	0.217722	0.83892	NA	Black	Black
100630918	PARTICL	2.26834	3.83115	2.9271	2.79702	1420	0.766099	0.0417575	NA	0.0662039	0.902325	NA	Black	Black
100630923	LOC100630923	0.116948	0.233433	0.115402	0.117166	3178	NA	NA	NA	NA	NA	NA	Black	Black
100631378	LOC100631378	1.08355	0.360471	1.2118	0.868463	1715	-1.5515	0.0414926	1	0.477296	0.458598	NA	Black	Black
100631383	FAM47E-STBD1	0	0	0	0	3105	NA	NA	NA	NA	NA	NA	Black	Black
100652730	LINC00659	0.175477	0.17513	0	0	706	NA	NA	NA	NA	NA	NA	Black	Black
100652739	RAET1E-AS1	0.0900337	0.0898558	0.0888441	0.180404	1376	NA	NA	NA	NA	NA	NA	Black	Black
100652740	PYCARD-AS1	0.339415	0	0	0.226699	1095	NA	NA	NA	NA	NA	NA	Black	Black
100652749	SPATA8-AS1	0	0	0	0	656	NA	NA	NA	NA	NA	NA	Black	Black
100652758	LOC100652758	4.74459	6.73452	6.76274	5.9154	1175	0.516908	0.0850937	NA	0.193603	0.468596	NA	Black	Black
100652759	PRICKLE2-AS1	0	0	0	0	6505	NA	NA	NA	NA	NA	NA	Black	Black
100652768	LOC100652768	2.58927	2.38537	2.94814	1.4966	1244	-0.10498	0.88787	NA	0.973148	0.0359106	NA	Black	Black
100652770	DSG2-AS1	0.499039	0.124513	0.307778	0.249985	1986	NA	NA	NA	NA	NA	NA	Black	Black
100652772	NNT-AS1	11.7737	12.4989	11.1371	9.24122	3304	0.0990172	0.417107	NA	0.269973	0.0349065	NA	Black	Black
100652781	SNX29P1	0.378087	0.25156	0.248727	0.631321	983	NA	NA	NA	NA	NA	NA	Black	Black
100652791	GS1-24F4.2	0	0	0.110533	0	1106	NA	NA	NA	NA	NA	NA	Black	Black
100652824	KIAA2012	0.0537624	0	0.053052	0	6913	NA	NA	NA	NA	NA	NA	Black	Black
100652846	CACNA1C-AS1	0	0	0	0	2230	NA	NA	NA	NA	NA	NA	Black	Black
100652853	LINC01023	2.83493	5.65865	2.79747	4.54436	437	1.00095	0.0989973	1	-0.692174	0.327266	NA	Black	Black
100652857	TMCO5B	0	0	0	0	857	NA	NA	NA	NA	NA	NA	Black	Black
100652883	ALOX15P1	0.184355	0.18399	0	0	672	NA	NA	NA	NA	NA	NA	Black	Black
100652909	LINC00904	0	0	0	0	471	NA	NA	NA	NA	NA	NA	Black	Black
100652999	LOC100652999	0	0.161482	0.106443	0.0540347	2297	NA	NA	NA	NA	NA	NA	Black	Black
100653046	NA	0	0	0	0	4686	NA	NA	NA	NA	NA	NA	Black	Black
100653515	CEP295NL	0.571696	0.285283	0.564142	0.744592	2167	NA	NA	NA	NA	NA	NA	Black	Black
10066	SCAMP2	51.7353	50.3828	52.8374	43.6969	2670	-0.0253904	0.710535	NA	0.27487	3.87144e-05	NA	Black	Black
10067	SCAMP3	89.9989	82.2704	86.3212	83.8506	1572	-0.116695	0.076324	NA	0.042763	0.525763	NA	Black	Black
10068	IL18BP	10.1106	12.56	10.1454	12.0528	2904	0.325646	0.011544	NA	-0.247551	0.0575191	NA	Black	Black
10069	RWDD2B	32.0434	33.5754	34.8465	32.3216	1705	0.0801832	0.416389	NA	0.109359	0.26224	NA	Black	Black
1007	CDH9	0	0	0	0	3973	NA	NA	NA	NA	NA	NA	Black	Black
10071	MUC12	0.113859	0.0378781	0.149806	0.106467	16321	NA	NA	NA	NA	NA	NA	Black	Black
10072	DPP3	26.9633	28.5142	26.2898	25.9669	3083	0.0934918	0.263779	NA	0.0186981	0.851416	NA	Black	Black
10073	SNUPN	16.1883	14.3346	15.5952	15.3523	2579	-0.162567	0.172016	NA	0.0235141	0.846813	NA	Black	Black
10075	HUWE1	49.0209	52.3157	51.7018	51.8951	14764	0.106671	0.00146334	NA	-0.00450918	0.897417	NA	Black	Black
100750225	PCAT1	0.062192	0	0	0.0623081	1992	NA	NA	NA	NA	NA	NA	Black	Black
100750247	HIF1A-AS2	0.483224	0.421985	0.357629	0.363094	2051	NA	NA	NA	NA	NA	NA	Black	Black
100750325	RCAN3AS	0.28878	0.576418	1.42482	0.289319	429	0.926663	1	NA	2.16804	0.218823	1	Black	Black
100750326	HTT-AS	0.334828	0.167083	0.330404	0.167727	740	NA	NA	NA	NA	NA	NA	Black	Black
10076	PTPRU	1.09401	3.47774	3.65849	2.84162	6115	1.67905	2.21068e-15	1.7796e-12	0.365123	0.0271321	NA	Blue	Black
10077	TSPAN32	0.0679202	0.169465	0.134045	0.238165	3648	NA	NA	NA	NA	NA	NA	Black	Black
100775104	KLHL7-AS1	0.483176	0.916221	0.381434	0.435671	2564	NA	NA	NA	NA	NA	NA	Black	Black
100775107	RBM5-AS1	0.357537	0.267622	0.617422	0.537306	1386	NA	NA	NA	NA	NA	NA	Black	Black
10078	TSSC4	23.577	20.1791	19.6699	20.6147	1734	-0.211605	0.080087	NA	-0.0667823	0.61942	NA	Black	Black
10079	ATP9A	13.2508	11.3215	11.4996	10.7282	7601	-0.214161	0.005881	NA	0.101023	0.220116	NA	Black	Black
1008	CDH10	0	0	0	0	3436	NA	NA	NA	NA	NA	NA	Black	Black
10081	PDCD7	16.7297	16.3063	15.0936	16.3691	2851	-0.024146	0.831075	NA	-0.116125	0.291347	NA	Black	Black
10082	GPC6	0.0273571	0	0	0.0137041	9057	NA	NA	NA	NA	NA	NA	Black	Black
100820829	MYZAP	0.320949	0.213543	0.598227	0.285821	3474	NA	NA	NA	NA	NA	NA	Black	Black
10083	USH1C	3.17839	4.58193	4.87883	3.6089	3508	0.539859	0.008779	NA	0.435393	0.0251473	NA	Black	Black
10084	PQBP1	22.4843	18.6257	17.976	20.7395	1945	-0.258695	0.0272926	NA	-0.205348	0.0942523	NA	Black	Black
100846991	MIR5197	0	0	0	0	112	NA	NA	NA	NA	NA	NA	Black	Black
100846995	MIR5000	1.20278	0	0	0	103	-3.1655	1	1	0	1	NA	Black	Black
100846996	MIR5007	0	0	0	0	95	NA	NA	NA	NA	NA	NA	Black	Black
100846997	MIR5583-2	0	0	0	0	59	NA	NA	NA	NA	NA	NA	Black	Black
100846998	MIR5689	0	0	0	0	78	NA	NA	NA	NA	NA	NA	Black	Black
100847000	MIR5579	0	0	0	0	58	NA	NA	NA	NA	NA	NA	Black	Black
100847001	MIR5680	0	0	0	0	84	NA	NA	NA	NA	NA	NA	Black	Black
100847002	MIR5011	0	0	0	0	103	NA	NA	NA	NA	NA	NA	Black	Black
100847003	MIR5693	0	0	1.67465	0	73	5.12548e-15	1	NA	3.16063	1	1	Black	Black
100847004	MIR5188	0	1.09417	1.08185	1.09839	113	3.17437	1	1	-0.0186738	1	NA	Black	Black
100847007	MIR5696	0	0	0	1.46021	85	5.12548e-15	1	NA	-3.1793	1	1	Black	Black
100847008	MIR4524B	0	0	0	0	115	NA	NA	NA	NA	NA	NA	Black	Black
100847009	MIR1295B	0	0	0	0	60	NA	NA	NA	NA	NA	NA	Black	Black
100847010	MIR5581	0	0	0	0	60	NA	NA	NA	NA	NA	NA	Black	Black
100847012	MIR5004	0.578909	0	0	0	214	NA	NA	NA	NA	NA	NA	Black	Black
100847014	MIR5100	0	0	0	0	119	NA	NA	NA	NA	NA	NA	Black	Black
100847015	MIR5691	0	0	0	0	68	NA	NA	NA	NA	NA	NA	Black	Black
100847016	MIR5695	0	2.13175	0	0	58	3.17437	1	1	0	1	NA	Black	Black
100847017	MIR5692C2	0	0	5.8214	0	21	5.12548e-15	1	NA	3.16063	1	1	Black	Black
100847019	MIR5687	0	0	0	0	77	NA	NA	NA	NA	NA	NA	Black	Black
100847020	MIR5582	0	0	0	1.82526	68	5.12548e-15	1	NA	-3.1793	1	1	Black	Black
100847021	MIR5002	0	0	0	0	97	NA	NA	NA	NA	NA	NA	Black	Black
100847022	MIR5093	0	0	1.22249	0	100	5.12548e-15	1	NA	3.16063	1	1	Black	Black
100847023	MIR5091	0	1.32948	0	1.3346	93	3.17437	1	1	-3.1793	1	1	Black	Black
100847024	MIR5698	0	0	0	0	23	NA	NA	NA	NA	NA	NA	Black	Black
100847025	MIR5583-1	0	0	0	0	59	NA	NA	NA	NA	NA	NA	Black	Black
100847026	MIR5006	2.25248	0	0	1.12834	110	-4.08278	0.500026	1	-3.1793	1	1	Black	Black
100847027	MIR5705	0	0	0	0	89	NA	NA	NA	NA	NA	NA	Black	Black
100847028	MIR5587	7.01244	4.66572	0	4.68369	53	-0.546914	1	NA	-4.09739	0.500026	1	Black	Black
100847029	MIR5003	0	0	0	0	27	NA	NA	NA	NA	NA	NA	Black	Black
100847031	MIR5700	0	0	0	0	71	NA	NA	NA	NA	NA	NA	Black	Black
100847032	MIR5707	0	0	0	0	81	NA	NA	NA	NA	NA	NA	Black	Black
100847035	MIR548AR	0	0	0	0	62	NA	NA	NA	NA	NA	NA	Black	Black
100847036	MIR5186	0	0	0	0	120	NA	NA	NA	NA	NA	NA	Black	Black
100847039	MIR5092	0	0	0	0	88	NA	NA	NA	NA	NA	NA	Black	Black
100847040	MIR5704	0	0	0	0	77	NA	NA	NA	NA	NA	NA	Black	Black
100847044	MIR5087	0	0	0	0	76	NA	NA	NA	NA	NA	NA	Black	Black
100847045	MIR548AU	0	0	0	0	20	NA	NA	NA	NA	NA	NA	Black	Black
100847046	MIR5010	2.06477	0	0	1.03431	120	-4.08278	0.500026	1	-3.1793	1	1	Black	Black
100847048	MIR5690	0	0	0	0	73	NA	NA	NA	NA	NA	NA	Black	Black
100847049	MIR4999	0	0	0	0	91	NA	NA	NA	NA	NA	NA	Black	Black
100847050	MIR5191	0	0	0	0	120	NA	NA	NA	NA	NA	NA	Black	Black
100847051	MIR5194	0	0	0	1.03431	120	5.12548e-15	1	NA	-3.1793	1	1	Black	Black
100847053	MIR5702	0	0	0	0	84	NA	NA	NA	NA	NA	NA	Black	Black
100847056	MIR5708	0	0	0	0	85	NA	NA	NA	NA	NA	NA	Black	Black
100847057	MIR5189	0	0	0	0	114	NA	NA	NA	NA	NA	NA	Black	Black
100847058	MIR5681A	0	0	0	0	75	NA	NA	NA	NA	NA	NA	Black	Black
100847059	MIR5094	0	0	0	0	85	NA	NA	NA	NA	NA	NA	Black	Black
100847063	MIR548AX	0	0	0	0	44	NA	NA	NA	NA	NA	NA	Black	Black
[truncated: 21,461 more rows]
