# Supplementary material for: Acetylation of KLF5 maintains EMT and tumorigenicity to cause chemoresistant bone metastasis in prostate cancer
Source: Nat Commun. 2021 Mar 17;12:1714. doi: 10.1038/s41467-021-21976-w (PMC7969754; doi:10.1038/s41467-021-21976-w)
Supplement: Supplementary file 5 — Supplementary Data 2 [file 41467_2021_21976_MOESM5_ESM.xlsx]

## Sheet: Supplementary data 2
Supplementary data 2. FPKM of PC-3 cells with different forms of KLF5 in RNA-Seq (Corresponding to Supplementary Fig. 7c, 7d).
ENTREZID	SYMBOL	KLF5. FPKM	EV. FPKM	KQ.FPKM	KR. FPKM	geneExonSize	KLF5.v.EV.logFC	KLF5.v.EV.PValue	KLF5.v.EV.fdr	KQ.v.KR.logFC	KQ.v.KR.PValue	KQ.v.KR.fdr	Fig. S7c	Fig. S7d
1	A1BG	0.728004	0.750075	1.01279	0.630712	4027	-0.110215	0.839042	NA	0.693245	0.142907	NA	Black	Black
2	A2M	0	0	0	0	4653	0	1	NA	-5.12548e-15	1	NA	Black	Black
3	A2MP1	0	0	0	0	1201	0	1	NA	-5.12548e-15	1	NA	Black	Black
9	NAT1	3.78686	2.04805	1.75025	3.51031	3107	0.818965	0.0613004	NA	-0.992346	0.0248803	NA	Black	Black
10	NAT2	0.118721	0.305801	0.193552	0.255247	1317	-1.4035	0.23595	1	-0.381641	0.815053	NA	Black	Black
12	SERPINA3	0.0439078	0.045239	0.0715832	0.0839116	3561	-0.107055	1	NA	-0.21435	1	NA	Black	Black
13	AADAC	0.511126	0.90278	1.00524	0.139544	1606	-0.883928	0.144815	NA	2.83245	5.36474e-05	0.198978	Black	Black
14	AAMP	153.069	144.435	124.426	143.519	1796	0.0164564	0.968469	NA	-0.194913	0.635839	NA	Black	Black
15	AANAT	0.381977	0.524743	0.158156	0.434518	2149	-0.522729	0.417634	NA	-1.43386	0.0683736	1	Black	Black
16	AARS	77.2282	78.5202	100.764	76.1347	3416	-0.0912456	0.82467	NA	0.415388	0.312954	NA	Black	Black
18	ABAT	0.105468	0.0271663	0	0.0881815	5930	1.85853	0.0452022	1	-6.72599	0.00085757	1	Black	Black
19	ABCA1	0.847783	0.925969	0.996567	1.47068	10743	-0.194479	0.655642	NA	-0.550197	0.202071	NA	Black	Black
20	ABCA2	6.36024	6.90195	7.25679	7.25217	10620	-0.185221	0.655312	NA	0.0119548	0.978318	NA	Black	Black
21	ABCA3	6.8891	6.71701	6.74884	6.88417	7189	-0.0308109	0.942943	NA	-0.0176024	0.96839	NA	Black	Black
22	ABCB7	14.3646	13.7486	11.1925	11.4211	2528	-0.00408024	0.993817	NA	-0.0181176	0.969243	NA	Black	Black
23	ABCF1	9.4401	8.82866	9.72457	10.1268	24273	0.0292961	0.943681	NA	-0.0474338	0.908576	NA	Black	Black
24	ABCA4	0.877944	0.571795	0.563627	0.308615	8593	0.55087	0.222546	NA	0.878731	0.0626004	NA	Black	Black
25	ABL1	24.3921	27.4955	25.6632	24.8235	5963	-0.240084	0.560342	NA	0.0590287	0.886653	NA	Black	Black
26	AOC1	0.0350312	0.0240622	0.0126914	0.0223159	6695	0.462715	0.775535	NA	-0.768872	0.704873	NA	Black	Black
27	ABL2	7.4767	8.22777	7.19453	9.82341	13133	-0.2054	0.619249	NA	-0.438266	0.288879	NA	Black	Black
28	ABO	0	0	0	0	1579	0	1	NA	-5.12548e-15	1	NA	Black	Black
29	ABR	8.49265	8.95808	9.35415	8.00629	7553	-0.144274	0.728573	NA	0.235493	0.570369	NA	Black	Black
30	ACAA1	34.3828	31.6391	27.9805	34.538	1819	0.0526628	0.900493	NA	-0.292699	0.481178	NA	Black	Black
31	ACACA	9.51199	9.61533	10.0527	12.2036	11753	-0.0828951	0.841476	NA	-0.268667	0.515002	NA	Black	Black
32	ACACB	2.30803	2.34844	2.37932	2.41695	9535	-0.0923282	0.829635	NA	-0.0116027	0.98564	NA	Black	Black
33	ACADL	0.0262342	0	0	0	2980	4.03656	0.509804	1	-5.12548e-15	1	NA	Black	Black
34	ACADM	7.14852	7.15516	6.68751	6.75048	3259	-0.0686353	0.874277	NA	-0.00248277	1	NA	Black	Black
35	ACADS	9.53945	7.42045	8.67454	7.28139	2057	0.295006	0.491246	NA	0.263532	0.533267	NA	Black	Black
36	ACADSB	2.92131	4.25043	3.31095	4.86615	5941	-0.60816	0.150507	NA	-0.544382	0.197317	NA	Black	Black
37	ACADVL	125.085	114.157	124.155	118.108	3245	0.0645705	0.875339	NA	0.0830685	0.839968	NA	Black	Black
38	ACAT1	20.5816	19.5087	25.2237	18.7564	4391	0.00992196	0.982072	NA	0.438415	0.289085	NA	Black	Black
39	ACAT2	15.0946	16.7509	22.0484	24.1365	2688	-0.217487	0.602474	NA	-0.119498	0.7743	NA	Black	Black
40	ASIC2	0	0	0.0198945	0	4271	0	1	NA	4.18344	0.509804	1	Black	Black
41	ASIC1	3.65071	3.49878	4.03041	3.44127	4754	-0.00597921	0.993626	NA	0.238955	0.57466	NA	Black	Black
43	ACHE	0.425002	0.48398	0.158026	0.235115	3495	-0.253994	0.681795	NA	-0.558026	0.437875	NA	Black	Black
47	ACLY	64.8821	74.244	68.695	83.2236	4357	-0.261759	0.524549	NA	-0.265745	0.518193	NA	Black	Black
48	ACO1	11.9862	16.3913	15.7945	13.7345	3946	-0.518817	0.211925	NA	0.212629	0.608991	NA	Black	Black
49	ACR	0.133866	0.0459749	0	0	1752	1.42122	0.325869	1	-5.12548e-15	1	NA	Black	Black
50	ACO2	35.8518	39.128	31.9138	36.5335	2741	-0.193457	0.639816	NA	-0.183992	0.656598	NA	Black	Black
51	ACOX1	12.3896	14.7843	14.8608	12.4237	7919	-0.322228	0.435361	NA	0.269444	0.514231	NA	Black	Black
52	ACP1	60.9635	55.0096	52.8808	53.8882	2550	0.0809485	0.844794	NA	-0.0161855	0.96946	NA	Black	Black
53	ACP2	11.0047	8.20157	11.9303	11.7031	2799	0.356768	0.396713	NA	0.0387721	0.930116	NA	Black	Black
54	ACP5	1.00509	0.790795	0.8342	0.681017	2139	0.27792	0.637084	NA	0.302806	0.584325	NA	Black	Black
55	ACPP	0.0204761	0.0210969	0	0.0586975	3818	-0.103908	1	NA	-5.52166	0.0409646	1	Black	Black
56	ACRV1	0.332672	0.445585	0.433885	0.254306	1175	-0.483588	0.731776	NA	0.771846	0.345267	NA	Black	Black
58	ACTA1	0.628777	0.539866	0.284749	0.500686	1492	0.15177	0.912974	NA	-0.796065	0.312304	NA	Black	Black
59	ACTA2	0.528229	0.292033	0.252051	0.258528	3034	0.784419	0.177952	NA	-0.025404	1	NA	Black	Black
60	ACTB	837.819	919.617	971.998	836.845	2253	-0.201705	0.623109	NA	0.227031	0.580188	NA	Black	Black
70	ACTC1	0	0	0	0.0202281	3693	0	1	NA	-3.99817	0.509804	1	Black	Black
71	ACTG1	970.26	1323.59	1168.66	1162.64	2105	-0.515322	0.21022	NA	0.018487	0.964097	NA	Black	Black
72	ACTG2	0.602795	1.81544	0.537567	5.08058	2529	-1.65461	0.000829498	1	-3.22476	1.34808e-10	5.33569e-07	Black	Red
81	ACTN4	214.697	207.163	227.647	222.331	4144	-0.0157716	0.969467	NA	0.0451275	0.912544	NA	Black	Black
86	ACTL6A	55.2906	59.587	58.734	53.8319	1906	-0.175266	0.671522	NA	0.136765	0.740942	NA	Black	Black
87	ACTN1	211.888	224.239	219.542	279.195	7305	-0.149042	0.716495	NA	-0.335742	0.413665	NA	Black	Black
88	ACTN2	0.264729	0.0340944	0.0719316	0.0948601	4725	2.85272	0.000252157	0.803625	-0.383245	0.851299	NA	Black	Black
89	ACTN3	0.164338	0.0604715	0.165856	0.336497	3330	1.35406	0.113724	1	-1.00316	0.13625	1	Black	Black
90	ACVR1	5.42869	4.52144	6.68005	4.07903	3269	0.196453	0.645711	NA	0.722457	0.0893436	NA	Black	Black
91	ACVR1B	7.2426	6.61453	5.18161	6.20839	5559	0.0635505	0.881246	NA	-0.249743	0.552522	NA	Black	Black
92	ACVR2A	1.02146	1.11172	1.18838	1.23725	5434	-0.189308	0.689306	NA	-0.0470646	0.936834	NA	Black	Black
93	ACVR2B	0.389013	0.576599	0.41168	0.658659	11455	-0.634477	0.167948	NA	-0.66641	0.139341	NA	Black	Black
94	ACVRL1	0.208939	0.0538183	0.0378482	0.116462	4490	1.86876	0.0143802	1	-1.58281	0.0883316	1	Black	Black
95	ACY1	2.53291	2.3981	1.43227	2.50207	2284	0.0115815	1	NA	-0.792853	0.091743	NA	Black	Black
97	ACYP1	15.7837	13.1507	15.7924	11.3251	686	0.19589	0.657631	NA	0.490472	0.261002	NA	Black	Black
98	ACYP2	1.69535	1.84562	2.32935	1.98676	1222	-0.189399	0.748394	NA	0.240093	0.651714	NA	Black	Black
100	ADA	15.0794	17.8762	16.3061	16.9933	1532	-0.312714	0.460381	NA	-0.0485076	0.914177	NA	Black	Black
101	ADAM8	29.5312	14.7503	21.8527	45.0887	3828	0.934123	0.0248762	NA	-1.03387	0.0129968	1	Black	Black
102	ADAM10	9.01994	9.71474	8.96487	10.8603	5066	-0.17435	0.67613	NA	-0.265644	0.523402	NA	Black	Black
103	ADAR	67.8795	40.9496	41.748	51.1354	7094	0.661806	0.108639	NA	-0.281573	0.493611	NA	Black	Black
104	ADARB1	2.43725	3.4773	3.53503	3.75772	9254	-0.579916	0.167382	NA	-0.0770859	0.85383	NA	Black	Black
105	ADARB2	0	0	0.00961734	0	8835	0	1	NA	4.18344	0.509804	1	Black	Black
107	ADCY1	0.00604577	0.0249163	0.0131419	0.017331	12931	-2.04121	0.143685	1	-0.378475	0.775535	NA	Black	Black
108	ADCY2	0	0	0	0	6894	0	1	NA	-5.12548e-15	1	NA	Black	Black
109	ADCY3	27.2704	29.3238	25.1673	31.211	4465	-0.172043	0.676925	NA	-0.299457	0.468128	NA	Black	Black
111	ADCY5	0.339372	0.292339	0.181403	0.207329	7026	0.147582	0.793942	NA	-0.181026	0.813763	NA	Black	Black
112	ADCY6	8.32961	7.82658	7.62403	9.03696	7729	0.0225551	0.958263	NA	-0.234227	0.57259	NA	Black	Black
113	ADCY7	7.01613	6.8165	4.62838	8.94492	6251	-0.0256629	0.953192	NA	-0.939404	0.0249473	NA	Black	Black
114	ADCY8	0	0	0	0	4101	0	1	NA	-5.12548e-15	1	NA	Black	Black
115	ADCY9	6.65732	8.20909	6.59784	6.07615	7727	-0.369559	0.373532	NA	0.129862	0.756081	NA	Black	Black
116	ADCYAP1	0	0	0	0	3377	0	1	NA	-5.12548e-15	1	NA	Black	Black
117	ADCYAP1R1	0.0704411	0.0120961	0	0	6659	2.40587	0.0270427	1	-5.12548e-15	1	NA	Black	Black
118	ADD1	10.5359	10.271	11.899	10.7213	10340	-0.030582	0.941849	NA	0.161389	0.696102	NA	Black	Black
119	ADD2	0	0	0.0123502	0	6880	0	1	NA	4.18344	0.509804	1	Black	Black
120	ADD3	4.56698	5.66903	6.60344	5.77945	5726	-0.379108	0.367693	NA	0.203296	0.628602	NA	Black	Black
123	PLIN2	22.3578	18.0638	24.6443	15.649	2098	0.240341	0.564853	NA	0.666139	0.110664	NA	Black	Black
124	ADH1A	0	0	0	0	1543	0	1	NA	-5.12548e-15	1	NA	Black	Black
125	ADH1B	0	0	0	0	4710	0	1	NA	-5.12548e-15	1	NA	Black	Black
126	ADH1C	0.106365	0.328768	0.115604	0.0762268	1470	-1.66368	0.123085	1	0.590458	1	NA	Black	Black
127	ADH4	0	0	0	0	2127	0	1	NA	-5.12548e-15	1	NA	Black	Black
128	ADH5	16.2467	18.2264	22.9257	15.5949	3710	-0.23318	0.574264	NA	0.56689	0.17177	NA	Black	Black
130	ADH6	0.0130036	0.0267958	0	0.0124255	3006	-1.01857	1	1	-3.08574	1	1	Black	Black
131	ADH7	0	0	0	0	2397	0	1	NA	-5.12548e-15	1	NA	Black	Black
132	ADK	21.5558	19.2371	19.0388	21.1641	2439	0.0968677	0.817272	NA	-0.141624	0.734661	NA	Black	Black
133	ADM	50.0954	38.4118	48.9057	69.5726	1449	0.315793	0.446566	NA	-0.497451	0.229634	NA	Black	Black
134	ADORA1	0.0239003	0.0246249	0.0519531	0.0228378	3271	-0.103908	1	NA	1.14501	0.704873	1	Black	Black
135	ADORA2A	0.0811455	0.107493	0.0125992	0.0110769	3372	-0.46561	0.82928	NA	0.174989	1	NA	Black	Black
136	ADORA2B	29.8818	34.249	31.1028	25.4424	1885	-0.264081	0.524767	NA	0.30082	0.469345	NA	Black	Black
140	ADORA3	0.0229395	0	0.0249323	0	3408	4.03656	0.509804	1	4.18344	0.509804	1	Black	Black
141	ADPRH	2.71884	2.27316	2.84603	2.57668	3508	0.190873	0.671756	NA	0.154398	0.726086	NA	Black	Black
142	PARP1	91.2926	112.282	92.4533	118.043	3985	-0.365865	0.373722	NA	-0.34147	0.406341	NA	Black	Black
143	PARP4	14.781	15.7732	14.4473	17.7089	5699	-0.161039	0.697438	NA	-0.282618	0.494415	NA	Black	Black
146	ADRA1D	0.0879722	0.241705	0.382457	0.0700509	2666	-1.50536	0.0796049	1	2.42883	0.0016487	1	Black	Black
147	ADRA1B	0.554945	0.357356	0.26388	0.646271	2254	0.564866	0.38288	NA	-1.2742	0.0376208	1	Black	Black
148	ADRA1A	0	0	0	0	3734	0	1	NA	-5.12548e-15	1	NA	Black	Black
150	ADRA2A	0.0403707	0.0207973	0	0	3873	0.851452	0.704873	NA	-5.12548e-15	1	NA	Black	Black
151	ADRA2B	0	0	0.0130081	0	3266	0	1	NA	3.26073	1	1	Black	Black
152	ADRA2C	0	0	0	0	1958	0	1	NA	-5.12548e-15	1	NA	Black	Black
153	ADRB1	0.0273158	0.154792	0.445331	0	2862	-2.49481	0.041032	1	8.01425	2.40483e-07	0.000934759	Black	Green
154	ADRB2	8.82469	5.12794	4.84766	8.37749	2042	0.715595	0.0946443	NA	-0.777892	0.0715759	NA	Black	Black
155	ADRB3	0	0	0	0	2646	0	1	NA	-5.12548e-15	1	NA	Black	Black
156	GRK2	60.6878	60.3643	57.3123	61.2758	3444	-0.0595979	0.885255	NA	-0.0854342	0.835925	NA	Black	Black
157	GRK3	0.0250089	0.0128836	0	0	9378	0.863789	0.54333	NA	-5.12548e-15	1	NA	Black	Black
158	ADSL	36.9357	42.3794	49.3385	43.4609	1779	-0.265641	0.521623	NA	0.194023	0.639472	NA	Black	Black
159	ADSS	25.3757	24.7451	30.0551	30.2945	3107	-0.0310029	0.941527	NA	-0.000406847	1	NA	Black	Black
160	AP2A1	44.8817	53.5669	50.3378	49.6727	5702	-0.322518	0.433187	NA	0.0302256	0.941736	NA	Black	Black
161	AP2A2	12.6921	10.8198	13.6009	13.5579	6138	0.16294	0.694646	NA	0.0156046	0.971145	NA	Black	Black
162	AP1B1	35.3001	34.9405	31.5969	32.2505	6056	-0.0525368	0.898818	NA	-0.0185023	0.96469	NA	Black	Black
163	AP2B1	33.1422	34.7975	46.5601	40.4171	6067	-0.137622	0.738347	NA	0.215164	0.601038	NA	Black	Black
164	AP1G1	12.7941	13.0224	13.8897	14.9728	8075	-0.0928205	0.822817	NA	-0.0972898	0.814218	NA	Black	Black
165	AEBP1	0.211912	0.254726	0.268708	0.227802	4427	-0.331192	0.628894	NA	0.248166	0.71113	NA	Black	Black
166	AES	62.2539	55.618	69.7518	52.1174	3903	0.0953003	0.81712	NA	0.431494	0.29489	NA	Black	Black
167	CRISP1	0	0	0	0	1967	0	1	NA	-5.12548e-15	1	NA	Black	Black
172	AFG3L1P	7.53244	6.50503	4.5517	8.75409	6767	0.144237	0.73004	NA	-0.932404	0.0259082	NA	Black	Black
173	AFM	0	0	0	0.0374073	1997	0	1	NA	-3.99817	0.509804	1	Black	Black
174	AFP	0	0	0.0365302	0	2326	0	1	NA	4.18344	0.509804	1	Black	Black
175	AGA	10.4882	8.81354	6.42726	10.7682	2102	0.183617	0.666457	NA	-0.733255	0.0859937	NA	Black	Black
176	ACAN	0.0220572	0.0151506	0.0559376	0	10633	0.462715	0.775535	NA	6.92108	0.000315208	1	Black	Black
177	AGER	0.245857	0.213438	0.410718	0.291483	17171	0.136522	0.800331	NA	0.505351	0.260218	NA	Black	Black
178	AGL	3.61538	3.56325	2.68857	4.9547	8217	-0.046347	0.914696	NA	-0.870773	0.0387412	NA	Black	Black
181	AGRP	0	0.0527147	0.0556081	0.0488889	764	-3.22004	1	1	0.174989	1	NA	Black	Black
182	JAG1	26.3313	35.9898	31.7745	32.4707	7041	-0.518106	0.208916	NA	-0.0202339	0.961234	NA	Black	Black
183	AGT	0.181739	0.15604	0.32921	0	2581	0.150914	0.860057	NA	7.43207	1.95811e-05	0.0736443	Black	Black
185	AGTR1	0.0304076	0.0313295	0	0.0581115	2571	-0.103908	1	NA	-4.95231	0.139845	1	Black	Black
186	AGTR2	0	0	0	0	2899	0	1	NA	-5.12548e-15	1	NA	Black	Black
187	APLNR	0	0	0	0	3876	0	1	NA	-5.12548e-15	1	NA	Black	Black
189	AGXT	0.0283151	0	0	0	2761	4.03656	0.509804	1	-5.12548e-15	1	NA	Black	Black
190	NR0B1	0.0493236	0.050819	0	0	1585	-0.103908	1	NA	-5.12548e-15	1	NA	Black	Black
191	AHCY	132.992	172.648	155.53	220.21	3326	-0.443802	0.280702	NA	-0.490646	0.23312	NA	Black	Black
196	AHR	22.2883	24.7498	20.2392	23.5037	6247	-0.218435	0.59635	NA	-0.204689	0.619858	NA	Black	Black
197	AHSG	0	0	0.0441628	0	1924	0	1	NA	4.18344	0.509804	1	Black	Black
199	AIF1	0	0	0	0	9312	0	1	NA	-5.12548e-15	1	NA	Black	Black
202	CRYBG1	11.4928	9.37204	8.77984	12.6982	8139	0.226972	0.58349	NA	-0.521289	0.208102	NA	Black	Black
203	AK1	45.3335	37.6969	36.935	32.3237	2266	0.198811	0.630833	NA	0.203419	0.623465	NA	Black	Black
204	AK2	31.4283	27.0215	32.3843	29.0408	5771	0.150643	0.714862	NA	0.168245	0.683119	NA	Black	Black
205	AK4	9.79894	10.2281	13.4302	15.6293	7320	-0.129137	0.755914	NA	-0.207721	0.61525	NA	Black	Black
207	AKT1	70.3502	70.1225	62.8924	71.2837	4709	-0.0626325	0.879131	NA	-0.169646	0.680012	NA	Black	Black
208	AKT2	31.6062	35.5309	32.4718	31.8016	7141	-0.236175	0.566095	NA	0.0411257	0.920773	NA	Black	Black
210	ALAD	5.67099	5.55818	6.80042	5.19705	3536	-0.0383116	0.934395	NA	0.398875	0.343671	NA	Black	Black
211	ALAS1	25.427	22.7979	27.5145	27.8763	2452	0.0901424	0.829298	NA	-0.00780669	0.986576	NA	Black	Black
212	ALAS2	0.109903	0.113235	0.179176	0.105017	2134	-0.108147	1	NA	0.76859	0.516292	NA	Black	Black
213	ALB	0.13788	0.035515	0.0374644	0.0329375	2268	1.8286	0.143685	1	0.185265	1	NA	Black	Black
214	ALCAM	30.376	41.4494	44.6277	38.0778	7196	-0.515719	0.210822	NA	0.240023	0.559555	NA	Black	Black
215	ABCD1	64.5651	53.9918	39.5974	47.3516	3664	0.190698	0.643276	NA	-0.24696	0.54914	NA	Black	Black
216	ALDH1A1	0.191848	0.197664	0.173761	0.672168	2445	-0.109261	1	NA	-1.92834	0.0032271	1	Black	Black
217	ALDH2	0.227703	0.195505	0.51559	0.199448	2060	0.150914	0.860057	NA	1.37055	0.041904	1	Black	Black
218	ALDH3A1	0.905908	0.297885	1.70734	0.442026	4056	1.53352	0.00267699	1	1.95761	4.48761e-05	0.16676	Black	Black
219	ALDH1B1	27.0185	29.0314	24.7988	34.4555	3070	-0.170968	0.679761	NA	-0.463399	0.262805	NA	Black	Black
220	ALDH1A3	240.752	286.942	153.261	234.516	3495	-0.320521	0.435274	NA	-0.602657	0.143478	NA	Black	Black
221	ALDH3B1	10.5723	9.89894	10.1306	12.058	5997	0.0276362	0.94851	NA	-0.24022	0.562635	NA	Black	Black
222	ALDH3B2	1.47815	1.15633	0.282636	0.693141	2856	0.286556	0.550567	NA	-1.27798	0.0291851	1	Black	Black
223	ALDH9A1	28.7654	29.2613	29.0049	26.3458	2783	-0.0919605	0.824977	NA	0.149755	0.718131	NA	Black	Black
224	ALDH3A2	5.78573	5.99991	7.09611	5.42064	4155	-0.119728	0.779966	NA	0.399526	0.341752	NA	Black	Black
225	ABCD2	0	0.0150811	0.0159089	0.0279732	5341	-4.14047	0.509804	1	-0.768872	0.704873	NA	Black	Black
226	ALDOA	348.003	362.675	465.273	370.949	3469	-0.126887	0.757232	NA	0.337894	0.410725	NA	Black	Black
229	ALDOB	0	0	0	0.0923771	2426	0	1	NA	-5.52166	0.0409646	1	Black	Black
230	ALDOC	9.65978	9.87946	20.2773	16.1531	1651	-0.099721	0.820752	NA	0.339041	0.418537	NA	Black	Black
231	AKR1B1	1.73356	0.835441	1.54987	2.00382	1398	0.982865	0.0641936	NA	-0.358842	0.50451	NA	Black	Black
238	ALK	0.018366	0.0252304	0.0133076	0.0233993	6385	-0.507059	1	NA	-0.768872	0.704873	NA	Black	Black
239	ALOX12	2.04709	1.81664	1.78643	1.32785	2616	0.104887	0.840027	NA	0.438484	0.35383	NA	Black	Black
240	ALOX5	0.0610527	0.0314518	0.0663563	0.0583384	2561	0.851452	0.704873	NA	0.19087	1	NA	Black	Black
241	ALOX5AP	0.123115	0.221983	0.234167	0.0882311	1270	-0.896256	0.588481	NA	1.38021	0.388527	1	Black	Black
242	ALOX12B	1.79665	1.28774	0.781092	0.865854	2502	0.412624	0.380754	NA	-0.137262	0.822616	NA	Black	Black
244	NA	0.142109	0.0366044	0.0386136	0.534679	4401	1.85853	0.0452022	1	-3.7421	4.88882e-07	0.00189197	Black	Black
245	ALOX12P2	2.88985	2.50733	1.90106	3.79083	3084	0.137447	0.775031	NA	-0.984067	0.0255758	NA	Black	Black
246	ALOX15	0.297107	0.106475	0.0701993	0.160464	3026	1.39976	0.0560418	1	-1.1632	0.206492	1	Black	Black
247	ALOX15B	0	0.0268136	0.0282854	0	3004	-4.14047	0.509804	1	4.18344	0.509804	1	Black	Black
248	ALPI	0.0148514	0	0	0	2632	3.1219	1	1	-5.12548e-15	1	NA	Black	Black
249	ALPL	0.0569395	0.117332	0.0928287	0.027204	2746	-1.08585	0.439101	1	1.7163	0.325869	1	Black	Black
250	ALPP	30.295	0.814752	6.01631	45.7672	2867	5.14636	5.74287e-24	1.92616e-20	-2.91597	6.07195e-11	2.40449e-07	Blue	Red
251	ALPPL2	2.00617	0.0645935	0.476972	0.973466	2494	4.84834	8.96383e-13	2.98496e-09	-1.01516	0.0575442	1	Blue	Black
257	ALX3	3.99353	3.37888	3.19066	4.16978	1478	0.173651	0.723027	NA	-0.374735	0.418958	NA	Black	Black
258	AMBN	0	0	0	0	2002	0	1	NA	-5.12548e-15	1	NA	Black	Black
259	AMBP	0	0	0	0.0366188	2040	0	1	NA	-3.99817	0.509804	1	Black	Black
262	AMD1	27.4898	27.4211	26.2357	26.5569	3616	-0.063695	0.878281	NA	-0.00652054	0.988559	NA	Black	Black
265	AMELX	0	0	0	0	835	0	1	NA	-5.12548e-15	1	NA	Black	Black
266	AMELY	0	0	0	0	844	0	1	NA	-5.12548e-15	1	NA	Black	Black
267	AMFR	22.7367	24.7126	20.8293	20.4809	3600	-0.18752	0.650656	NA	0.0353693	0.933199	NA	Black	Black
268	AMH	19.2927	15.7863	15.0107	12.1234	2018	0.222038	0.595673	NA	0.319174	0.449567	NA	Black	Black
269	AMHR2	0.194533	0.238011	0.0925015	0.151031	3215	-0.355771	0.605807	NA	-0.68719	0.572981	NA	Black	Black
270	AMPD1	0	0.033478	0	0	2406	-4.14047	0.509804	1	-5.12548e-15	1	NA	Black	Black
271	AMPD2	23.0962	27.3209	25.1198	24.1929	4925	-0.309647	0.453115	NA	0.0652767	0.874946	NA	Black	Black
272	AMPD3	7.31121	6.12927	6.91212	7.34595	5710	0.18706	0.655211	NA	-0.0767726	0.85598	NA	Black	Black
273	AMPH	0	0	0	0.0141401	5283	0	1	NA	-3.99817	0.509804	1	Black	Black
274	BIN1	39.3011	40.397	40.3085	39.8852	2948	-0.106983	0.795966	NA	0.0262691	0.95007	NA	Black	Black
275	AMT	1.72329	1.26337	1.40475	1.77335	2359	0.380045	0.438624	NA	-0.324693	0.506997	NA	Black	Black
276	AMY1A	0	0	0	0	6069	0	1	NA	-5.12548e-15	1	NA	Black	Black
279	AMY2A	0	0	0	0	1769	0	1	NA	-5.12548e-15	1	NA	Black	Black
280	AMY2B	0.234237	0.27077	0.335307	0.251119	6842	-0.275615	0.605776	NA	0.427078	0.423651	NA	Black	Black
283	ANG	0.413327	0.638788	1.21935	0.282108	1324	-0.690285	0.29947	NA	2.10811	0.00127988	1	Black	Black
284	ANGPT1	0	0	0	0	5147	0	1	NA	-5.12548e-15	1	NA	Black	Black
285	ANGPT2	0.035487	0.0243753	0.0514264	0.0791218	6609	0.462715	0.775535	NA	-0.603367	0.596165	NA	Black	Black
286	ANK1	0.00842344	0.0173576	0.0183104	0	9281	-1.06242	0.704873	1	5.14318	0.139845	1	Black	Black
287	ANK2	0.061509	0.0712955	0.214484	0.13714	15252	-0.278953	0.694958	NA	0.655002	0.189897	NA	Black	Black
288	ANK3	2.62666	3.47424	3.09743	2.79553	19614	-0.470738	0.25692	NA	0.158975	0.702554	NA	Black	Black
290	ANPEP	29.7397	22.5314	32.5793	24.2117	3650	0.333128	0.420409	NA	0.439266	0.287941	NA	Black	Black
291	SLC25A4	12.9648	14.7155	9.74647	12.2701	4420	-0.250028	0.547058	NA	-0.321125	0.440486	NA	Black	Black
292	SLC25A5	571.983	533.221	404.563	493.859	1351	0.0339294	0.934257	NA	-0.276695	0.500696	NA	Black	Black
293	SLC25A6	100.804	113.766	108.201	86.5822	2968	-0.24182	0.556554	NA	0.332607	0.418932	NA	Black	Black
301	ANXA1	46.1794	29.483	37.0304	35.0344	2773	0.580028	0.16104	NA	0.090972	0.826392	NA	Black	Black
302	ANXA2	370.335	294.422	421.452	348.113	2303	0.263635	0.520999	NA	0.286846	0.484969	NA	Black	Black
303	ANXA2P1	0.174634	0	0.0632682	0.139059	1343	5.56169	0.0409646	1	-1.08145	0.483528	1	Black	Black
304	ANXA2P2	6.80327	5.2264	9.43742	7.29916	1310	0.312901	0.491426	NA	0.381526	0.382695	NA	Black	Black
305	ANXA2P3	0	0	0	0	1350	0	1	NA	-5.12548e-15	1	NA	Black	Black
306	ANXA3	52.8595	34.8975	41.2242	68.2847	1618	0.531689	0.199912	NA	-0.71699	0.0839933	NA	Black	Black
307	ANXA4	13.2861	8.48292	8.33523	10.0853	3048	0.579891	0.166372	NA	-0.263874	0.529103	NA	Black	Black
308	ANXA5	155.542	201.05	267.908	153.908	1634	-0.437546	0.287953	NA	0.810696	0.0498916	NA	Black	Black
309	ANXA6	6.02334	14.7262	28.1776	8.23764	3115	-1.35682	0.00141611	1	1.78508	2.90164e-05	0.108405	Black	Black
310	ANXA7	117.358	103.021	113.933	112.573	2586	0.120658	0.769395	NA	0.0283569	0.945343	NA	Black	Black
311	ANXA11	104.166	97.9695	89.4978	82.8225	4034	0.0211714	0.959152	NA	0.122866	0.765149	NA	Black	Black
312	ANXA13	0	0	0	0	1593	0	1	NA	-5.12548e-15	1	NA	Black	Black
313	AOAH	0.183444	0.126004	0.0498451	0.0292148	2557	0.468564	0.572981	NA	0.743515	1	NA	Black	Black
314	AOC2	2.49348	2.26683	1.37099	1.83602	2665	0.0701185	0.886179	NA	-0.40985	0.388891	NA	Black	Black
316	AOX1	9.44223	14.4167	17.1069	10.8403	5034	-0.677797	0.103176	NA	0.669166	0.107127	NA	Black	Black
317	APAF1	1.27742	1.37775	2.04418	1.57383	7191	-0.176305	0.686758	NA	0.38813	0.369886	NA	Black	Black
318	NUDT2	13.9266	12.3632	17.31	12.6125	1075	0.104443	0.811208	NA	0.46764	0.272768	NA	Black	Black
319	APOF	0	0	0	0.0221144	1689	0	1	NA	-3.08574	1	1	Black	Black
320	APBA1	0.0237479	0	0.116149	0.011346	6584	4.99192	0.139845	1	3.28283	0.00159793	1	Black	Black
321	APBA2	3.23528	8.07025	10.7044	5.49301	5739	-1.38579	0.00111368	1	0.973466	0.0201236	NA	Black	Black
322	APBB1	4.51961	4.27275	5.88059	5.03846	4826	0.0137193	0.979471	NA	0.233972	0.579432	NA	Black	Black
323	APBB2	2.48379	2.84246	3.02607	3.02028	9238	-0.261857	0.536769	NA	0.0138024	0.980329	NA	Black	Black
324	APC	1.74841	2.14404	1.99717	2.9974	11402	-0.361517	0.391996	NA	-0.57461	0.171328	NA	Black	Black
325	APCS	0.503832	0	0.0912666	0.240716	931	6.54634	0.00143701	1	-1.33822	0.325869	1	Black	Black
326	AIRE	0	0	0	0	3129	0	1	NA	-5.12548e-15	1	NA	Black	Black
327	APEH	54.6653	51.3991	53.7454	64.1691	2773	0.0215715	0.95895	NA	-0.244692	0.552769	NA	Black	Black
328	APEX1	113.24	117.606	122.092	120.231	1553	-0.121894	0.76754	NA	0.0331989	0.936234	NA	Black	Black
329	BIRC2	8.68847	6.83667	8.69615	7.67166	4265	0.278456	0.506761	NA	0.191849	0.645829	NA	Black	Black
330	BIRC3	5.09536	2.03351	2.75978	5.12281	6912	1.25761	0.00322779	1	-0.881175	0.0368404	NA	Black	Black
331	XIAP	13.7692	13.8803	10.3564	12.6281	8545	-0.0788997	0.84899	NA	-0.275068	0.505806	NA	Black	Black
332	BIRC5	97.7919	109.442	104.172	83.6869	3093	-0.229682	0.576521	NA	0.326923	0.426907	NA	Black	Black
333	APLP1	18.5376	19.954	22.0148	12.0542	2640	-0.17351	0.677266	NA	0.879865	0.0357389	NA	Black	Black
334	APLP2	88.4726	99.1445	119.161	103.691	4078	-0.231609	0.573184	NA	0.211657	0.606546	NA	Black	Black
335	APOA1	0.435774	0.134696	0.47363	0.12492	897	1.58848	0.133362	1	1.88768	0.0923262	1	Black	Black
336	APOA2	0.909046	0.42573	0.808375	0.157933	473	1.00975	0.275999	1	2.29207	0.0623388	1	Black	Black
337	APOA4	0	0	0	0	1460	0	1	NA	-5.12548e-15	1	NA	Black	Black
338	APOB	0.00553629	0	0	0	14121	4.03656	0.509804	1	-5.12548e-15	1	NA	Black	Black
339	APOBEC1	0	0	0	0	892	0	1	NA	-5.12548e-15	1	NA	Black	Black
341	APOC1	1.69952	1.5009	2.11104	1.44997	644	0.111456	0.9231	NA	0.550527	0.365737	NA	Black	Black
342	APOC1P1	0	0	0	0	939	0	1	NA	-5.12548e-15	1	NA	Black	Black
343	AQP8	0.119538	0	0	0	1308	4.99192	0.139845	1	-5.12548e-15	1	NA	Black	Black
344	APOC2	0	0.0426632	0	0.0395669	944	-3.22004	1	1	-3.08574	1	1	Black	Black
345	APOC3	0	0	0	0	533	0	1	NA	-5.12548e-15	1	NA	Black	Black
347	APOD	0.086099	0	0.210551	0	1816	4.99192	0.139845	1	6.29024	0.00724341	1	Black	Black
348	APOE	7.65216	10.3074	3.49238	4.05165	1180	-0.496818	0.250114	NA	-0.203034	0.669844	NA	Black	Black
350	APOH	0	0	0	0	1201	0	1	NA	-5.12548e-15	1	NA	Black	Black
351	APP	72.6287	67.459	106.885	87.4501	4480	0.0392177	0.924291	NA	0.30056	0.464729	NA	Black	Black
353	APRT	251.438	206.56	178.625	245.675	807	0.216326	0.599536	NA	-0.448768	0.276567	NA	Black	Black
354	KLK3	0	0	0	0	1906	0	1	NA	-5.12548e-15	1	NA	Black	Black
355	FAS	0.800357	0.343091	0.431767	0.803851	6691	1.15307	0.0149595	1	-0.884504	0.0592241	NA	Black	Black
356	FASLG	0	0.0433287	0.114267	0.200921	1859	-4.14047	0.509804	1	-0.789084	0.480955	NA	Black	Black
357	SHROOM2	1.43857	2.79749	2.12268	2.50343	8206	-1.0265	0.0167004	1	-0.226923	0.593826	NA	Black	Black
358	AQP1	0.0825969	0.0212752	0.044886	0.0591936	3786	1.8286	0.143685	1	-0.378475	0.775535	NA	Black	Black
359	AQP2	0	0	0	0	4179	0	1	NA	-5.12548e-15	1	NA	Black	Black
360	AQP3	0.689026	0.204783	0.172819	0.379842	2950	1.67523	0.00563919	1	-1.11757	0.1015	1	Black	Black
361	AQP4	0	0	0	0	5217	0	1	NA	-5.12548e-15	1	NA	Black	Black
362	AQP5	0.171349	0.022068	0	0.0409328	1825	2.74904	0.0566303	1	-3.99817	0.509804	1	Black	Black
363	AQP6	0.091454	0.0471133	0.0165664	0.0801058	5129	0.876499	0.312308	NA	-2.19834	0.0623388	1	Black	Black
364	AQP7	0.0333666	0	0.0362651	0.127533	2343	4.03656	0.509804	1	-1.74538	0.143685	1	Black	Black
366	AQP9	0	0	0	0	3034	0	1	NA	-5.12548e-15	1	NA	Black	Black
367	AR	0	0	0	0.0119907	12460	0	1	NA	-4.95231	0.139845	1	Black	Black
368	ABCC6	0.0280258	0.0144377	0.0761509	0.00669495	5579	0.851452	0.704873	NA	3.35466	0.0134121	1	Black	Black
369	ARAF	43.0257	47.2394	45.9121	42.6983	3793	-0.202098	0.62387	NA	0.115729	0.779091	NA	Black	Black
372	ARCN1	40.9129	39.0308	40.9088	43.9383	4179	0.000632444	0.999442	NA	-0.0920266	0.823572	NA	Black	Black
373	TRIM23	0.801825	1.35279	1.26364	1.42701	3900	-0.820879	0.0799051	NA	-0.164206	0.731221	NA	Black	Black
374	AREG	20.0497	11.2884	10.1064	12.3548	2476	0.76132	0.0691161	NA	-0.27872	0.509205	NA	Black	Black
375	ARF1	318.296	314.735	260.629	309.073	2198	-0.0510782	0.90111	NA	-0.234911	0.567449	NA	Black	Black
377	ARF3	88.5884	92.2192	97.6654	94.0273	3537	-0.125258	0.760763	NA	0.0658037	0.873033	NA	Black	Black
378	ARF4	55.0615	47.0327	54.3022	49.5439	1740	0.160062	0.699162	NA	0.143331	0.729347	NA	Black	Black
379	ARL4D	3.00874	4.92944	4.18145	2.33297	1585	-0.778934	0.0830577	NA	0.852004	0.0610077	NA	Black	Black
381	ARF5	82.8427	76.3331	63.388	75.7988	1567	0.0507539	0.902786	NA	-0.246915	0.550061	NA	Black	Black
382	ARF6	111.888	121.998	105.3	99.6884	3939	-0.192105	0.640172	NA	0.0900464	0.826697	NA	Black	Black
383	ARG1	0	0.134606	0.0283988	0.0249673	1496	-5.41246	0.0751017	1	0.174989	1	NA	Black	Black
384	ARG2	6.71225	8.15651	9.74142	11.3374	1980	-0.348348	0.413659	NA	-0.207798	0.626689	NA	Black	Black
387	RHOA	120.217	117.321	150.189	121.192	1921	-0.0321243	0.938182	NA	0.320517	0.436132	NA	Black	Black
388	RHOB	43.3992	56.4041	38.5718	37.1618	2367	-0.445424	0.280891	NA	0.0647603	0.876429	NA	Black	Black
389	RHOC	143.22	129.666	135.338	128.154	2705	0.0761237	0.853244	NA	0.0897297	0.827361	NA	Black	Black
390	RND3	75.8663	67.3051	82.0178	67.6765	2807	0.10543	0.798166	NA	0.288314	0.483843	NA	Black	Black
391	RHOG	67.7167	47.9686	48.8621	53.5206	1319	0.430084	0.299206	NA	-0.120331	0.772476	NA	Black	Black
392	ARHGAP1	15.4712	11.0015	12.8229	13.0945	5374	0.424539	0.305758	NA	-0.0191983	0.964537	NA	Black	Black
393	ARHGAP4	3.40401	2.49506	2.03608	2.07385	3422	0.380659	0.380363	NA	-0.0154672	1	NA	Black	Black
394	ARHGAP5	8.19757	9.81563	7.5133	10.4892	9675	-0.327175	0.429017	NA	-0.470322	0.255908	NA	Black	Black
395	ARHGAP6	1.40157	1.38262	1.45202	1.47604	6554	-0.0476372	0.919006	NA	-0.0126214	0.988915	NA	Black	Black
396	ARHGDIA	333.965	333.307	298.092	249.629	2185	-0.0644651	0.875332	NA	0.26701	0.515788	NA	Black	Black
397	ARHGDIB	25.5235	13.5792	23.3036	26.8461	1216	0.842929	0.0464587	NA	-0.193089	0.64729	NA	Black	Black
398	ARHGDIG	0	0	0	0	1307	0	1	NA	-5.12548e-15	1	NA	Black	Black
399	RHOH	0	0	0.0212529	0	1999	0	1	NA	3.26073	1	1	Black	Black
400	ARL1	16.9507	17.8787	16.8747	18.0705	3210	-0.144189	0.729353	NA	-0.0877273	0.834049	NA	Black	Black
401	PHOX2A	0.0460141	0	0.100023	0	1699	4.03656	0.509804	1	5.14318	0.139845	1	Black	Black
402	ARL2	22.937	24.3359	35.8754	22.8144	1832	-0.1527	0.715181	NA	0.664025	0.110727	NA	Black	Black
403	ARL3	5.489	6.17521	7.66565	5.54386	3874	-0.237203	0.578118	NA	0.478461	0.256188	NA	Black	Black
405	ARNT	6.03718	6.95437	6.83396	6.96593	4992	-0.271314	0.516492	NA	-0.0165533	0.971215	NA	Black	Black
406	ARNTL	1.835	2.21168	2.1951	2.76798	3387	-0.33643	0.457264	NA	-0.323314	0.457479	NA	Black	Black
407	ARR3	0.35461	0.0843141	0.237179	0.20852	1433	1.96272	0.0439913	1	0.193802	0.82928	NA	Black	Black
408	ARRB1	1.81882	1.67585	2.55292	2.23451	7522	0.0507743	0.91024	NA	0.203167	0.632754	NA	Black	Black
409	ARRB2	19.8157	17.1833	19.516	16.547	2018	0.138304	0.74222	NA	0.249086	0.552673	NA	Black	Black
410	ARSA	9.56164	6.54979	8.33457	7.55985	4501	0.478433	0.252866	NA	0.151767	0.719152	NA	Black	Black
411	ARSB	1.30589	1.78593	1.67393	1.70109	6675	-0.518699	0.238007	NA	-0.0121777	0.990493	NA	Black	Black
412	STS	1.32355	1.09094	1.15682	1.95503	7088	0.211406	0.642593	NA	-0.745641	0.0861728	NA	Black	Black
414	ARSD	2.72697	2.32522	1.49372	2.81309	5404	0.16256	0.706914	NA	-0.901793	0.0386895	NA	Black	Black
415	ARSE	0.0300338	0.185666	0.0979284	0.0286985	2603	-2.61904	0.0270427	1	1.7163	0.325869	1	Black	Black
416	ARSF	0	0	0	0	2349	0	1	NA	-5.12548e-15	1	NA	Black	Black
417	ART1	0	0	0.0290195	0	1464	0	1	NA	3.26073	1	1	Black	Black
419	ART3	0.0156984	0	0	0	2490	3.1219	1	1	-5.12548e-15	1	NA	Black	Black
420	ART4	0	0	0	0	1456	0	1	NA	-5.12548e-15	1	NA	Black	Black
421	ARVCF	9.0429	8.22491	7.80975	7.29634	4167	0.0694656	0.869157	NA	0.109124	0.795824	NA	Black	Black
427	ASAH1	14.9916	13.896	13.0523	14.2999	2962	0.0421639	0.921623	NA	-0.120642	0.774032	NA	Black	Black
429	ASCL1	0	0	0	0	2484	0	1	NA	-5.12548e-15	1	NA	Black	Black
430	ASCL2	0.0845624	0.0653446	0.0919083	0.101004	1849	0.294019	1	NA	-0.121708	1	NA	Black	Black
432	ASGR1	0.815353	0.815364	0.93831	0.66453	1630	-0.06708	1	NA	0.506803	0.414306	NA	Black	Black
433	ASGR2	0	0	0	0	1652	0	1	NA	-5.12548e-15	1	NA	Black	Black
434	ASIP	3.74826	5.8618	2.83716	3.38975	584	-0.711134	0.155389	NA	-0.24502	0.666338	NA	Black	Black
435	ASL	21.468	18.3177	15.9334	19.354	3221	0.161622	0.697432	NA	-0.269514	0.51666	NA	Black	Black
438	ASMT	0.0262342	0	0	0	2980	4.03656	0.509804	1	-5.12548e-15	1	NA	Black	Black
439	ASNA1	255.422	262.568	229.616	234.699	1280	-0.107116	0.794588	NA	-0.0205529	0.960476	NA	Black	Black
440	ASNS	17.4709	13.1058	18.5345	9.40433	2526	0.347391	0.404702	NA	0.989701	0.0186483	NA	Black	Black
443	ASPA	0	0	0	0	1483	0	1	NA	-5.12548e-15	1	NA	Black	Black
444	ASPH	22.7913	28.3555	37.0827	27.9179	12033	-0.382446	0.352749	NA	0.420587	0.306725	NA	Black	Black
445	ASS1	10.7367	7.33374	5.36159	6.1817	2290	0.482496	0.254462	NA	-0.19423	0.652191	NA	Black	Black
460	ASTN1	0.00858344	0	0	0.0164037	9108	4.03656	0.509804	1	-4.95231	0.139845	1	Black	Black
462	SERPINC1	0.0488918	0	0	0.0233591	1599	4.03656	0.509804	1	-3.08574	1	1	Black	Black
463	ZFHX3	5.98616	5.61714	4.98211	6.85664	16168	0.0244837	0.95383	NA	-0.449683	0.27699	NA	Black	Black
466	ATF1	12.9463	12.0201	14.8544	12.8768	2657	0.0397779	0.92727	NA	0.217127	0.604243	NA	Black	Black
467	ATF3	42.3736	25.0693	16.052	23.8954	3356	0.689903	0.0957702	NA	-0.562899	0.175118	NA	Black	Black
468	ATF4	127.394	106.632	138.64	110.488	2123	0.189334	0.6455	NA	0.338493	0.410859	NA	Black	Black
471	ATIC	74.9636	62.691	80.949	70.7974	2420	0.190615	0.643792	NA	0.204349	0.619906	NA	Black	Black
472	ATM	3.78557	4.36009	4.63672	5.7375	15943	-0.271138	0.51339	NA	-0.296262	0.474163	NA	Black	Black
473	RERE	14.845	15.0836	12.5734	11.3696	9711	-0.090306	0.827049	NA	0.156233	0.705386	NA	Black	Black
474	ATOH1	0	0	0	0	1065	0	1	NA	-5.12548e-15	1	NA	Black	Black
475	ATOX1	187.771	123.952	150.13	173.542	489	0.531849	0.199514	NA	-0.198022	0.632751	NA	Black	Black
476	ATP1A1	100.81	111.755	98.9535	106.974	5912	-0.216007	0.599001	NA	-0.101398	0.805072	NA	Black	Black
477	ATP1A2	0.215997	0.209058	0.0924816	0.187631	5972	-0.0201225	1	NA	-1.00316	0.13625	1	Black	Black
478	ATP1A3	18.5224	18.6071	17.6583	18.1136	4054	-0.0738874	0.859388	NA	-0.0256875	0.951942	NA	Black	Black
479	ATP12A	0.0209368	0.0107858	0.0227555	0	3734	0.816524	1	NA	4.18344	0.509804	1	Black	Black
480	ATP1A4	0	0	0	0.0201898	5550	0	1	NA	-4.55272	0.264706	1	Black	Black
481	ATP1B1	78.6754	97.8476	118.996	109.218	2200	-0.381924	0.353992	NA	0.13473	0.743465	NA	Black	Black
482	ATP1B2	0.093851	0.0966964	0.114754	0.0448393	3332	-0.108701	1	NA	1.33793	0.23595	1	Black	Black
483	ATP1B3	26.9545	25.7016	29.5987	22.2966	1965	0.00135652	0.999532	NA	0.419703	0.312915	NA	Black	Black
486	FXYD2	0	0	0	0	2033	0	1	NA	-5.12548e-15	1	NA	Black	Black
487	ATP2A1	1.60799	1.60224	1.95464	1.25346	3695	-0.0620918	0.896022	NA	0.651456	0.151283	NA	Black	Black
488	ATP2A2	46.9878	54.7633	47.3992	49.7412	8878	-0.28823	0.483196	NA	-0.0585411	0.886883	NA	Black	Black
489	ATP2A3	0.320073	0.338022	0.347878	0.31349	4885	-0.145574	0.784696	NA	0.160706	0.784696	NA	Black	Black
490	ATP2B1	16.0066	25.9257	33.2254	18.5705	6933	-0.763003	0.0653709	NA	0.850284	0.0401411	NA	Black	Black
491	ATP2B2	0.00397165	0.0245524	0.0215833	0	9842	-2.54794	0.150691	1	5.45692	0.0751017	1	Black	Black
492	ATP2B3	0.017342	0	0	0	6762	4.59192	0.264706	1	-5.12548e-15	1	NA	Black	Black
493	ATP2B4	2.83266	2.77767	2.86512	2.72714	9149	-0.0390224	0.92773	NA	0.0822319	0.846629	NA	Black	Black
495	ATP4A	0.042627	0	0	0.010183	3668	4.99192	0.139845	1	-3.08574	1	1	Black	Black
496	ATP4B	0	0.0208458	0	0.0386658	1932	-3.22004	1	1	-3.99817	0.509804	1	Black	Black
498	ATP5A1	38.9279	44.6859	50.5088	39.0699	2912	-0.266316	0.518813	NA	0.381501	0.35531	NA	Black	Black
501	ALDH7A1	14.484	14.5276	24.9371	16.2666	5295	-0.0716418	0.863616	NA	0.62739	0.129578	NA	Black	Black
506	ATP5B	387.178	414.978	418.622	370.978	1843	-0.167346	0.683651	NA	0.185351	0.651766	NA	Black	Black
509	ATP5C1	55.8137	55.7852	68.8172	50.187	1615	-0.0665679	0.872962	NA	0.466468	0.259429	NA	Black	Black
513	ATP5D	152.353	161.986	163.924	123.604	996	-0.155756	0.705706	NA	0.418328	0.310673	NA	Black	Black
514	ATP5E	191.082	147.702	204.584	164.805	439	0.30417	0.462833	NA	0.322957	0.435267	NA	Black	Black
515	ATP5F1	69.0554	72.3876	81.7603	66.036	2211	-0.135294	0.742972	NA	0.319175	0.438756	NA	Black	Black
516	ATP5G1	117.932	118.702	137.319	90.3135	646	-0.0766933	0.854017	NA	0.61551	0.137964	NA	Black	Black
517	ATP5G2	82.4098	64.0254	108.814	60.2301	1404	0.296847	0.472546	NA	0.864306	0.0373107	NA	Black	Black
518	ATP5G3	43.1752	38.2268	42.204	33.1462	3482	0.108306	0.793204	NA	0.35956	0.3836	NA	Black	Black
521	ATP5I	84.5586	38.9118	71.5366	52.5663	680	1.0523	0.0123446	1	0.455528	0.274681	NA	Black	Black
522	ATP5J	48.5294	36.98	58.3508	40.3773	1296	0.324775	0.434492	NA	0.542203	0.191545	NA	Black	Black
523	ATP6V1A	11.815	13.2831	11.5061	13.5333	4645	-0.236252	0.569644	NA	-0.223059	0.591553	NA	Black	Black
525	ATP6V1B1	0.81229	0.540934	0.818254	0.681521	3946	0.518245	0.300118	NA	0.274365	0.592633	NA	Black	Black
526	ATP6V1B2	26.0293	31.3169	25.3317	24.7126	3044	-0.334093	0.419318	NA	0.0467283	0.911303	NA	Black	Black
527	ATP6V0C	40.5814	38.4746	28.4036	33.8011	1231	0.00959995	0.983792	NA	-0.239928	0.564897	NA	Black	Black
528	ATP6V1C1	22.8613	20.5748	21.6445	23.076	5704	0.0847162	0.837882	NA	-0.0813506	0.84424	NA	Black	Black
529	ATP6V1E1	46.8233	39.0701	49.8627	44.1302	1405	0.193835	0.641001	NA	0.18722	0.65208	NA	Black	Black
533	ATP6V0B	33.2051	32.8141	30.7748	30.5381	2478	-0.0502165	0.904463	NA	0.0221737	0.958604	NA	Black	Black
534	ATP6V1G2	0.0801217	0.100497	0.147661	0.0599163	11221	-0.392255	0.555948	NA	1.30594	0.0306957	1	Black	Black
535	ATP6V0A1	0.0432639	0.118868	0.125393	0.172252	5421	-1.50536	0.0796049	1	-0.44425	0.557319	NA	Black	Black
537	ATP6AP1	41.577	44.035	28.6878	41.4335	4776	-0.150169	0.71546	NA	-0.519307	0.208297	NA	Black	Black
538	ATP7A	0.428333	0.417938	0.234313	0.542107	13780	-0.0318384	0.947083	NA	-1.19786	0.00978144	1	Black	Black
539	ATP5O	83.9782	72.4644	94.3189	75.0772	1395	0.145426	0.725105	NA	0.340196	0.409964	NA	Black	Black
540	ATP7B	0.557132	0.705367	0.862111	0.888776	8279	-0.407275	0.378806	NA	-0.0328864	0.956639	NA	Black	Black
545	ATR	3.58824	3.70045	3.15676	4.08211	11776	-0.11172	0.790163	NA	-0.359789	0.388298	NA	Black	Black
546	ATRX	8.22089	8.63397	8.43154	10.8582	11307	-0.138033	0.738882	NA	-0.353857	0.391707	NA	Black	Black
547	KIF1A	0.0146758	0	0	0.0140233	10654	4.99192	0.139845	1	-4.95231	0.139845	1	Black	Black
549	AUH	4.07868	4.24255	3.35126	4.13977	2003	-0.124065	0.787698	NA	-0.293614	0.514503	NA	Black	Black
550	AUP1	63.1375	65.2862	76.8929	69.8703	2404	-0.115587	0.779464	NA	0.149205	0.717397	NA	Black	Black
551	AVP	0	0	0	0	619	0	1	NA	-5.12548e-15	1	NA	Black	Black
552	AVPR1A	0	0	0	0	7831	0	1	NA	-5.12548e-15	1	NA	Black	Black
553	AVPR1B	0.529123	0.885893	0.167734	0.990132	1773	-0.807499	0.177952	NA	-2.53069	0.000258125	0.933379	Black	Black
554	AVPR2	0.178163	0.0734258	0.116184	0.204291	2194	1.18741	0.23595	1	-0.791397	0.403427	NA	Black	Black
558	AXL	74.1924	98.8664	92.9383	87.3715	4894	-0.481515	0.242101	NA	0.100148	0.807548	NA	Black	Black
563	AZGP1	0.278103	0.0636744	0.0671693	0.206686	1265	1.99597	0.0947168	1	-1.55612	0.217138	1	Black	Black
566	AZU1	0.257164	0	0.093168	0.0819104	912	5.56169	0.0409646	1	0.185265	1	NA	Black	Black
567	B2M	231.7	154.184	216.845	156.07	1614	0.520286	0.206666	NA	0.485507	0.238515	NA	Black	Black
570	BAAT	0.0443185	0	0.0120421	0.0211741	3528	4.99192	0.139845	1	-0.73744	1	NA	Black	Black
571	BACH1	6.14993	5.26536	5.42182	6.91976	6731	0.156708	0.708741	NA	-0.340865	0.413964	NA	Black	Black
572	BAD	65.4253	63.7632	71.1862	53.7348	1646	-0.0301822	0.942636	NA	0.416758	0.313322	NA	Black	Black
573	BAG1	16.1424	13.6466	13.452	12.5501	3872	0.174988	0.674118	NA	0.111153	0.790521	NA	Black	Black
574	BAGE	0	0	0	0	972	0	1	NA	-5.12548e-15	1	NA	Black	Black
575	ADGRB1	0.155564	0.0582837	0.307414	0.0945941	5528	1.336	0.0717909	1	1.7019	0.0056822	1	Black	Black
576	ADGRB2	3.90642	3.09359	3.37105	2.28934	6314	0.269196	0.526623	NA	0.56914	0.180121	NA	Black	Black
577	ADGRB3	0.173403	0.116816	0.0869844	0.0318641	5861	0.499595	0.503739	NA	1.43578	0.153585	1	Black	Black
578	BAK1	24.047	23.9122	25.7532	25.1411	2331	-0.0591925	0.888179	NA	0.0457378	0.913771	NA	Black	Black
579	NKX3-2	0.0697706	0.0718858	0.227495	0.166672	2241	-0.107055	1	NA	0.454662	0.596165	NA	Black	Black
580	BARD1	3.05901	3.85041	2.29292	4.6077	2594	-0.399036	0.358757	NA	-0.995222	0.024008	NA	Black	Black
581	BAX	89.2262	74.7763	68.936	72.4422	1256	0.187566	0.650084	NA	-0.0605312	0.884566	NA	Black	Black
582	BBS1	6.26573	5.28103	5.977	5.69422	4080	0.179315	0.675129	NA	0.0809447	0.849128	NA	Black	Black
583	BBS2	4.61214	4.25578	4.05318	3.65783	6331	0.0486946	0.910443	NA	0.159073	0.706052	NA	Black	Black
585	BBS4	2.04992	1.89482	1.89698	1.95878	3337	0.0461567	0.936834	NA	-0.0351899	0.967663	NA	Black	Black
586	BCAT1	0.00764427	0	0.00830832	0	10227	4.03656	0.509804	1	4.18344	0.509804	1	Black	Black
587	BCAT2	14.1473	14.2579	13.3419	13.4228	4302	-0.0785395	0.851101	NA	0.00231263	0.997443	NA	Black	Black
590	BCHE	0	0	0.0347238	0.0305281	2447	0	1	NA	0.185265	1	NA	Black	Black
593	BCKDHA	23.5994	20.185	21.8164	20.6946	2516	0.15814	0.704286	NA	0.0871929	0.83517	NA	Black	Black
594	BCKDHB	2.16927	2.19164	2.09447	2.07283	3712	-0.0820596	0.857889	NA	0.0260081	0.959166	NA	Black	Black
595	CCND1	90.2719	89.9663	85.2367	92.3982	4289	-0.0624173	0.87947	NA	-0.105351	0.797833	NA	Black	Black
596	BCL2	0.193032	0.24568	0.41343	0.189875	6885	-0.413881	0.475757	NA	1.13064	0.028989	1	Black	Black
597	BCL2A1	0.165807	0.170834	2.07242	0.0792177	943	-0.107055	1	NA	4.6308	8.7216e-08	0.000340491	Black	Green
598	BCL2L1	138.179	132.789	125.201	173.746	2716	-0.00990747	0.981052	NA	-0.461687	0.262005	NA	Black	Black
599	BCL2L2	17.8491	14.2131	13.8945	16.3512	3712	0.261298	0.529291	NA	-0.223826	0.590448	NA	Black	Black
602	BCL3	14.9939	11.9483	16.2508	12.6842	1864	0.260213	0.539819	NA	0.368453	0.381034	NA	Black	Black
604	BCL6	5.79205	4.70117	8.34729	4.08748	3975	0.233688	0.581442	NA	1.04091	0.0140557	1	Black	Black
605	BCL7A	5.90439	5.77977	5.83391	4.53564	3714	-0.0365253	0.934836	NA	0.374098	0.377113	NA	Black	Black
606	NBEAP1	0.0240178	0.0371189	0.0261042	0.011475	3255	-0.661342	1	NA	1.09769	1	1	Black	Black
607	BCL9	7.14389	7.64283	7.56139	7.12981	6276	-0.164689	0.693361	NA	0.0958164	0.819521	NA	Black	Black
608	TNFRSF17	0	0.0360233	0.152002	0.167045	1118	-3.22004	1	1	-0.121708	1	NA	Black	Black
610	HCN2	0.562019	0.579058	0.585909	0.383595	3408	-0.110118	0.860893	NA	0.62021	0.28113	NA	Black	Black
611	OPN1SW	0.0712003	0.0366795	0	0.13607	1098	0.816524	1	NA	-4.95231	0.139845	1	Black	Black
613	BCR	15.1212	17.0134	13.1667	17.2588	9438	-0.237403	0.564768	NA	-0.379384	0.357802	NA	Black	Black
617	BCS1L	37.1822	39.1973	31.9033	35.7919	2132	-0.143444	0.729415	NA	-0.15488	0.70913	NA	Black	Black
618	BCYRN1	0.217161	0	0	0.207506	180	3.1219	1	1	-3.08574	1	1	Black	Black
622	BDH1	3.2424	2.83851	1.77355	1.92375	3689	0.124566	0.774438	NA	-0.106166	0.832564	NA	Black	Black
623	BDKRB1	0	0.0619124	0.0653107	0	1301	-4.14047	0.509804	1	4.18344	0.509804	1	Black	Black
624	BDKRB2	0	0	0	0	6889	0	1	NA	-5.12548e-15	1	NA	Black	Black
627	BDNF	2.51355	1.47986	1.63254	1.39179	7729	0.696722	0.103735	NA	0.241117	0.580168	NA	Black	Black
629	CFB	0.0991477	0.0413479	0.047466	0.102635	33117	1.19159	0.0188757	1	-1.0991	0.0320742	1	Black	Black
631	BFSP1	1.02661	1.17823	0.918052	0.869209	3008	-0.265651	0.604398	NA	0.0897443	0.85866	NA	Black	Black
632	BGLAP	0.573783	0.443384	0.311814	0.137068	545	0.299234	0.815053	NA	1.14501	0.704873	1	Black	Black
633	BGN	0.0959631	0.181266	0.139066	0.0152828	2444	-0.969677	0.403427	NA	3.03688	0.0566303	1	Black	Black
634	CEACAM1	0.803308	0.231745	0.340505	0.406825	4866	1.72179	0.000887651	1	-0.24502	0.666338	NA	Black	Black
635	BHMT	0.0625423	0.0322192	0.0169938	0.119524	2500	0.851452	0.704873	NA	-2.66809	0.0566303	1	Black	Black
636	BICD1	3.78665	4.66945	3.82394	5.98302	3933	-0.369531	0.387141	NA	-0.634608	0.134087	NA	Black	Black
637	BID	13.6208	12.031	12.4138	13.6932	2755	0.111727	0.790757	NA	-0.130451	0.758271	NA	Black	Black
638	BIK	4.26574	1.90171	2.58563	4.85996	953	1.09614	0.0275048	1	-0.898048	0.0594435	NA	Black	Black
639	PRDM1	0.333103	0.261132	0.251854	0.560475	5398	0.282998	0.628849	NA	-1.14016	0.0256392	1	Black	Black
640	BLK	0.00909257	0	0.00988244	0	4299	3.1219	1	1	3.26073	1	1	Black	Black
641	BLM	4.88205	4.47676	5.06738	4.82828	4804	0.0577112	0.898353	NA	0.0807505	0.853293	NA	Black	Black
642	BLMH	7.91948	9.85817	8.94237	7.71463	2537	-0.383139	0.366109	NA	0.224046	0.594623	NA	Black	Black
643	CXCR5	0.100647	0.0518494	0.0273477	0.0721297	3107	0.870096	0.439101	NA	-1.33822	0.325869	1	Black	Black
644	BLVRA	33.5999	31.0196	45.9557	26.6067	1175	0.0479605	0.910991	NA	0.799392	0.0563731	NA	Black	Black
645	BLVRB	95.8045	69.0681	55.9844	72.7388	856	0.404735	0.328872	NA	-0.366628	0.377679	NA	Black	Black
646	BNC1	1.32145	0.974914	0.789051	1.2705	4792	0.371131	0.42523	NA	-0.675463	0.141359	NA	Black	Black
648	BMI1	3.14535	6.18788	3.24518	3.68067	3430	-1.04318	0.0149167	1	-0.170559	0.700097	NA	Black	Black
649	BMP1	6.36468	5.51627	6.432	6.69759	5337	0.139064	0.744618	NA	-0.0473314	0.912057	NA	Black	Black
650	BMP2	0	0.0255708	0	0.118575	3150	-4.14047	0.509804	1	-6.246	0.00724341	1	Black	Black
651	BMP3	0.0545364	0.0140475	0.0963202	0.013028	5734	1.8286	0.143685	1	2.8169	0.0118324	1	Black	Black
652	BMP4	9.66203	11.8854	5.86958	7.89851	2128	-0.366021	0.386577	NA	-0.41714	0.333103	NA	Black	Black
653	BMP5	1.0808	0.556784	0.548188	0.585225	2170	0.886949	0.0951303	NA	-0.0829471	0.932754	NA	Black	Black
654	BMP6	0.0251781	0.0518828	0.136826	0.0721761	3105	-1.06242	0.704873	1	0.918748	0.403427	NA	Black	Black
655	BMP7	0	0	0	0.0352785	4235	0	1	NA	-4.95231	0.139845	1	Black	Black
656	BMP8B	0.773377	0.944384	0.871692	0.419676	4094	-0.355007	0.462101	NA	1.0634	0.0337237	1	Black	Black
657	BMPR1A	3.96727	4.32144	4.82886	5.22668	3616	-0.190612	0.658426	NA	-0.103145	0.810189	NA	Black	Black
658	BMPR1B	1.18629	1.41701	1.60814	1.07127	5997	-0.323497	0.468295	NA	0.59673	0.179311	NA	Black	Black
659	BMPR2	3.02761	3.71215	3.06356	3.46117	12162	-0.361342	0.386386	NA	-0.164993	0.693808	NA	Black	Black
660	BMX	0	0	0	0	2864	0	1	NA	-5.12548e-15	1	NA	Black	Black
661	POLR3D	26.8512	22.9961	19.5065	23.9406	1958	0.156271	0.7082	NA	-0.284435	0.495454	NA	Black	Black
662	BNIP1	11.8893	8.58062	10.3316	10.0478	1394	0.40306	0.350361	NA	0.0512022	0.908861	NA	Black	Black
663	BNIP2	7.53817	9.05869	10.2452	10.3019	2712	-0.332323	0.429642	NA	0.0030773	1	NA	Black	Black
664	BNIP3	58.8615	60.6136	117.162	80.8048	2485	-0.109624	0.790656	NA	0.547017	0.184615	NA	Black	Black
665	BNIP3L	10.8283	11.5022	19.3795	15.9762	3729	-0.154394	0.712355	NA	0.28963	0.484989	NA	Black	Black
666	BOK	82.3571	88.612	74.5206	80.911	2647	-0.172916	0.674496	NA	-0.107657	0.793971	NA	Black	Black
667	DST	5.5256	5.99059	6.5632	7.16124	35201	-0.183873	0.655283	NA	-0.11477	0.780508	NA	Black	Black
668	FOXL2	0	0	0	0	2917	0	1	NA	-5.12548e-15	1	NA	Black	Black
669	BPGM	6.36937	6.56247	5.42915	5.66034	2105	-0.110359	0.804429	NA	-0.0491039	0.917385	NA	Black	Black
670	BPHL	9.51199	8.6647	9.20685	9.65474	1915	0.0672676	0.875968	NA	-0.0574759	0.89773	NA	Black	Black
671	BPI	0	0	0	0	1845	0	1	NA	-5.12548e-15	1	NA	Black	Black
672	BRCA1	5.48292	5.41397	5.20462	6.00708	8220	-0.0490473	0.908263	NA	-0.195812	0.638978	NA	Black	Black
673	BRAF	2.83946	2.98022	2.3218	4.17126	2946	-0.137037	0.769463	NA	-0.833743	0.0574649	NA	Black	Black
675	BRCA2	2.15597	1.93482	1.8358	2.89007	11386	0.0888059	0.836937	NA	-0.643535	0.126609	NA	Black	Black
676	BRDT	0	0	0	0	4051	0	1	NA	-5.12548e-15	1	NA	Black	Black
677	ZFP36L1	69.0733	75.8727	57.2175	61.7496	4040	-0.202759	0.62208	NA	-0.0989328	0.810232	NA	Black	Black
678	ZFP36L2	56.6488	61.1908	37.5148	64.5782	3693	-0.178575	0.664522	NA	-0.772525	0.0619131	NA	Black	Black
680	BRS3	0	0.0285025	0	0	1413	-3.22004	1	1	-5.12548e-15	1	NA	Black	Black
682	BSG	211.422	214.654	211.585	181.069	3041	-0.0891921	0.828138	NA	0.235733	0.566111	NA	Black	Black
683	BST1	0.0528229	0.0544244	0.114823	0.227135	1480	-0.103908	1	NA	-0.952931	0.439101	NA	Black	Black
684	BST2	14.3201	0.600465	2.80516	0.954662	939	4.49672	7.79112e-16	2.59834e-12	1.56076	0.00412782	1	Blue	Black
685	BTC	4.96368	3.10503	2.05519	2.90791	1323	0.608908	0.181023	NA	-0.48892	0.32911	NA	Black	Black
686	BTD	3.60599	4.38407	4.49929	4.32777	2710	-0.349025	0.429257	NA	0.0670838	0.883546	NA	Black	Black
687	KLF9	0.0150111	0.0773311	0.0489454	0.143438	5208	-2.35886	0.0623388	1	-1.522	0.0755371	1	Black	Black
688	KLF5	202.304	6.48625	295.059	279.293	3533	4.89539	6.00705e-24	2.01416e-20	0.0902627	0.825999	NA	Blue	Black
689	BTF3	151.245	139.987	177.595	134.755	1698	0.0442897	0.914621	NA	0.409285	0.320238	NA	Black	Black
690	BTF3P11	0	0	0	0	640	0	1	NA	-5.12548e-15	1	NA	Black	Black
694	BTG1	25.9758	14.6639	16.1587	15.4991	4680	0.757549	0.0679067	NA	0.0711547	0.86463	NA	Black	Black
695	BTK	0.117996	0.0221043	0.0699527	0.0512502	3644	2.28174	0.041032	1	0.449582	1	NA	Black	Black
696	BTN1A1	0	0	0.0294215	0.0258665	2888	0	1	NA	0.185265	1	NA	Black	Black
699	BUB1	18.2743	19.325	22.9856	18.6136	4216	-0.147958	0.721292	NA	0.315398	0.445809	NA	Black	Black
701	BUB1B	25.709	29.2434	31.2896	26.0374	3757	-0.253135	0.540151	NA	0.276119	0.503867	NA	Black	Black
705	BYSL	47.3389	42.1764	40.9261	39.885	1990	0.0992735	0.811001	NA	0.04821	0.908351	NA	Black	Black
706	TSPO	84.5311	65.7683	80.2083	69.2706	1169	0.294764	0.476164	NA	0.222535	0.590767	NA	Black	Black
708	C1QBP	145.836	148.941	145.573	161.384	1163	-0.0977056	0.812865	NA	-0.137715	0.73837	NA	Black	Black
710	SERPING1	0	0	0.0850543	0	1998	0	1	NA	5.14318	0.139845	1	Black	Black
711	ERC2-IT1	0	0	0	0	2255	0	1	NA	-5.12548e-15	1	NA	Black	Black
712	C1QA	0	0	0	0	1098	0	1	NA	-5.12548e-15	1	NA	Black	Black
713	C1QB	0	0	0	0	1044	0	1	NA	-5.12548e-15	1	NA	Black	Black
714	C1QC	0	0	0	0	1191	0	1	NA	-5.12548e-15	1	NA	Black	Black
715	C1R	1.36877	0.827177	2.33165	0.754569	2970	0.658262	0.169918	NA	1.63649	0.000575505	1	Black	Black
716	C1S	0.269192	0.28891	0.316958	0.235789	3485	-0.168433	0.839999	NA	0.435554	0.471767	NA	Black	Black
717	C2	0.0428096	0.0402157	0.0396861	0.0433127	31045	0.02278	1	NA	-0.114676	0.870769	NA	Black	Black
718	C3	20.6748	5.4083	4.08105	30.0435	5101	1.86713	1.27346e-05	0.0412983	-2.8687	1.04838e-10	4.15052e-07	Black	Red
719	C3AR1	0.279921	0.103003	0.304238	0.0764218	1955	1.35406	0.113724	1	1.96877	0.0452022	1	Black	Black
720	C4A	0.0826156	0.0486401	0.136826	0.0789427	9936	0.691463	0.418661	NA	0.800607	0.218588	NA	Black	Black
721	C4B	0	0	0	0	5482	0	1	NA	-5.12548e-15	1	NA	Black	Black
722	C4BPA	0	0	0	0	2243	0	1	NA	-5.12548e-15	1	NA	Black	Black
725	C4BPB	0.0434322	0	0	0	1800	4.03656	0.509804	1	-5.12548e-15	1	NA	Black	Black
726	CAPN5	2.17593	3.65642	3.7445	1.53464	6036	-0.815873	0.055425	NA	1.29745	0.00262918	1	Black	Black
727	C5	0.669759	0.575053	0.792171	0.696452	5953	0.152431	0.762389	NA	0.196604	0.689515	NA	Black	Black
728	C5AR1	0.433951	0.429911	0.526069	0.318968	2342	-0.0535529	1	NA	0.729063	0.270736	NA	Black	Black
729	C6	0	0	0	0	3967	0	1	NA	-5.12548e-15	1	NA	Black	Black
730	C7	0	0	0	0	4115	0	1	NA	-5.12548e-15	1	NA	Black	Black
731	C8A	0	0	0	0	2392	0	1	NA	-5.12548e-15	1	NA	Black	Black
732	C8B	0	0	0	0	2388	0	1	NA	-5.12548e-15	1	NA	Black	Black
733	C8G	1.38171	1.4236	1.06575	1.27769	877	-0.109956	0.932754	NA	-0.249421	0.772033	NA	Black	Black
734	OSGIN2	9.63552	10.1512	8.89695	11.0983	4503	-0.142516	0.733432	NA	-0.307889	0.460099	NA	Black	Black
735	C9	0.0290408	0	0.0631272	0	2692	4.03656	0.509804	1	5.14318	0.139845	1	Black	Black
738	VPS51	46.1935	50.1432	51.5734	54.5607	2828	-0.185666	0.652764	NA	-0.0701934	0.86529	NA	Black	Black
740	MRPL49	56.3554	46.738	46.847	58.3763	2162	0.202638	0.623809	NA	-0.306373	0.458181	NA	Black	Black
741	ZNHIT2	47.5039	38.8135	37.5018	36.8036	1296	0.22416	0.589879	NA	0.0381501	0.928901	NA	Black	Black
744	MPPED2	0	0	0	0	7385	0	1	NA	-5.12548e-15	1	NA	Black	Black
745	MYRF	0.614063	0.731536	0.70912	0.397288	6111	-0.319465	0.501202	NA	0.845569	0.0824818	NA	Black	Black
746	TMEM258	200.676	160.214	189.475	150.313	411	0.257536	0.534276	NA	0.345048	0.405133	NA	Black	Black
747	DAGLA	7.02624	7.44909	5.03942	6.85009	5758	-0.151603	0.717365	NA	-0.431763	0.302297	NA	Black	Black
750	GAS8-AS1	0.825823	0.56724	0.683857	0.939415	994	0.471116	0.605807	NA	-0.44425	0.557319	NA	Black	Black
752	FMNL1	12.116	20.0559	14.9575	9.49849	5462	-0.794377	0.0557757	NA	0.666086	0.108894	NA	Black	Black
753	LDLRAD4	0.0207497	0.0391944	0.0075174	0.0132181	11303	-0.969677	0.403427	NA	-0.768872	0.704873	NA	Black	Black
754	PTTG1IP	111.098	107.64	114.48	146.431	2826	-0.021689	0.958247	NA	-0.344082	0.402873	NA	Black	Black
755	C21orf2	10.4232	10.1654	10.8727	9.53823	5404	-0.0311694	0.941915	NA	0.19994	0.630862	NA	Black	Black
757	TMEM50B	4.59942	4.51379	5.40785	4.26738	3221	-0.0401863	0.933994	NA	0.35263	0.411242	NA	Black	Black
758	MPPED1	0.024977	0	0	0	3130	4.03656	0.509804	1	-5.12548e-15	1	NA	Black	Black
759	CA1	0	0	0	0	1470	0	1	NA	-5.12548e-15	1	NA	Black	Black
760	CA2	0	0.0966964	0	0.0448393	1666	-5.09898	0.139845	1	-3.99817	0.509804	1	Black	Black
761	CA3	0	0	0	0	1751	0	1	NA	-5.12548e-15	1	NA	Black	Black
762	CA4	0	0	0	0	1503	0	1	NA	-5.12548e-15	1	NA	Black	Black
763	CA5A	0.0721199	0	0	0	1084	4.03656	0.509804	1	-5.12548e-15	1	NA	Black	Black
765	CA6	0.0329309	0	0	0	2374	4.03656	0.509804	1	-5.12548e-15	1	NA	Black	Black
766	CA7	0.211406	0.304941	0.252748	0.141405	1849	-0.589558	0.515477	NA	0.836842	0.312308	NA	Black	Black
767	CA8	0	0	0	0	4060	0	1	NA	-5.12548e-15	1	NA	Black	Black
768	CA9	87.1075	66.2163	156.816	113.664	1554	0.328286	0.426542	NA	0.475324	0.248882	NA	Black	Black
770	CA11	6.69218	3.87391	5.1146	5.31006	1653	0.720947	0.101274	NA	-0.043042	0.92645	NA	Black	Black
771	CA12	3.92365	6.23108	7.84496	3.16663	3975	-0.734409	0.0833305	NA	1.31951	0.00203109	1	Black	Black
773	CACNA1A	0.156588	0.0921919	0.150741	0.0855011	8737	0.69365	0.263483	NA	0.824906	0.205278	NA	Black	Black
774	CACNA1B	0.0159514	0.00821751	0	0	9802	0.851452	0.704873	NA	-5.12548e-15	1	NA	Black	Black
775	CACNA1C	0	0	0	0	17749	0	1	NA	-5.12548e-15	1	NA	Black	Black
776	CACNA1D	0	0	0	0	8259	0	1	NA	-5.12548e-15	1	NA	Black	Black
777	CACNA1E	0	0	0	0	16429	0	1	NA	-5.12548e-15	1	NA	Black	Black
778	CACNA1F	0.0127951	0.013183	0.00695329	0	6110	-0.103908	1	NA	3.26073	1	1	Black	Black
779	CACNA1S	0.0126748	0.0587656	0.0344395	0.0121113	6168	-2.20876	0.0947168	1	1.45875	0.483528	1	Black	Black
780	DDR1	11.4804	8.89127	6.67451	12.1091	26231	0.301391	0.463951	NA	-0.848304	0.0404477	NA	Black	Black
781	CACNA2D1	0	0.115785	0.0814271	0.0536912	4174	-6.6556	0.00143701	1	0.600967	0.653224	NA	Black	Black
782	CACNB1	3.04724	2.47898	3.08629	2.83007	6401	0.23038	0.589306	NA	0.136036	0.7509	NA	Black	Black
783	CACNB2	0.196953	0.133169	0.23413	0.147029	6351	0.494887	0.445006	NA	0.679362	0.25707	NA	Black	Black
784	CACNB3	8.46469	7.68813	7.07364	6.67924	3976	0.0715035	0.867329	NA	0.0937901	0.824679	NA	Black	Black
785	CACNB4	0.00599202	0	0.00325627	0	13047	4.03656	0.509804	1	3.26073	1	1	Black	Black
786	CACNG1	0	0	0	0	1318	0	1	NA	-5.12548e-15	1	NA	Black	Black
788	SLC25A20	8.30615	7.17633	6.74359	7.36313	1953	0.143578	0.747012	NA	-0.115723	0.790855	NA	Black	Black
790	CAD	62.4445	71.7318	66.1058	71.3865	7108	-0.267346	0.515386	NA	-0.0998367	0.808097	NA	Black	Black
793	CALB1	18.914	1.67869	7.76087	14.093	2759	3.42537	2.11287e-13	7.04008e-10	-0.849501	0.0436595	NA	Blue	Black
794	CALB2	1.27637	0.383562	0.867033	1.52454	1470	1.65877	0.00760601	1	-0.80079	0.137416	NA	Black	Black
795	S100G	0	0	0.093785	0.0824529	453	0	1	NA	0.174989	1	NA	Black	Black
796	CALCA	0	0	0	0	2059	0	1	NA	-5.12548e-15	1	NA	Black	Black
797	CALCB	0	0	0	0	2608	0	1	NA	-5.12548e-15	1	NA	Black	Black
799	CALCR	0	0	0	0	4036	0	1	NA	-5.12548e-15	1	NA	Black	Black
800	CALD1	14.4556	12.5094	13.8632	14.5298	8023	0.141296	0.732653	NA	-0.0567153	0.891466	NA	Black	Black
801	CALM1	126.157	124.139	132.587	131.011	4577	-0.0440468	0.914735	NA	0.0282925	0.945227	NA	Black	Black
805	CALM2	229.49	219.373	214.968	199.091	1302	-0.00226357	0.995982	NA	0.121728	0.767443	NA	Black	Black
808	CALM3	83.3428	88.7414	93.7905	73.7153	2384	-0.157856	0.701553	NA	0.358507	0.384181	NA	Black	Black
810	CALML3	0.0600445	0	0.0652605	0.057375	1302	4.03656	0.509804	1	0.185265	1	NA	Black	Black
811	CALR	513.168	609.717	562.638	535.327	1911	-0.316016	0.441696	NA	0.082822	0.840141	NA	Black	Black
813	CALU	27.5189	35.2817	30.5369	32.4747	6365	-0.425798	0.301527	NA	-0.0777235	0.850614	NA	Black	Black
814	CAMK4	0	0	0	0	3078	0	1	NA	-5.12548e-15	1	NA	Black	Black
815	CAMK2A	0.0588357	0.0909292	0.0799334	0.0351375	5315	-0.686526	0.572981	NA	1.17552	0.275999	1	Black	Black
816	CAMK2B	0.332201	0.315944	1.11095	0.162786	4589	0.00506149	1	NA	2.77359	2.10491e-07	0.0008186	Black	Green
817	CAMK2D	2.75575	2.98805	3.38403	1.76949	6227	-0.18402	0.664878	NA	0.946137	0.0268427	NA	Black	Black
818	CAMK2G	28.8262	31.7523	28.4089	31.4361	5279	-0.206787	0.615948	NA	-0.135036	0.743455	NA	Black	Black
819	CAMLG	19.7363	19.9753	20.3138	17.1929	2242	-0.0846723	0.840613	NA	0.251658	0.546595	NA	Black	Black
820	CAMP	0	0	0	0	745	0	1	NA	-5.12548e-15	1	NA	Black	Black
821	CANX	121.857	167.765	163.931	152.486	5127	-0.528566	0.199048	NA	0.115445	0.778617	NA	Black	Black
822	CAPG	51.9269	24.8036	48.0212	42.3758	1903	0.998551	0.0167242	NA	0.191459	0.64379	NA	Black	Black
823	CAPN1	114.505	81.3543	79.654	126.237	3397	0.425807	0.300927	NA	-0.653274	0.113295	NA	Black	Black
824	CAPN2	68.9313	92.4661	74.437	92.7905	5373	-0.49107	0.232908	NA	-0.306915	0.455344	NA	Black	Black
825	CAPN3	0.21813	0.242723	0.20863	0.200095	4480	-0.22037	0.772033	NA	0.0709097	0.915762	NA	Black	Black
826	CAPNS1	117.422	108.159	145.538	117.756	1762	0.0512355	0.901384	NA	0.316625	0.441863	NA	Black	Black
827	CAPN6	0.0217463	0	0	0	3595	4.03656	0.509804	1	-5.12548e-15	1	NA	Black	Black
828	CAPS	37.7528	26.2319	13.5454	34.3566	1609	0.457904	0.270985	NA	-1.33154	0.00168792	1	Black	Black
829	CAPZA1	66.009	72.1405	85.6825	63.2243	2740	-0.195452	0.635186	NA	0.449547	0.275422	NA	Black	Black
830	CAPZA2	41.1439	35.6921	33.3343	30.0831	2549	0.137757	0.739345	NA	0.159082	0.701171	NA	Black	Black
831	CAST	17.44	15.1656	20.6191	18.8388	6408	0.134277	0.745578	NA	0.141307	0.732308	NA	Black	Black
832	CAPZB	49.0196	43.0555	52.6342	47.1562	2838	0.119847	0.771803	NA	0.169587	0.681084	NA	Black	Black
833	CARS	30.7173	19.936	27.3927	25.9353	3105	0.556329	0.179583	NA	0.0899049	0.828803	NA	Black	Black
834	CASP1	0	0.0254496	0.375851	0	3165	-4.14047	0.509804	1	7.91511	5.05952e-07	0.00195753	Black	Black
835	CASP2	15.318	14.7955	13.5253	13.3657	4407	-0.0172325	0.968385	NA	0.0281555	0.947565	NA	Black	Black
836	CASP3	10.4919	7.82989	9.50528	9.32149	2865	0.35484	0.400495	NA	0.0391994	0.930868	NA	Black	Black
837	CASP4	3.60754	1.47781	3.63749	1.27365	2698	1.21925	0.00685671	1	1.52365	0.000862188	1	Black	Black
838	CASP5	0	0	0	0	1488	0	1	NA	-5.12548e-15	1	NA	Black	Black
839	CASP6	12.355	12.2204	11.6123	10.3666	1661	-0.0514927	0.904326	NA	0.174703	0.68636	NA	Black	Black
840	CASP7	6.4074	4.71361	5.30199	4.33529	3093	0.375487	0.377617	NA	0.301341	0.482076	NA	Black	Black
841	CASP8	6.40114	4.7503	6.57988	5.34253	6418	0.362948	0.385713	NA	0.311536	0.455087	NA	Black	Black
842	CASP9	2.87467	2.69799	2.90892	2.48639	4732	0.0241965	0.959252	NA	0.237375	0.581929	NA	Black	Black
843	CASP10	1.09639	0.616162	0.426949	0.750721	6667	0.763372	0.0928175	NA	-0.802105	0.0924419	NA	Black	Black
844	CASQ1	0.119782	0.226259	0.0433959	0.152609	1958	-0.969677	0.403427	NA	-1.74538	0.143685	1	Black	Black
845	CASQ2	0	0	0	0	2700	0	1	NA	-5.12548e-15	1	NA	Black	Black
846	CASR	0	0.0156678	0	0.0145307	5141	-4.14047	0.509804	1	-3.99817	0.509804	1	Black	Black
847	CAT	18.4476	18.6934	20.4504	22.7075	2441	-0.0863965	0.837289	NA	-0.139992	0.737305	NA	Black	Black
857	CAV1	54.926	34.8708	48.2411	48.7921	4502	0.588146	0.154157	NA	-0.00534805	0.990135	NA	Black	Black
858	CAV2	14.1845	9.41397	8.84404	11.3447	5630	0.524091	0.206656	NA	-0.348168	0.401999	NA	Black	Black
859	CAV3	0.0273158	0	0.118755	0.0522029	1431	3.1219	1	1	1.14501	0.704873	1	Black	Black
860	RUNX2	5.95058	7.98236	5.17967	6.22727	6004	-0.491035	0.240057	NA	-0.254664	0.544295	NA	Black	Black
861	RUNX1	7.92205	5.47341	4.76341	9.1974	11773	0.466093	0.260529	NA	-0.938131	0.0243088	NA	Black	Black
862	RUNX1T1	0.00776499	0.0360018	0	0	10068	-2.20876	0.0947168	1	-5.12548e-15	1	NA	Black	Black
863	CBFA2T3	0.0157585	0.0162363	0	0.00752896	4961	-0.103908	1	NA	-3.08574	1	1	Black	Black
864	RUNX3	0.0135467	0	0.029447	0	5771	4.03656	0.509804	1	5.14318	0.139845	1	Black	Black
865	CBFB	14.1983	16.9426	14.7401	15.415	3133	-0.322216	0.438793	NA	-0.0535392	0.899559	NA	Black	Black
866	SERPINA6	0.0476404	0.0490848	0.0517789	0.0455224	1641	-0.103908	1	NA	0.185265	1	NA	Black	Black
867	CBL	7.28111	8.19753	7.26676	9.78759	11231	-0.238328	0.564649	NA	-0.418583	0.311491	NA	Black	Black
868	CBLB	3.18519	3.28176	4.10596	2.6189	5277	-0.110367	0.799265	NA	0.659606	0.119795	NA	Black	Black
869	CBLN1	0	0	0.0349093	0	2434	0	1	NA	4.18344	0.509804	1	Black	Black
871	SERPINH1	18.7243	22.7629	20.2813	16.8826	4885	-0.349064	0.398303	NA	0.275638	0.505127	NA	Black	Black
873	CBR1	17.512	15.9488	19.1039	17.1374	2404	0.0675776	0.873415	NA	0.16774	0.688299	NA	Black	Black
874	CBR3	5.97583	4.49099	6.41854	4.76966	1112	0.344499	0.449192	NA	0.43904	0.334703	NA	Black	Black
875	CBS	0.221368	0.156054	0.683806	0.0333989	3355	0.43363	0.68049	NA	4.30704	5.55554e-08	0.000217388	Black	Green
881	CCIN	0.844949	0.870566	0.415444	0.634374	1943	-0.110071	0.842331	NA	-0.596648	0.324598	NA	Black	Black
883	KYAT1	2.41734	2.57012	3.14442	2.44503	3040	-0.155621	0.729536	NA	0.373761	0.398175	NA	Black	Black
885	CCK	0.0343488	0	0	0	2276	4.03656	0.509804	1	-5.12548e-15	1	NA	Black	Black
886	CCKAR	0	0	0	0	1682	0	1	NA	-5.12548e-15	1	NA	Black	Black
887	CCKBR	0	0	0	0	2550	0	1	NA	-5.12548e-15	1	NA	Black	Black
889	KRIT1	9.58811	8.41629	5.76359	8.34291	5838	0.12074	0.772604	NA	-0.522482	0.210733	NA	Black	Black
890	CCNA2	19.5026	24.887	22.8366	25.4436	2798	-0.419004	0.312642	NA	-0.144907	0.727393	NA	Black	Black
891	CCNB1	74.1371	66.9055	73.79	61.1085	2341	0.0807592	0.845023	NA	0.283082	0.49228	NA	Black	Black
892	CCNC	12.2983	12.3623	11.5285	12.6618	3652	-0.0747981	0.859228	NA	-0.124215	0.767008	NA	Black	Black
894	CCND2	0	0	0	0	6522	0	1	NA	-5.12548e-15	1	NA	Black	Black
896	CCND3	22.979	25.2968	19.411	23.7414	3329	-0.205935	0.619072	NA	-0.279475	0.500143	NA	Black	Black
898	CCNE1	4.77272	5.38477	4.73718	4.76783	1982	-0.241265	0.587396	NA	0.00173355	1	NA	Black	Black
899	CCNF	9.29126	10.6063	10.693	11.3439	4287	-0.25826	0.535958	NA	-0.0742013	0.86024	NA	Black	Black
900	CCNG1	13.1896	13.7206	18.3369	10.1518	3992	-0.124244	0.76601	NA	0.863973	0.0383579	NA	Black	Black
901	CCNG2	1.09607	1.40033	1.82437	1.28075	6241	-0.420469	0.342832	NA	0.521175	0.233369	NA	Black	Black
902	CCNH	5.99545	5.96016	6.08695	6.61802	4453	-0.0587808	0.889448	NA	-0.109624	0.796264	NA	Black	Black
904	CCNT1	7.71398	8.42575	7.90397	8.80092	7079	-0.194622	0.639839	NA	-0.144026	0.729488	NA	Black	Black
905	CCNT2	3.78143	3.34106	3.44908	4.01083	7329	0.111294	0.796714	NA	-0.206611	0.624703	NA	Black	Black
908	CCT6A	154.258	153.174	164.197	147.245	2664	-0.0571427	0.889587	NA	0.168243	0.682314	NA	Black	Black
909	CD1A	0	0	0	0	2095	0	1	NA	-5.12548e-15	1	NA	Black	Black
910	CD1B	0	0	0	0	1666	0	1	NA	-5.12548e-15	1	NA	Black	Black
911	CD1C	0	0	0	0	2592	0	1	NA	-5.12548e-15	1	NA	Black	Black
912	CD1D	0	0	0	0	4319	0	1	NA	-5.12548e-15	1	NA	Black	Black
913	CD1E	0	0	0	0	2681	0	1	NA	-5.12548e-15	1	NA	Black	Black
914	CD2	0	0	0	0	2387	0	1	NA	-5.12548e-15	1	NA	Black	Black
915	CD3D	0	0	0.114668	0	741	0	1	NA	4.18344	0.509804	1	Black	Black
916	CD3E	0	0	0	0	1988	0	1	NA	-5.12548e-15	1	NA	Black	Black
917	CD3G	0.0402564	0	0	0	1942	4.03656	0.509804	1	-5.12548e-15	1	NA	Black	Black
919	CD247	0.136198	0	0.0634414	0.0371838	2009	5.77971	0.0226768	1	0.743515	1	NA	Black	Black
920	CD4	0	0	0	0	3871	0	1	NA	-5.12548e-15	1	NA	Black	Black
921	CD5	0.123817	0.0255141	0.0269145	0.0709873	3157	2.14592	0.0623388	1	-1.33822	0.325869	1	Black	Black
922	CD5L	0	0	0	0	2237	0	1	NA	-5.12548e-15	1	NA	Black	Black
923	CD6	0	0	0	0	3290	0	1	NA	-5.12548e-15	1	NA	Black	Black
924	CD7	1.96077	0.825466	0.756199	0.523803	1854	1.17829	0.020497	1	0.538474	0.378521	NA	Black	Black
925	CD8A	0.787526	0.592104	0.404836	0.589809	3673	0.343487	0.510317	NA	-0.530396	0.353767	NA	Black	Black
926	CD8B	0	0	0	0	2208	0	1	NA	-5.12548e-15	1	NA	Black	Black
928	CD9	26.8979	23.2772	22.7563	29.1387	2315	0.141257	0.734567	NA	-0.345603	0.40518	NA	Black	Black
929	CD14	0.238083	0.267602	0.517531	0.0827268	1806	-0.23339	1	NA	2.61651	0.00314942	1	Black	Black
930	CD19	0	0	0	0	1958	0	1	NA	-5.12548e-15	1	NA	Black	Black
931	MS4A1	0	0	0	0	4120	0	1	NA	-5.12548e-15	1	NA	Black	Black
932	MS4A3	0	0	0	0	1655	0	1	NA	-5.12548e-15	1	NA	Black	Black
933	CD22	1.79654	0.966766	0.559663	1.21369	3416	0.825748	0.0735933	NA	-1.10374	0.0233639	1	Black	Black
939	CD27	0	0.0610213	0	0.0282963	1320	-4.14047	0.509804	1	-3.08574	1	1	Black	Black
940	CD28	0	0.0494565	0.0173903	0.0152891	4886	-5.66984	0.0409646	1	0.185265	1	NA	Black	Black
941	CD80	0.0527516	0	0.0286671	0	2964	4.99192	0.139845	1	4.18344	0.509804	1	Black	Black
942	CD86	0.0267549	0	0	0	2922	4.03656	0.509804	1	-5.12548e-15	1	NA	Black	Black
943	TNFRSF8	0.37666	0.1078	0.375266	0.119972	3736	1.72555	0.0114634	1	1.64538	0.0114634	1	Black	Black
944	TNFSF8	0.067907	0.0349829	0.0184515	0.170331	4605	0.870096	0.439101	NA	-3.12296	0.00108459	1	Black	Black
945	CD33	1.94825	1.3122	1.71345	0.670979	5678	0.502602	0.25191	NA	1.36245	0.00258751	1	Black	Black
946	SIGLEC6	0	0	0	0	2489	0	1	NA	-5.12548e-15	1	NA	Black	Black
947	CD34	0.0435653	0.022443	0	0	3589	0.851452	0.704873	NA	-5.12548e-15	1	NA	Black	Black
948	CD36	0.0131879	0.0271755	0.0286671	0	5928	-1.06242	0.704873	1	5.14318	0.139845	1	Black	Black
949	SCARB1	45.0335	53.8706	47.9353	50.9467	3827	-0.325801	0.429057	NA	-0.0768591	0.852317	NA	Black	Black
950	SCARB2	14.3826	14.6244	17.5304	15.655	4767	-0.0913493	0.826527	NA	0.174255	0.674202	NA	Black	Black
951	CD37	1.6055	1.87923	1.5313	1.23147	3579	-0.294196	0.517957	NA	0.32508	0.483617	NA	Black	Black
952	CD38	0.0524332	0	0.0569881	0.100204	1491	4.03656	0.509804	1	-0.768872	0.704873	NA	Black	Black
953	ENTPD1	2.17161	2.38407	2.00452	2.47213	13734	-0.201939	0.629001	NA	-0.291414	0.488446	NA	Black	Black
954	ENTPD2	1.94267	1.03111	1.37563	2.5032	2656	0.845402	0.0759777	NA	-0.851772	0.0637351	NA	Black	Black
955	ENTPD6	47.3463	42.3427	44.4899	47.0994	4322	0.0938254	0.820068	NA	-0.0711924	0.863094	NA	Black	Black
956	ENTPD3	0.0802373	0.24801	0.174415	0.178897	2923	-1.67409	0.0451175	1	-0.0253233	1	NA	Black	Black
957	ENTPD5	2.78228	3.69188	2.22217	4.26985	3709	-0.475197	0.271976	NA	-0.93077	0.0321738	NA	Black	Black
958	CD40	2.44836	2.44766	2.85865	3.02284	3225	-0.0668552	0.880786	NA	-0.0694929	0.877068	NA	Black	Black
959	CD40LG	0	0.0439433	0	0	1833	-4.14047	0.509804	1	-5.12548e-15	1	NA	Black	Black
960	CD44	68.0808	64.8618	52.2755	93.5569	6678	0.00256874	0.99526	NA	-0.828661	0.0449994	NA	Black	Black
961	CD47	14.2434	11.3906	14.0821	12.0452	5346	0.255118	0.538453	NA	0.236427	0.568572	NA	Black	Black
962	CD48	0	0	0	0	3260	0	1	NA	-5.12548e-15	1	NA	Black	Black
963	CD53	0.192083	0.0494767	0.234866	0	1628	1.8286	0.143685	1	6.29024	0.00724341	1	Black	Black
965	CD58	7.53522	9.24141	9.46946	8.93891	1826	-0.361656	0.40094	NA	0.0941931	0.826848	NA	Black	Black
966	CD59	18.3109	12.5956	18.913	16.0823	8080	0.47245	0.252725	NA	0.244938	0.552619	NA	Black	Black
967	CD63	168.861	166.414	190.005	154.409	2060	-0.0462531	0.910649	NA	0.310316	0.450543	NA	Black	Black
968	CD68	30.0328	32.1368	28.1323	25.3972	1856	-0.164982	0.691814	NA	0.158583	0.703935	NA	Black	Black
969	CD69	0	0	0	0	2495	0	1	NA	-5.12548e-15	1	NA	Black	Black
970	CD70	1.78798	1.11167	1.34021	0.353481	1268	0.616577	0.238828	NA	1.92202	0.00212538	1	Black	Black
971	CD72	0.330995	0.146156	0.256963	0.256036	2480	1.10174	0.136304	1	0.0161273	1	NA	Black	Black
972	CD74	0.441815	0.359376	0.0758202	0.399953	1681	0.228942	0.895414	NA	-2.34384	0.0100337	1	Black	Black
973	CD79A	0.186434	0.192086	0.472802	0.0890727	1258	-0.108147	1	NA	2.36835	0.0209521	1	Black	Black
974	CD79B	0.0618496	0	0	0.0590999	1264	4.03656	0.509804	1	-3.99817	0.509804	1	Black	Black
975	CD81	165.599	118.32	128.617	133.536	1497	0.417682	0.310742	NA	-0.0431037	0.917077	NA	Black	Black
976	ADGRE5	57.0215	47.7937	52.0595	52.85	3492	0.187371	0.649309	NA	-0.0107036	0.97985	NA	Black	Black
977	CD151	228.679	183.352	205.539	192.929	1549	0.251394	0.541053	NA	0.102379	0.80354	NA	Black	Black
978	CDA	120.922	65.7064	64.2383	112.641	1080	0.812625	0.0502923	NA	-0.79915	0.054265	NA	Black	Black
983	CDK1	31.7912	32.0467	30.4625	30.6052	4435	-0.0788561	0.848818	NA	0.00429367	0.99249	NA	Black	Black
984	CDK11B	66.3748	55.5737	60.9093	57.0769	3272	0.188917	0.646489	NA	0.10479	0.799401	NA	Black	Black
987	LRBA	3.39878	3.34124	3.27707	4.65959	13042	-0.0426739	0.920519	NA	-0.49671	0.232534	NA	Black	Black
988	CDC5L	12.3368	13.0239	12.8867	12.6362	6432	-0.145494	0.725682	NA	0.0393583	0.925335	NA	Black	Black
989	2019-09-07	37.1155	34.2835	39.5221	32.0914	4417	0.0471939	0.909375	NA	0.311503	0.449892	NA	Black	Black
990	CDC6	23.7632	23.9164	23.1696	26.9031	3053	-0.0765758	0.854357	NA	-0.204487	0.621778	NA	Black	Black
991	CDC20	133.214	147.431	124.929	123.908	1733	-0.213606	0.603761	NA	0.0228792	0.956123	NA	Black	Black
993	CDC25A	11.117	11.2367	9.42319	13.3239	3706	-0.0827503	0.844543	NA	-0.488628	0.241179	NA	Black	Black
994	CDC25B	36.3064	38.1018	38.9545	42.9956	4116	-0.136942	0.739978	NA	-0.131354	0.750138	NA	Black	Black
995	CDC25C	5.92576	5.5233	6.94034	5.68742	2975	0.0341495	0.942807	NA	0.298191	0.484098	NA	Black	Black
996	CDC27	23.9899	26.4617	29.247	23.4893	5610	-0.208781	0.612766	NA	0.327312	0.427384	NA	Black	Black
997	CDC34	92.6233	101.758	85.2632	70.7475	1445	-0.203001	0.622663	NA	0.280271	0.497349	NA	Black	Black
998	CDC42	52.9714	46.8635	57.1521	43.7651	3331	0.109436	0.790871	NA	0.396051	0.336765	NA	Black	Black
999	CDH1	23.0799	15.5576	6.33519	33.4803	4815	0.501685	0.225431	NA	-2.39062	3.82953e-08	0.000149926	Black	Red
1000	CDH2	27.3002	41.8587	46.1413	26.8798	4473	-0.683902	0.0981658	NA	0.79055	0.056227	NA	Black	Black
1001	CDH3	31.1724	16.6992	7.68022	31.5249	4276	0.833137	0.0448105	NA	-2.02607	2.35841e-06	0.00903033	Black	Black
1002	CDH4	0.0684755	0.130249	0.068699	0.120796	7421	-0.987799	0.131633	NA	-0.797241	0.251805	NA	Black	Black
1003	CDH5	0.164759	0.161266	0.27756	0.74781	4745	-0.0361665	1	NA	-1.41545	0.00542659	1	Black	Black
1004	CDH6	0	0	0	0	11616	0	1	NA	-5.12548e-15	1	NA	Black	Black
1005	CDH7	1.27607	1.45976	1.40732	2.34005	4166	-0.261113	0.572307	NA	-0.722077	0.103653	NA	Black	Black
1006	CDH8	0	0	0.0144801	0	5868	0	1	NA	4.18344	0.509804	1	Black	Black
1007	CDH9	0	0	0	0	3973	0	1	NA	-5.12548e-15	1	NA	Black	Black
1008	CDH10	0	0	0	0.0217411	3436	0	1	NA	-3.99817	0.509804	1	Black	Black
1009	CDH11	0	0	0	0	4099	0	1	NA	-5.12548e-15	1	NA	Black	Black
1010	CDH12	0	0	0	0.0237603	4716	0	1	NA	-4.55272	0.264706	1	Black	Black
1012	CDH13	0.0993252	0.0558199	0.0196279	0.215703	4329	0.752371	0.403427	NA	-3.37304	0.000240916	0.872117	Black	Black
1013	CDH15	1.89242	2.25309	0.936992	1.79824	3718	-0.318779	0.473416	NA	-0.928466	0.0445943	NA	Black	Black
1014	CDH16	0.0264651	0.0272675	0.0287641	0.0252885	2954	-0.103908	1	NA	0.185265	1	NA	Black	Black
1015	CDH17	0	0.0211746	0	0.00981892	3804	-4.14047	0.509804	1	-3.08574	1	1	Black	Black
1016	CDH18	0	0	0.0429246	0	3959	0	1	NA	5.14318	0.139845	1	Black	Black
1017	CDK2	30.8041	29.8762	31.9422	32.3178	2293	-0.0231838	0.956813	NA	-0.00582638	0.990265	NA	Black	Black
1018	CDK3	8.76389	6.64393	8.63222	7.73193	1570	0.332087	0.441399	NA	0.169876	0.705002	NA	Black	Black
1019	CDK4	99.2844	94.4489	109.182	96.6428	2002	0.00472365	0.99141	NA	0.18704	0.649717	NA	Black	Black
1020	CDK5	40.5536	41.0453	37.1431	34.9876	1201	-0.0846898	0.840202	NA	0.0972786	0.817052	NA	Black	Black
1021	CDK6	5.28409	4.49239	3.74567	6.35751	11762	0.166846	0.688554	NA	-0.752135	0.0709187	NA	Black	Black
1022	CDK7	17.3852	12.5653	12.8924	12.3264	2109	0.401038	0.339068	NA	0.0757959	0.860332	NA	Black	Black
1024	CDK8	7.51286	8.24149	7.34895	7.62225	1769	-0.200782	0.642163	NA	-0.0416261	0.934941	NA	Black	Black
1025	CDK9	34.4084	34.9954	37.1225	33.5133	2472	-0.091709	0.825312	NA	0.158588	0.701836	NA	Black	Black
1026	CDKN1A	8.93956	4.27345	6.36928	7.05589	2488	0.997164	0.0197297	NA	-0.136619	0.750294	NA	Black	Black
1027	CDKN1B	7.30589	7.44394	7.41236	7.83244	2413	-0.0942889	0.830706	NA	-0.0684732	0.876219	NA	Black	Black
1028	CDKN1C	1.25571	2.06587	4.02833	1.35471	1930	-0.784293	0.108058	NA	1.58141	0.000668525	1	Black	Black
1029	CDKN2A	57.0345	60.2948	78.7335	46.7878	2078	-0.147501	0.721086	NA	0.761853	0.0658979	NA	Black	Black
1030	CDKN2B	19.8094	25.6868	31.2236	27.029	3984	-0.44213	0.285218	NA	0.219161	0.595637	NA	Black	Black
1031	CDKN2C	6.52086	6.44484	8.83291	6.66944	3237	-0.0503796	0.91203	NA	0.416279	0.324582	NA	Black	Black
1032	CDKN2D	17.1134	15.7926	13.7037	17.455	1423	0.0485579	0.911641	NA	-0.337958	0.427143	NA	Black	Black
1033	CDKN3	151.618	154.723	166.934	134.523	891	-0.0965534	0.815332	NA	0.322457	0.434477	NA	Black	Black
1036	CDO1	0	0	0	0	1614	0	1	NA	-5.12548e-15	1	NA	Black	Black
1038	CDR1	0.993022	1.11614	1.30823	1.61021	1299	-0.235077	0.756122	NA	-0.287842	0.631219	NA	Black	Black
1039	CDR2	10.5173	10.0462	8.34912	7.82411	2702	-0.00119186	1	NA	0.104711	0.811558	NA	Black	Black
1040	CDS1	5.04763	4.43742	2.7805	5.7286	4538	0.118546	0.784872	NA	-1.03151	0.0157075	1	Black	Black
1041	CDSN	0.270136	0.143065	0.112502	0.185755	15483	0.848307	0.0793127	NA	-0.710815	0.166821	NA	Black	Black
1043	CD52	0.132843	0	0.144383	0.0634684	1177	4.99192	0.139845	1	1.14501	0.704873	1	Black	Black
1044	CDX1	0	0	0	0	1772	0	1	NA	-5.12548e-15	1	NA	Black	Black
1045	CDX2	0	0	0	0	2351	0	1	NA	-5.12548e-15	1	NA	Black	Black
1046	CDX4	0	0	0	0	855	0	1	NA	-5.12548e-15	1	NA	Black	Black
1047	CLGN	3.31051	5.72285	14.6935	2.85891	2822	-0.85664	0.046823	NA	2.37196	8.44983e-08	0.000330051	Black	Green
1048	CEACAM5	0	0	0	0.0373512	4000	0	1	NA	-4.95231	0.139845	1	Black	Black
1050	CEBPA	4.46559	6.46623	4.59116	3.60393	2591	-0.60117	0.161832	NA	0.360154	0.403171	NA	Black	Black
1051	CEBPB	144.933	170.572	124.733	105.816	2108	-0.302301	0.462365	NA	0.248313	0.546299	NA	Black	Black
1052	CEBPD	31.4961	22.4389	19.799	21.2284	1251	0.421803	0.313435	NA	-0.0895109	0.834395	NA	Black	Black
1053	CEBPE	0	0.0781009	0.0549252	0.096577	1547	-4.6979	0.264706	1	-0.768872	0.704873	NA	Black	Black
1054	CEBPG	9.84313	10.851	11.8429	8.77655	3860	-0.207928	0.619048	NA	0.443273	0.287833	NA	Black	Black
1056	CEL	1.06487	0.759569	0.747843	0.720098	2386	0.419144	0.424872	NA	0.0653954	0.949111	NA	Black	Black
1057	CELP	0	0.0817747	0	0.0758399	985	-4.14047	0.509804	1	-3.99817	0.509804	1	Black	Black
1058	CENPA	15.1417	16.8344	17.8126	15.9463	1567	-0.220154	0.599986	NA	0.170681	0.688564	NA	Black	Black
1059	CENPB	156.948	164.244	118.762	163.083	2840	-0.132868	0.746485	NA	-0.44648	0.277996	NA	Black	Black
1060	CENPC	3.17408	2.8044	3.01504	2.76706	4495	0.111294	0.801692	NA	0.134808	0.76286	NA	Black	Black
1062	CENPE	7.75427	7.23203	8.78295	7.96449	8615	0.0332778	0.937537	NA	0.152151	0.714007	NA	Black	Black
1063	CENPF	21.4921	22.5661	28.1745	27.0411	10296	-0.13766	0.738176	NA	0.0702725	0.86457	NA	Black	Black
1066	CES1	0.0388558	0	0.0422312	0	2012	4.03656	0.509804	1	4.18344	0.509804	1	Black	Black
1068	CETN1	0	0	0	0	1156	0	1	NA	-5.12548e-15	1	NA	Black	Black
1069	CETN2	54.5798	47.0237	47.2051	50.3895	1080	0.147656	0.723188	NA	-0.0831332	0.842937	NA	Black	Black
1070	CETN3	10.7584	8.86768	12.8623	8.37641	981	0.21142	0.62771	NA	0.629475	0.145687	NA	Black	Black
1071	CETP	0.204893	0	0	0.0217537	1717	6.13644	0.00724341	1	-3.08574	1	1	Black	Black
1072	CFL1	494.265	475.739	569.694	471.454	1739	-0.0121934	0.976425	NA	0.284109	0.489133	NA	Black	Black
1073	CFL2	20.134	20.3892	24.156	17.0812	3514	-0.0854697	0.837552	NA	0.510976	0.217787	NA	Black	Black
1075	CTSC	47.8882	41.2831	35.8581	33.1961	7623	0.146806	0.721121	NA	0.122318	0.766367	NA	Black	Black
1080	CFTR	0	0	0	0	6251	0	1	NA	-5.12548e-15	1	NA	Black	Black
1081	CGA	0.0926279	0.286308	0.402698	0	844	-1.63328	0.325869	1	6.12262	0.0127308	1	Black	Black
1082	CGB3	1.06336	0.920299	0.970813	0.569006	919	0.140374	0.915762	NA	0.776075	0.29947	NA	Black	Black
1084	CEACAM3	0	0	0	0	1550	0	1	NA	-5.12548e-15	1	NA	Black	Black
1087	CEACAM7	0	0	0	0	2289	0	1	NA	-5.12548e-15	1	NA	Black	Black
1088	CEACAM8	0	0	0	0	2303	0	1	NA	-5.12548e-15	1	NA	Black	Black
1089	CEACAM4	0	0	0	0	1330	0	1	NA	-5.12548e-15	1	NA	Black	Black
1101	CHAD	2.10796	1.84137	2.06695	2.5616	1706	0.127573	0.798937	NA	-0.298122	0.545615	NA	Black	Black
1102	RCBTB2	0.364716	0.607868	0.606257	0.738003	3644	-0.801949	0.144925	NA	-0.272104	0.629229	NA	Black	Black
1103	CHAT	0	0	0	0	2848	0	1	NA	-5.12548e-15	1	NA	Black	Black
1104	RCC1	83.7178	68.2942	60.7023	73.6658	3027	0.226456	0.582246	NA	-0.268199	0.514912	NA	Black	Black
1105	CHD1	7.08312	7.21939	7.60291	7.78149	6672	-0.0947921	0.821294	NA	-0.0224544	0.958933	NA	Black	Black
1106	CHD2	9.09582	6.95189	9.25931	10.5082	13898	0.320473	0.437802	NA	-0.171495	0.67777	NA	Black	Black
1107	CHD3	28.5203	35.3075	37.7209	34.5267	8847	-0.375288	0.361903	NA	0.138687	0.736002	NA	Black	Black
1108	CHD4	48.337	51.926	51.0061	55.235	6581	-0.170637	0.6782	NA	-0.103874	0.800659	NA	Black	Black
1109	AKR1C4	0	0	0	0	1192	0	1	NA	-5.12548e-15	1	NA	Black	Black
1111	CHEK1	11.4305	10.4612	10.5496	11.6317	4897	0.0605284	0.885785	NA	-0.129829	0.755757	NA	Black	Black
1112	FOXN3	1.67899	3.36149	2.99647	2.28346	8195	-1.06854	0.0121947	1	0.402991	0.340243	NA	Black	Black
1113	CHGA	0.210464	0.0985659	0.0831808	0.274238	2043	1.00975	0.275999	1	-1.68144	0.0632343	1	Black	Black
1114	CHGB	0	0	0	0	2650	0	1	NA	-5.12548e-15	1	NA	Black	Black
1116	CHI3L1	0	0.0281538	0.0445487	0	2861	-4.14047	0.509804	1	4.74169	0.264706	1	Black	Black
1117	CHI3L2	0.946288	1.14997	0.738404	1.06651	1611	-0.347531	0.51048	NA	-0.517573	0.371054	NA	Black	Black
1118	CHIT1	0	0	0	0	7132	0	1	NA	-5.12548e-15	1	NA	Black	Black
1119	CHKA	22.1701	21.7305	18.889	18.2013	2717	-0.0384139	0.927817	NA	0.0645364	0.878317	NA	Black	Black
1120	CHKB	3.22947	3.16374	3.79772	3.38943	2215	-0.0376162	0.941145	NA	0.175021	0.702688	NA	Black	Black
1121	CHM	4.28399	4.41891	2.89148	5.16832	7993	-0.112029	0.790933	NA	-0.826713	0.0496495	NA	Black	Black
1122	CHML	19.9096	32.7219	21.2543	25.8804	7066	-0.784083	0.0581385	NA	-0.27306	0.507657	NA	Black	Black
1123	CHN1	4.18051	3.85706	6.81551	4.62658	3310	0.0488495	0.911271	NA	0.56976	0.180599	NA	Black	Black
1124	CHN2	0.745449	0.450236	0.717079	0.45031	4562	0.658873	0.183283	NA	0.680935	0.171958	NA	Black	Black
1128	CHRM1	0.110773	0.0998648	0	0.026462	2823	0.0808958	1	NA	-3.99817	0.509804	1	Black	Black
1129	CHRM2	0	0	0	0	5132	0	1	NA	-5.12548e-15	1	NA	Black	Black
1130	LYST	0.856513	0.58092	0.622564	0.947119	21769	0.492666	0.248143	NA	-0.594109	0.163745	NA	Black	Black
1131	CHRM3	0	0	0	0	4457	0	1	NA	-5.12548e-15	1	NA	Black	Black
1132	CHRM4	0.0798821	0.0548693	0.144702	0.152661	1468	0.451449	1	NA	-0.0647349	1	NA	Black	Black
1133	CHRM5	0.0238493	0.073717	0.103684	0.045578	3278	-1.63328	0.325869	1	1.17031	0.439101	1	Black	Black
1134	CHRNA1	0.755207	1.82998	1.36802	0.734996	2795	-1.3421	0.00532691	1	0.905687	0.0641011	NA	Black	Black
1135	CHRNA2	0.0192225	0	0	0	4067	4.03656	0.509804	1	-5.12548e-15	1	NA	Black	Black
1136	CHRNA3	0.318869	0.362523	0.191211	0.241653	3555	-0.251386	0.73234	NA	-0.324622	0.632833	NA	Black	Black
1137	CHRNA4	0.0227891	0	0	0.010888	6861	4.99192	0.139845	1	-3.99817	0.509804	1	Black	Black
1138	CHRNA5	3.33384	3.73505	3.33029	3.2681	3623	-0.231164	0.592022	NA	0.0382177	0.937139	NA	Black	Black
1139	CHRNA7	0.0219601	0.0226259	0.0238678	0	3560	-0.103908	1	NA	4.18344	0.509804	1	Black	Black
1140	CHRNB1	0.842714	0.868263	1.38562	0.991075	3618	-0.110222	0.844413	NA	0.493924	0.301656	NA	Black	Black
1141	CHRNB2	0.396495	0.197215	0.13374	0.241692	5718	0.937271	0.0827307	NA	-0.838593	0.154502	NA	Black	Black
1142	CHRNB3	0.0200148	0	0	0	1953	3.1219	1	1	-5.12548e-15	1	NA	Black	Black
1143	CHRNB4	0	0	0	0	3631	0	1	NA	-5.12548e-15	1	NA	Black	Black
1144	CHRND	0.0659618	0.040777	0.0573535	0.100847	2963	0.606851	0.746295	NA	-0.78564	0.439101	NA	Black	Black
1145	CHRNE	0.174788	0.114601	0.120891	0.242934	2460	0.534033	0.546614	NA	-0.983998	0.30031	NA	Black	Black
1146	CHRNG	0.747399	0.539041	0.357423	0.857005	2615	0.402967	0.464591	NA	-1.24622	0.0281925	1	Black	Black
1147	CHUK	11.2253	12.1714	10.0907	11.1396	3524	-0.184021	0.659972	NA	-0.13162	0.753181	NA	Black	Black
1149	CIDEA	0.0422127	0	0	0	1852	4.03656	0.509804	1	-5.12548e-15	1	NA	Black	Black
1152	CKB	8.23067	4.91686	13.6079	7.17306	1458	0.675598	0.121123	NA	0.934493	0.0290238	NA	Black	Black
1153	CIRBP	42.7604	41.3497	42.9834	34.0842	3407	-0.0189137	0.964111	NA	0.345703	0.402172	NA	Black	Black
1154	CISH	1.79244	1.98884	1.27379	1.69628	2268	-0.217063	0.659435	NA	-0.401612	0.419552	NA	Black	Black
1155	TBCB	39.2215	46.2264	43.5791	39.8328	1475	-0.30436	0.463231	NA	0.140707	0.73532	NA	Black	Black
1158	CKM	0.11788	0.31578	0.179368	0	1658	-1.46522	0.153585	1	5.93293	0.0226768	1	Black	Black
1159	CKMT1B	4.40135	4.71055	4.01731	4.77078	3437	-0.165208	0.697307	NA	-0.236877	0.58284	NA	Black	Black
1160	CKMT2	0.569948	0.709567	0.903379	0.839607	1646	-0.381605	0.567342	NA	0.116252	0.940188	NA	Black	Black
1161	ERCC8	1.30297	1.1291	1.12542	1.11311	4530	0.139196	0.778994	NA	0.0268741	0.979801	NA	Black	Black
1163	CKS1B	114.263	116.028	131.27	111.69	924	-0.0894116	0.829222	NA	0.24407	0.554558	NA	Black	Black
1164	CKS2	155.208	143.291	143.602	108.946	613	0.0479379	0.908657	NA	0.409476	0.32281	NA	Black	Black
1173	AP2M1	133.088	155.157	154.249	120.103	3160	-0.288655	0.482546	NA	0.372021	0.365707	NA	Black	Black
1174	AP1S1	119.015	101.104	81.7264	81.5275	1297	0.167982	0.683942	NA	0.0145529	0.972863	NA	Black	Black
1175	AP2S1	109.844	107.156	123.874	91.7831	890	-0.0315613	0.940105	NA	0.443583	0.283471	NA	Black	Black
1176	AP3S1	24.8399	20.8817	25.6511	21.6778	1325	0.183081	0.665765	NA	0.253801	0.545841	NA	Black	Black
1178	CLC	0	0	0	0	633	0	1	NA	-5.12548e-15	1	NA	Black	Black
1179	CLCA1	0	0	0	0	3251	0	1	NA	-5.12548e-15	1	NA	Black	Black
1180	CLCN1	0.0242037	0.0997499	0.355135	0.0346915	3230	-2.04121	0.143685	1	3.31014	0.000154712	0.565163	Black	Black
1181	CLCN2	8.01492	9.58587	8.06372	9.11786	3609	-0.325481	0.438008	NA	-0.166186	0.691785	NA	Black	Black
1182	CLCN3	5.36606	6.09473	5.01519	6.4591	6760	-0.250976	0.547591	NA	-0.353943	0.395789	NA	Black	Black
1183	CLCN4	2.06156	3.70227	2.76638	3.56564	6788	-0.91174	0.0318803	NA	-0.355039	0.401575	NA	Black	Black
1184	CLCN5	0.635386	0.69954	0.698474	0.863871	10766	-0.20594	0.648441	NA	-0.295395	0.507912	NA	Black	Black
1185	CLCN6	3.80215	3.32425	3.90431	4.89955	6518	0.126451	0.768128	NA	-0.316488	0.449469	NA	Black	Black
1186	CLCN7	16.9402	14.3659	12.5851	14.3723	4878	0.170478	0.68103	NA	-0.18052	0.663867	NA	Black	Black
1187	CLCNKA	0.0693067	0	0	0	3384	5.56169	0.0409646	1	-5.12548e-15	1	NA	Black	Black
1188	CLCNKB	0	0	0	0.0236549	3158	0	1	NA	-3.99817	0.509804	1	Black	Black
1191	CLU	9.13227	11.6384	19.9616	4.95039	3848	-0.41711	0.317599	NA	2.02237	2.77284e-06	0.0105922	Black	Black
1192	CLIC1	30.2787	29.9575	39.3559	30.0913	11895	-0.0519219	0.899698	NA	0.398265	0.332989	NA	Black	Black
1193	CLIC2	0.0855963	0.0440957	0.0620213	0.0272636	2740	0.863789	0.54333	NA	1.14501	0.704873	1	Black	Black
1195	CLK1	8.49984	6.13558	7.2786	6.42865	3794	0.402853	0.339139	NA	0.190146	0.652813	NA	Black	Black
1196	CLK2	15.497	15.7231	18.7535	17.0688	2313	-0.088191	0.836887	NA	0.146815	0.726048	NA	Black	Black
1197	CLK2P1	0	0	0.0468925	0.0412264	1812	0	1	NA	0.185265	1	NA	Black	Black
1198	CLK3	10.6166	9.00973	10.1943	10.2885	5972	0.169441	0.683863	NA	-0.00222332	0.997543	NA	Black	Black
1200	TPP1	25.1427	21.1794	19.6239	25.5221	3767	0.180156	0.663518	NA	-0.368078	0.373794	NA	Black	Black
1201	CLN3	15.2048	13.9618	13.1258	12.7893	3049	0.0557236	0.895576	NA	0.0484966	0.909773	NA	Black	Black
1203	CLN5	2.33138	2.38768	2.57942	1.90758	2800	-0.101658	0.843793	NA	0.445987	0.316809	NA	Black	Black
1207	CLNS1A	63.0605	49.0739	67.3627	55.0882	1373	0.294451	0.477122	NA	0.301227	0.466666	NA	Black	Black
1208	CLPS	0	0	0	0	657	0	1	NA	-5.12548e-15	1	NA	Black	Black
1209	CLPTM1	58.767	62.1996	60.402	59.0311	3220	-0.149206	0.717266	NA	0.0441596	0.915042	NA	Black	Black
1211	CLTA	119.67	106.42	114.839	109.092	1236	0.101985	0.805085	NA	0.0851036	0.836976	NA	Black	Black
1212	CLTB	136.402	114.554	127.574	118.945	1767	0.184521	0.654048	NA	0.112082	0.785614	NA	Black	Black
1213	CLTC	50.392	63.098	68.0652	62.9531	8701	-0.391705	0.340866	NA	0.123678	0.763394	NA	Black	Black
1215	CMA1	0.249292	0	0	0.142925	784	5.30475	0.0751017	1	-4.55272	0.264706	1	Black	Black
1230	CCR1	0.555075	0.541803	0.190514	0.697892	2676	-0.0322873	1	NA	-1.85198	0.00264123	1	Black	Black
1232	CCR3	0.304742	0.15699	0.165607	0.470389	3335	0.883504	0.228767	NA	-1.48676	0.0183322	1	Black	Black
1233	CCR4	0.330263	0.340276	0.153837	0.338121	1657	-0.109422	0.880562	NA	-1.11015	0.271197	1	Black	Black
1234	CCR5	0.0213543	0	0	0	3661	4.03656	0.509804	1	-5.12548e-15	1	NA	Black	Black
1235	CCR6	0.0386637	0.0597538	0.0140075	0.080047	6066	-0.683632	0.653224	NA	-2.43668	0.0270427	1	Black	Black
1236	CCR7	0.125285	0.461012	0.525222	0.23943	2184	-1.92732	0.0117239	1	1.13688	0.0841249	1	Black	Black
1237	CCR8	0.0525743	0	0	0	1487	4.03656	0.509804	1	-5.12548e-15	1	NA	Black	Black
1238	ACKR2	0.810107	0.430796	0.181777	0.729144	7479	0.842839	0.0690306	NA	-1.98908	8.43306e-05	0.311011	Black	Black
1240	CMKLR1	0	0	0	0	5614	0	1	NA	-5.12548e-15	1	NA	Black	Black
1241	LTB4R	6.95479	6.19802	7.4394	7.00941	4620	0.0988738	0.817433	NA	0.0969188	0.819974	NA	Black	Black
1244	ABCC2	0.247643	0.247178	0.159811	0.362345	5051	-0.06434	1	NA	-1.16506	0.0515504	1	Black	Black
1258	CNGB1	0.117181	0.0317719	0.0335158	0.0766117	6338	1.79114	0.0333763	1	-1.1632	0.206492	1	Black	Black
1259	CNGA1	0.299532	0.23146	0.352682	0.286216	3132	0.302815	0.73431	NA	0.310748	0.618639	NA	Black	Black
1260	CNGA2	0	0	0	0	3285	0	1	NA	-5.12548e-15	1	NA	Black	Black
1261	CNGA3	0	0	0	0	4102	0	1	NA	-5.12548e-15	1	NA	Black	Black
1262	CNGA4	0.0546699	0.0187758	0.059419	0.0348263	4290	1.42122	0.325869	1	0.76216	0.775535	NA	Black	Black
1263	PLK3	6.54798	6.60986	5.8556	7.49241	2358	-0.0808539	0.854637	NA	-0.344465	0.420315	NA	Black	Black
1264	CNN1	0.462094	0.60595	0.570723	0.361269	1861	-0.456018	0.485255	NA	0.666802	0.32247	NA	Black	Black
1265	CNN2	57.8139	60.6317	51.0714	67.7598	2647	-0.135962	0.741742	NA	-0.396863	0.335938	NA	Black	Black
1266	CNN3	129.426	144.55	100.486	143.772	2215	-0.22675	0.581446	NA	-0.505743	0.21972	NA	Black	Black
1267	CNP	26.9476	23.6616	23.7888	24.9055	5222	0.120295	0.770953	NA	-0.0551453	0.89433	NA	Black	Black
1268	CNR1	0	0.0133756	0	0	6022	-4.14047	0.509804	1	-5.12548e-15	1	NA	Black	Black
1269	CNR2	0	0	0	0	1775	0	1	NA	-5.12548e-15	1	NA	Black	Black
1270	CNTF	0	0.106376	0.067329	0.118387	1893	-5.41246	0.0751017	1	-0.779968	0.54333	NA	Black	Black
1271	CNTFR	0	0	0.0402507	0	2111	0	1	NA	4.18344	0.509804	1	Black	Black
1272	CNTN1	0	0	0	0.010222	7308	0	1	NA	-3.99817	0.509804	1	Black	Black
1277	COL1A1	10.3345	29.1982	11.9992	11.4127	5927	-1.56564	0.00020438	0.652177	0.0833325	0.841669	NA	Black	Black
1278	COL1A2	0.0288959	0.029772	0	0	5411	-0.107055	1	NA	-5.12548e-15	1	NA	Black	Black
1280	COL2A1	0.140051	0.0303783	0.0400571	0.035217	5303	2.10463	0.0164929	1	0.192032	1	NA	Black	Black
1281	COL3A1	0.11392	0.117374	0.239895	0.13607	5490	-0.109543	0.89093	NA	0.824906	0.205278	NA	Black	Black
1282	COL4A1	1.23873	1.98534	3.69431	1.78407	6532	-0.747463	0.0860489	NA	1.06085	0.0130446	1	Black	Black
1284	COL4A2	10.1296	14.0827	16.599	11.1821	6263	-0.542631	0.190538	NA	0.580915	0.160845	NA	Black	Black
1285	COL4A3	0.0868965	0.0298437	0.0524696	0.184518	8097	1.45631	0.0796049	1	-1.79127	0.00606867	1	Black	Black
1286	COL4A4	0.08316	0	0.0616255	0.249224	10341	7.41377	1.95811e-05	0.0634818	-1.99644	0.000462155	1	Black	Black
1287	COL4A5	5.84289	6.91455	6.38842	8.64884	7834	-0.310233	0.455888	NA	-0.425973	0.305053	NA	Black	Black
1288	COL4A6	5.27236	3.8404	3.71921	5.98549	8830	0.389834	0.351008	NA	-0.675355	0.106093	NA	Black	Black
1289	COL5A1	0.0183775	0	0.0599219	0.0263407	8508	4.99192	0.139845	1	1.17901	0.239949	1	Black	Black
1290	COL5A2	21.0561	26.5007	36.0782	31.2607	6930	-0.399085	0.333114	NA	0.21781	0.596707	NA	Black	Black
1291	COL6A1	71.9781	120.606	138.331	86.2366	4281	-0.811968	0.049476	NA	0.692778	0.093094	NA	Black	Black
1292	COL6A2	65.3763	102.234	143.138	92.6553	4342	-0.712336	0.0844193	NA	0.638498	0.121404	NA	Black	Black
1293	COL6A3	0.608222	2.21832	1.4835	1.01229	13689	-1.93346	1.03767e-05	0.0337035	0.562249	0.18451	NA	Black	Black
1294	COL7A1	1.33437	1.90631	1.84877	1.44614	9169	-0.581733	0.173004	NA	0.365274	0.391306	NA	Black	Black
1295	COL8A1	5.92934	5.56514	2.75874	3.89034	3850	0.0241379	0.960611	NA	-0.484657	0.260844	NA	Black	Black
1296	COL8A2	0.0527635	0.0362421	0.0860206	0.0588207	4445	0.462715	0.775535	NA	0.550691	0.516292	NA	Black	Black
1297	COL9A1	0	0	0.0102843	0.0180833	4131	0	1	NA	-0.73744	1	NA	Black	Black
1298	COL9A2	0.120237	0.27254	0.653408	0.0689348	3251	-1.23716	0.101121	1	3.22733	1.98414e-06	0.00761118	Black	Black
1299	COL9A3	2.62744	2.73876	2.48829	2.58404	2544	-0.127082	0.789533	NA	-0.0434042	0.95165	NA	Black	Black
1300	COL10A1	0.0237623	0	0	0.0681176	3290	4.03656	0.509804	1	-5.52166	0.0409646	1	Black	Black
1301	COL11A1	0	0	0	0	7460	0	1	NA	-5.12548e-15	1	NA	Black	Black
1302	COL11A2	0.177765	0.17187	0.0824108	0.11512	46397	-0.0186449	0.974092	NA	-0.470673	0.302378	NA	Black	Black
1303	COL12A1	4.3391	6.37423	8.1019	7.61907	11594	-0.622116	0.134363	NA	0.0996789	0.810171	NA	Black	Black
1305	COL13A1	10.9002	12.8057	15.3323	17.482	3145	-0.29971	0.473186	NA	-0.178243	0.668937	NA	Black	Black
1306	COL15A1	0.115349	0.274832	0.0548492	0.551105	5422	-1.31288	0.0315204	1	-3.29634	3.99333e-07	0.00154741	Black	Black
1307	COL16A1	1.69185	1.2451	1.27085	1.47307	5984	0.374813	0.395429	NA	-0.201879	0.66296	NA	Black	Black
1308	COL17A1	1.75489	0.228459	0.234113	1.22284	6170	2.86979	8.05887e-09	2.6691e-05	-2.36994	1.95539e-06	0.00750481	Blue	Black
1310	COL19A1	0	0	0	0	8752	0	1	NA	-5.12548e-15	1	NA	Black	Black
1311	COMP	0.0288799	0.0446332	0	0.0689899	2707	-0.661342	1	NA	-5.26489	0.0751017	1	Black	Black
1312	COMT	33.0165	34.2368	25.5561	36.5615	3122	-0.119664	0.77253	NA	-0.505596	0.221744	NA	Black	Black
1314	COPA	42.3038	45.207	46.3687	50.252	5666	-0.163065	0.691983	NA	-0.104991	0.798722	NA	Black	Black
1315	COPB1	29.192	22.2209	28.4034	24.7172	3527	0.326327	0.430125	NA	0.211573	0.609011	NA	Black	Black
1316	KLF6	27.0666	22.6508	22.8632	29.7197	5976	0.189638	0.645687	NA	-0.367341	0.373051	NA	Black	Black
1317	SLC31A1	6.43399	6.25424	6.90763	6.49556	5480	-0.0264268	0.952636	NA	0.0997612	0.812463	NA	Black	Black
1318	SLC31A2	6.37669	4.09537	4.06279	6.52958	2311	0.571264	0.184706	NA	-0.6732	0.118934	NA	Black	Black
1325	CORT	0.603323	0.196299	0.724758	0.455132	1231	1.53377	0.0599736	1	0.677448	0.374372	NA	Black	Black
1326	MAP3K8	0.591304	0.349984	0.601649	0.769383	3107	0.686871	0.23137	NA	-0.342935	0.513945	NA	Black	Black
1327	COX4I1	110.491	111.226	94.7452	111.716	2325	-0.0768629	0.85204	NA	-0.226669	0.581847	NA	Black	Black
1329	COX5B	240.803	183.825	207.796	194.448	505	0.322198	0.435453	NA	0.106817	0.796554	NA	Black	Black
1337	COX6A1	416.994	396.052	409.026	345.041	572	0.00703008	0.986833	NA	0.256456	0.533376	NA	Black	Black
1339	COX6A2	0	0	0	0	440	0	1	NA	-5.12548e-15	1	NA	Black	Black
1340	COX6B1	172.588	157.615	175.483	155.482	590	0.0636131	0.878487	NA	0.185612	0.653617	NA	Black	Black
1345	COX6C	115.569	78.9739	123.348	84.5572	921	0.481973	0.244241	NA	0.555748	0.179392	NA	Black	Black
1346	COX7A1	1.53894	1.32133	1.00357	0.833293	762	0.151942	0.853182	NA	0.277308	0.796638	NA	Black	Black
1347	COX7A2	98.9666	87.4919	115.17	79.8047	754	0.110475	0.790642	NA	0.540227	0.192625	NA	Black	Black
1349	COX7B	218.59	157.21	209.721	173.814	456	0.408197	0.323985	NA	0.281951	0.495542	NA	Black	Black
1350	COX7C	338.163	265.294	374.741	256.961	407	0.282804	0.493273	NA	0.555361	0.179005	NA	Black	Black
1351	COX8A	420.11	346.817	403.562	305.366	507	0.209275	0.611417	NA	0.413277	0.316102	NA	Black	Black
1352	COX10	6.30215	6.39931	6.07125	6.13395	3002	-0.0893578	0.836138	NA	-0.00378349	1	NA	Black	Black
1353	COX11	22.847	25.4321	23.5463	22.9012	3107	-0.221945	0.592264	NA	0.0511161	0.902994	NA	Black	Black
1355	COX15	7.66121	7.29113	7.35427	8.09299	7689	0.004121	0.993984	NA	-0.127042	0.760531	NA	Black	Black
1356	CP	0.0439555	0.0517578	0.0750732	0.0600019	6225	-0.29806	1	NA	0.330392	0.716116	NA	Black	Black
1357	CPA1	0	0	0	0.0433057	1725	0	1	NA	-3.99817	0.509804	1	Black	Black
1358	CPA2	0.337181	0.0992583	0.209413	0.25315	1623	1.66755	0.0632343	1	-0.259156	1	NA	Black	Black
1359	CPA3	1.81053	1.10012	0.605481	1.28644	1684	0.650074	0.206111	NA	-1.07252	0.0575772	1	Black	Black
1360	CPB1	0	0	0	0	1460	0	1	NA	-5.12548e-15	1	NA	Black	Black
1361	CPB2	0.0442684	0.0228052	0	0.0211501	1766	0.816524	1	NA	-3.08574	1	1	Black	Black
1362	CPD	4.8182	7.28239	5.77658	7.01348	9208	-0.663168	0.111037	NA	-0.268855	0.517506	NA	Black	Black
1363	CPE	0.515176	1.59238	6.57917	1.16915	2428	-1.69133	0.00102182	1	2.5014	8.08396e-08	0.00031584	Black	Green
1364	CLDN4	174.796	104.43	69.4016	132.399	1823	0.675817	0.10169	NA	-0.920785	0.0264345	NA	Black	Black
1365	CLDN3	33.1673	37.4289	30.6796	34.4487	1274	-0.241675	0.562229	NA	-0.156111	0.709389	NA	Black	Black
1366	CLDN7	58.4613	33.0231	19.9328	59.0601	2044	0.756653	0.068258	NA	-1.55588	0.000231036	0.837042	Black	Black
1368	CPM	1.35992	1.4251	1.42752	0.927393	6726	-0.134781	0.765861	NA	0.632891	0.152424	NA	Black	Black
1369	CPN1	0	0	0	0	1756	0	1	NA	-5.12548e-15	1	NA	Black	Black
1370	CPN2	0.0516367	0.0532022	0.112245	0.049341	3028	-0.107055	1	NA	1.17031	0.439101	1	Black	Black
1371	CPOX	21.6361	28.3716	24.464	28.0729	2822	-0.45829	0.268943	NA	-0.187467	0.651269	NA	Black	Black
1373	CPS1	3.97547	3.47539	2.99081	4.23495	6165	0.126613	0.770204	NA	-0.49066	0.246374	NA	Black	Black
1374	CPT1A	24.3798	21.7267	19.6583	24.9098	5485	0.0989057	0.811029	NA	-0.330524	0.423348	NA	Black	Black
1375	CPT1B	0.383832	0.102056	0.201859	0.201131	3157	1.82831	0.00758204	1	0.0161273	1	NA	Black	Black
1376	CPT2	4.92718	3.82695	4.72356	4.68398	3094	0.297149	0.496709	NA	0.0231695	0.962816	NA	Black	Black
1378	CR1	0	0	0	0	11897	0	1	NA	-5.12548e-15	1	NA	Black	Black
1379	CR1L	0	0.0187408	0	0.0347614	2149	-3.22004	1	1	-3.99817	0.509804	1	Black	Black
1380	CR2	0	0	0	0	4170	0	1	NA	-5.12548e-15	1	NA	Black	Black
1381	CRABP1	0.101267	0	0	0	772	4.03656	0.509804	1	-5.12548e-15	1	NA	Black	Black
1382	CRABP2	276.914	272.334	196.583	270.347	1164	-0.0432507	0.916483	NA	-0.448629	0.276058	NA	Black	Black
1384	CRAT	8.47838	8.90959	9.42689	8.31268	3006	-0.138855	0.745335	NA	0.19247	0.649489	NA	Black	Black
1385	CREB1	3.98989	3.71291	3.29313	4.05259	10424	0.0364865	0.932715	NA	-0.288309	0.491041	NA	Black	Black
1386	ATF2	4.29399	4.15855	5.77027	4.41101	4852	-0.0210688	0.962896	NA	0.398488	0.344971	NA	Black	Black
1387	CREBBP	14.1197	16.0685	13.7046	14.9756	10196	-0.253829	0.538114	NA	-0.116917	0.777088	NA	Black	Black
1388	ATF6B	6.15975	5.72617	5.44481	5.58104	15192	0.0379909	0.927824	NA	-0.0246125	0.953766	NA	Black	Black
1389	CREBL2	5.53804	4.57976	5.71364	4.51596	3755	0.206737	0.630341	NA	0.350325	0.407944	NA	Black	Black
1390	CREM	17.0811	18.3289	19.3703	14.533	6014	-0.169021	0.682666	NA	0.425524	0.303299	NA	Black	Black
1392	CRH	0	0	0	0	1434	0	1	NA	-5.12548e-15	1	NA	Black	Black
1393	CRHBP	0	0	0	0	1971	0	1	NA	-5.12548e-15	1	NA	Black	Black
1394	CRHR1	0	0	0	0	6739	0	1	NA	-5.12548e-15	1	NA	Black	Black
1395	CRHR2	0.0303958	0.0313173	0.0440483	0.019363	3858	-0.105985	1	NA	1.14501	0.704873	1	Black	Black
1396	CRIP1	13.1659	7.49872	10.5767	5.15727	478	0.744	0.109743	NA	1.04575	0.0266343	1	Black	Black
1397	CRIP2	7.49194	4.86408	9.60679	4.09428	3047	0.555713	0.189701	NA	1.24115	0.00376461	1	Black	Black
1398	CRK	24.2776	28.8225	23.2644	27.0897	3225	-0.314861	0.446654	NA	-0.208568	0.614609	NA	Black	Black
1399	CRKL	26.9622	30.3889	24.685	33.6967	5325	-0.23991	0.560651	NA	-0.437923	0.288485	NA	Black	Black
1400	CRMP1	1.00745	1.25547	1.06368	1.32939	4074	-0.384421	0.409488	NA	-0.310339	0.495225	NA	Black	Black
1401	CRP	0	0	0	0	2015	0	1	NA	-5.12548e-15	1	NA	Black	Black
1404	HAPLN1	0.0579341	0.187599	0.476749	0.0316334	4723	-1.74384	0.0261053	1	3.88054	7.10818e-08	0.000277859	Black	Green
1406	CRX	0	0	0.0095129	0	4466	0	1	NA	3.26073	1	1	Black	Black
1407	CRY1	12.7923	12.6422	11.0661	12.3143	3294	-0.0502719	0.90616	NA	-0.143131	0.733216	NA	Black	Black
1408	CRY2	4.39914	3.14683	2.89518	3.98799	4505	0.415888	0.330273	NA	-0.450826	0.294186	NA	Black	Black
1409	CRYAA	0	0.0723053	0	0.0670577	1114	-4.14047	0.509804	1	-3.99817	0.509804	1	Black	Black
1410	CRYAB	0.124487	0.128261	0	0.0297382	1256	-0.107055	1	NA	-3.08574	1	1	Black	Black
1411	CRYBA1	0	0	0	0	790	0	1	NA	-5.12548e-15	1	NA	Black	Black
1412	CRYBA2	2.16425	1.77479	0.624068	1.43496	885	0.218284	0.749509	NA	-1.18298	0.0665284	1	Black	Black
1413	CRYBA4	0	0	0	0	811	0	1	NA	-5.12548e-15	1	NA	Black	Black
1414	CRYBB1	0	0.131186	0	0	921	-4.6979	0.264706	1	-5.12548e-15	1	NA	Black	Black
1415	CRYBB2	0	0	0	0	763	0	1	NA	-5.12548e-15	1	NA	Black	Black
1416	CRYBB2P1	8.03617	5.60987	7.38932	6.49646	2685	0.451107	0.290929	NA	0.196773	0.644156	NA	Black	Black
1417	CRYBB3	1.90236	1.49336	0.98458	1.60138	863	0.28096	0.655765	NA	-0.687518	0.276744	NA	Black	Black
1418	CRYGA	0	0	0	0	606	0	1	NA	-5.12548e-15	1	NA	Black	Black
1419	CRYGB	0	0	0	0	626	0	1	NA	-5.12548e-15	1	NA	Black	Black
1420	CRYGC	0	0	0	0	629	0	1	NA	-5.12548e-15	1	NA	Black	Black
1421	CRYGD	0	0	0	0	733	0	1	NA	-5.12548e-15	1	NA	Black	Black
1427	CRYGS	0.949255	1.08282	1.10541	1.06903	1153	-0.256153	0.725633	NA	0.0590877	1	NA	Black	Black
1428	CRYM	0.23981	0.0449236	0.0710841	0.208317	1793	2.28174	0.041032	1	-1.50432	0.191851	1	Black	Black
1429	CRYZ	6.73831	8.7788	7.17608	7.36319	2303	-0.448821	0.289562	NA	-0.0260889	0.954576	NA	Black	Black
1431	CS	83.7999	85.818	85.4964	87.3844	3546	-0.101641	0.804947	NA	-0.0204745	0.960615	NA	Black	Black
1432	MAPK14	10.1763	11.0461	9.94127	11.7659	6530	-0.185616	0.654681	NA	-0.232055	0.575759	NA	Black	Black
1434	CSE1L	97.3371	121.462	140.96	155.633	3652	-0.386746	0.347145	NA	-0.131825	0.748339	NA	Black	Black
1435	CSF1	5.06606	5.88337	5.18632	4.80283	4915	-0.283037	0.501144	NA	0.121839	0.775157	NA	Black	Black
1436	CSF1R	0.116124	0.138051	0.252422	0.162174	4376	-0.314035	0.651744	NA	0.645684	0.338487	NA	Black	Black
1437	CSF2	13.1458	7.49046	5.35793	8.75492	785	0.743692	0.093913	NA	-0.69673	0.12537	NA	Black	Black
1438	CSF2RA	0.52731	0.227834	0.175633	0.0650151	4596	1.13972	0.0347185	1	1.42969	0.05801	1	Black	Black
1439	CSF2RB	0.0321455	0.0331201	0.052407	0	4864	-0.107055	1	NA	5.71447	0.0409646	1	Black	Black
1440	CSF3	0.818038	1.23009	0.768952	0.61266	1768	-0.65399	0.238828	NA	0.33746	0.607637	NA	Black	Black
1441	CSF3R	0.0672017	0.0230797	0.121732	0	3490	1.42122	0.325869	1	6.4404	0.00243493	1	Black	Black
1442	CSH1	0.0425806	0	0.138839	0	918	3.1219	1	1	4.74169	0.264706	1	Black	Black
1443	CSH2	0	0.0354525	0	0	1136	-3.22004	1	1	-5.12548e-15	1	NA	Black	Black
1444	CSHL1	0	0	0	0	1299	0	1	NA	-5.12548e-15	1	NA	Black	Black
1445	CSK	33.1806	34.8329	33.9926	29.1005	3427	-0.137415	0.739577	NA	0.235203	0.569144	NA	Black	Black
1446	CSN1S1	0	0	0	0	981	0	1	NA	-5.12548e-15	1	NA	Black	Black
1447	CSN2	0	0	0	0	1067	0	1	NA	-5.12548e-15	1	NA	Black	Black
1448	CSN3	0	0	0	0	808	0	1	NA	-5.12548e-15	1	NA	Black	Black
1452	CSNK1A1	67.1292	69.6387	72.4907	72.2762	2802	-0.120256	0.770505	NA	0.0153124	0.970832	NA	Black	Black
1453	CSNK1D	77.8038	81.1196	73.3876	72.0766	6060	-0.127519	0.756342	NA	0.0370424	0.92836	NA	Black	Black
1454	CSNK1E	29.0859	27.7644	34.0258	27.6588	3345	-0.000225121	1	NA	0.309911	0.453241	NA	Black	Black
1455	CSNK1G2	41.4683	42.6019	38.6925	41.4015	3910	-0.106216	0.796907	NA	-0.0865885	0.834019	NA	Black	Black
1456	CSNK1G3	5.19756	4.70912	6.29468	4.55656	4738	0.0750511	0.865713	NA	0.477133	0.258391	NA	Black	Black
1457	CSNK2A1	61.1971	63.0808	58.1542	69.6449	2836	-0.111045	0.787776	NA	-0.24909	0.545476	NA	Black	Black
1459	CSNK2A2	11.2084	11.769	13.6594	11.0492	5838	-0.137707	0.74048	NA	0.316964	0.444305	NA	Black	Black
1460	CSNK2B	1.62871	1.3008	2.13453	1.31955	21456	0.25698	0.541495	NA	0.704815	0.0923367	NA	Black	Black
1462	VCAN	4.24335	8.30063	5.48523	7.79971	14352	-1.03526	0.0130225	1	-0.496804	0.229904	NA	Black	Black
1463	NCAN	0.010664	0.0439493	0	0.0203798	7331	-2.04121	0.143685	1	-4.95231	0.139845	1	Black	Black
1464	CSPG4	1.07978	0.709289	2.28054	0.554185	8290	0.53861	0.230749	NA	2.05078	4.64749e-06	0.0176651	Black	Black
1465	CSRP1	15.6724	11.8598	18.4774	20.0065	5739	0.334818	0.418734	NA	-0.103669	0.80232	NA	Black	Black
1466	CSRP2	31.8438	28.9651	42.0131	22.7175	901	0.0693748	0.872561	NA	0.897912	0.0332353	NA	Black	Black
1468	SLC25A10	47.6414	61.8123	47.9857	54.7138	2788	-0.442972	0.282969	NA	-0.178257	0.665721	NA	Black	Black
1469	CST1	0.205731	0	0.111802	0	760	4.99192	0.139845	1	4.18344	0.509804	1	Black	Black
1470	CST2	0.112648	0	0	0	694	4.03656	0.509804	1	-5.12548e-15	1	NA	Black	Black
1471	CST3	70.0733	63.8474	54.8276	61.333	2344	0.0669247	0.871482	NA	-0.150718	0.715077	NA	Black	Black
1472	CST4	0	0	0.115447	0	736	0	1	NA	4.18344	0.509804	1	Black	Black
1473	CST5	0	0	0	0	749	0	1	NA	-5.12548e-15	1	NA	Black	Black
1474	CST6	59.5641	25.8574	16.1846	47.5323	609	1.13632	0.007421	1	-1.54277	0.000371945	1	Black	Black
1475	CSTA	2.17423	0.876581	2.26037	0.903293	827	1.2377	0.0405677	1	1.32854	0.0188353	1	Black	Black
1476	CSTB	145.336	87.8317	146.21	133.987	940	0.659239	0.111384	NA	0.136981	0.740152	NA	Black	Black
1477	CSTF1	23.7695	23.7855	27.8826	32.1812	2572	-0.0682747	0.870604	NA	-0.195805	0.636658	NA	Black	Black
1478	CSTF2	43.9468	39.983	27.2794	45.8973	2076	0.0690573	0.868295	NA	-0.73951	0.0751139	NA	Black	Black
1479	CSTF3	13.6031	12.4456	13.4359	12.74	3181	0.0609857	0.885819	NA	0.0877503	0.835111	NA	Black	Black
1482	NKX2-5	0	0	0.0649943	0	1961	0	1	NA	4.74169	0.264706	1	Black	Black
1485	CTAG1B	0	0	0	0	1496	0	1	NA	-5.12548e-15	1	NA	Black	Black
1486	CTBS	2.63713	1.82315	2.74214	1.81083	3424	0.464918	0.29726	NA	0.609289	0.171194	NA	Black	Black
1487	CTBP1	50.9224	55.5245	51.3775	46.6177	4978	-0.192128	0.640556	NA	0.151296	0.71323	NA	Black	Black
1488	CTBP2	12.8718	12.9259	14.5046	14.9833	6110	-0.0733535	0.860299	NA	-0.0358039	0.932056	NA	Black	Black
1489	CTF1	3.99346	4.30816	2.9872	3.90571	1664	-0.176614	0.705913	NA	-0.375424	0.402412	NA	Black	Black
1490	CTGF	41.0576	75.632	86.0572	48.8132	2343	-0.948621	0.0223903	NA	0.829036	0.0454114	NA	Black	Black
1491	CTH	1.97401	1.06274	1.35301	1.7673	2198	0.824735	0.0843067	NA	-0.373783	0.448282	NA	Black	Black
1493	CTLA4	0	0	0	0	1975	0	1	NA	-5.12548e-15	1	NA	Black	Black
1495	CTNNA1	0.308967	0.366566	0.559677	0.465212	4175	-0.312827	0.648579	NA	0.277098	0.627517	NA	Black	Black
1496	CTNNA2	0	0	0	0	5309	0	1	NA	-5.12548e-15	1	NA	Black	Black
1497	CTNS	8.79524	7.88939	7.64167	9.63493	4431	0.0894876	0.832452	NA	-0.323306	0.437664	NA	Black	Black
1499	CTNNB1	31.0587	31.8843	31.3169	33.676	4858	-0.105153	0.798994	NA	-0.0937399	0.820469	NA	Black	Black
1500	CTNND1	1.7399	2.05912	1.13718	3.06111	6650	-0.310214	0.475633	NA	-1.41696	0.00118013	1	Black	Black
1501	CTNND2	0.116214	0.112694	0.01486	0.150241	5718	-0.0227636	1	NA	-3.25342	0.000506526	1	Black	Black
1503	CTPS1	26.7758	24.9321	27.6275	29.6735	3746	0.0356177	0.93229	NA	-0.0920307	0.824285	NA	Black	Black
1504	CTRB1	0.448268	0.230929	0.146163	0.257003	872	0.873926	0.366109	NA	-0.779968	0.54333	NA	Black	Black
1506	CTRL	1.52123	2.45324	1.32989	0.947999	1182	-0.755104	0.132095	NA	0.497517	0.385867	NA	Black	Black
1508	CTSB	18.2636	18.123	22.1104	19.8163	6729	-0.0561606	0.892407	NA	0.169075	0.682003	NA	Black	Black
1509	CTSD	216.343	160.28	176.222	180.967	2123	0.365405	0.374345	NA	-0.0272975	0.947297	NA	Black	Black
1510	CTSE	0.105267	0.0723053	0.038137	0.0670577	2228	0.462715	0.775535	NA	-0.768872	0.704873	NA	Black	Black
1511	CTSG	0	0.0871732	0	0	924	-4.14047	0.509804	1	-5.12548e-15	1	NA	Black	Black
1512	CTSH	11.0317	8.58617	6.94157	10.3454	2289	0.294189	0.485856	NA	-0.564474	0.185087	NA	Black	Black
1513	CTSK	0.672137	0.60595	0.776183	0.42148	1861	0.0819044	0.93103	NA	0.887762	0.133727	NA	Black	Black
1514	CTSL	28.2335	24.672	22.9526	20.092	1714	0.127209	0.761343	NA	0.203043	0.62827	NA	Black	Black
1515	CTSV	2.07732	1.266	1.34286	1.5244	5758	0.646797	0.137182	NA	-0.171793	0.70048	NA	Black	Black
1517	CTSLP2	0	0	0	0	1105	0	1	NA	-5.12548e-15	1	NA	Black	Black
1518	CTSLP8	0	0	0	0	569	0	1	NA	-5.12548e-15	1	NA	Black	Black
1519	CTSO	1.49266	0.686567	1.04292	0.738618	2933	1.05131	0.0305992	1	0.507784	0.312299	NA	Black	Black
1520	CTSS	0.456847	0.176511	0.299989	0.218268	4107	1.29893	0.0299142	1	0.467624	0.445006	NA	Black	Black
1521	CTSW	1.90016	1.74024	1.37682	2.16153	1296	0.0594012	0.920972	NA	-0.638246	0.216664	NA	Black	Black
1522	CTSZ	271.96	343.367	340.917	338.038	1552	-0.403662	0.326395	NA	0.0232751	0.954993	NA	Black	Black
1523	CUX1	11.3252	12.1931	8.10879	12.0079	15587	-0.17383	0.673136	NA	-0.555365	0.178678	NA	Black	Black
1524	CX3CR1	0.0320664	0	0.0116173	0.0204272	3657	4.59192	0.264706	1	-0.73744	1	NA	Black	Black
1525	CXADR	0.0126727	0	0	0.0121093	6169	4.03656	0.509804	1	-3.99817	0.509804	1	Black	Black
1527	TEX28	0	0	0	0	1771	0	1	NA	-5.12548e-15	1	NA	Black	Black
1528	CYB5A	87.7914	78.1653	70.8241	83.4551	862	0.100236	0.809744	NA	-0.225705	0.586539	NA	Black	Black
1534	CYB561	48.8243	48.4606	37.0231	51.662	3975	-0.0565195	0.891231	NA	-0.469629	0.254877	NA	Black	Black
1535	CYBA	0.0709741	0.182815	0.115709	0.220411	2203	-1.4035	0.23595	1	-0.905652	0.312308	NA	Black	Black
1536	CYBB	0.181051	0.167886	0.118067	0.129752	4318	0.0413321	1	NA	-0.12395	1	NA	Black	Black
1537	CYC1	352.185	396.387	346.463	356.589	1832	-0.237886	0.562508	NA	-0.0305244	0.940888	NA	Black	Black
1538	CYLC1	0	0	0	0	2129	0	1	NA	-5.12548e-15	1	NA	Black	Black
1539	CYLC2	0	0	0	0	2171	0	1	NA	-5.12548e-15	1	NA	Black	Black
1540	CYLD	1.85754	1.85737	1.8787	2.04305	12121	-0.0671635	0.87465	NA	-0.109927	0.799262	NA	Black	Black
1543	CYP1A1	2.77525	3.01257	2.34305	2.61636	3155	-0.185586	0.684578	NA	-0.148039	0.747972	NA	Black	Black
1544	CYP1A2	0	0.0128795	0	0.0238894	3127	-3.22004	1	1	-3.99817	0.509804	1	Black	Black
1545	CYP1B1	15.5355	16.0221	7.58507	20.6653	5153	-0.1118	0.787745	NA	-1.43482	0.000662983	1	Black	Black
1548	CYP2A6	0.0546444	0.0938351	0.0989856	0.17405	2146	-0.820543	0.746295	NA	-0.789084	0.480955	NA	Black	Black
1549	CYP2A7	0	0	0	0	3012	0	1	NA	-5.12548e-15	1	NA	Black	Black
1551	CYP3A7	0	0	0	0	2078	0	1	NA	-5.12548e-15	1	NA	Black	Black
1553	CYP2A13	0	0	0	0.0424445	1760	0	1	NA	-3.99817	0.509804	1	Black	Black
1555	CYP2B6	0.0377428	0.0259247	0	0	3107	0.451449	1	NA	-5.12548e-15	1	NA	Black	Black
1556	CYP2B7P	0	0	0.0460039	0	3694	0	1	NA	5.14318	0.139845	1	Black	Black
1557	CYP2C19	0	0.0331065	0	0	2433	-4.14047	0.509804	1	-5.12548e-15	1	NA	Black	Black
1558	CYP2C8	0	0	0	0	2234	0	1	NA	-5.12548e-15	1	NA	Black	Black
1559	CYP2C9	0.182462	0	0.0610192	0.0268231	2785	6.66063	0.00085757	1	1.14501	0.704873	1	Black	Black
1562	CYP2C18	0	0	0	0	2545	0	1	NA	-5.12548e-15	1	NA	Black	Black
1564	CYP2D7	1.41838	1.09604	0.83881	1.65429	1874	0.303993	0.582022	NA	-0.966545	0.0596685	NA	Black	Black
1565	CYP2D6	1.67289	1.94209	1.69017	2.43154	1659	-0.282112	0.571219	NA	-0.512906	0.293717	NA	Black	Black
1571	CYP2E1	0.163154	0.149423	0.216733	0.199206	8625	0.0593079	0.937428	NA	0.132328	0.85087	NA	Black	Black
1572	CYP2F1	0	0.0278424	0	0.0645544	2893	-4.14047	0.509804	1	-5.26489	0.0751017	1	Black	Black
1573	CYP2J2	1.51557	0.520505	0.183025	0.844776	1857	1.46995	0.00687666	1	-2.17922	0.00160897	1	Black	Black
1576	CYP3A4	0	0.0288496	0	0	2792	-4.14047	0.509804	1	-5.12548e-15	1	NA	Black	Black
1577	CYP3A5	0.0767202	0.158092	0.138975	0.134401	3057	-1.09391	0.312308	1	0.0586248	1	NA	Black	Black
1579	CYP4A11	0	0	0	0	3804	0	1	NA	-5.12548e-15	1	NA	Black	Black
1580	CYP4B1	0	0	0	0.0293641	2544	0	1	NA	-3.99817	0.509804	1	Black	Black
1581	CYP7A1	0	0	0	0	2875	0	1	NA	-5.12548e-15	1	NA	Black	Black
1582	CYP8B1	0.0989594	0.0917636	0.0645336	0.018912	3950	0.0410636	1	NA	1.7163	0.325869	1	Black	Black
1583	CYP11A1	0.115819	0.178996	0.251761	0.055335	2700	-0.686526	0.572981	NA	2.15992	0.0230709	1	Black	Black
1584	CYP11B1	0	0	0	0.0178756	4179	0	1	NA	-3.99817	0.509804	1	Black	Black
1585	CYP11B2	0	0	0	0	2936	0	1	NA	-5.12548e-15	1	NA	Black	Black
1586	CYP17A1	0	0.0215369	0	0.0399478	1870	-3.22004	1	1	-3.99817	0.509804	1	Black	Black
1587	ADAM3A	0	0	0	0	3053	0	1	NA	-5.12548e-15	1	NA	Black	Black
1588	CYP19A1	0	0	0	0	6027	0	1	NA	-5.12548e-15	1	NA	Black	Black
1589	CYP21A2	0.00524649	0	0	0.0100265	14901	4.03656	0.509804	1	-4.95231	0.139845	1	Black	Black
1590	CYP21A1P	0.0237366	0.0108695	0.00573303	0.0126008	14821	1.03746	0.323452	1	-1.08145	0.483528	1	Black	Black
1591	CYP24A1	2.85265	2.15612	0.945699	4.03085	3549	0.336364	0.444172	NA	-2.07897	5.94209e-06	0.0225324	Black	Black
1592	CYP26A1	0.0315361	0	0.0342756	0.015067	2479	4.03656	0.509804	1	1.09769	1	1	Black	Black
1593	CYP27A1	7.22796	7.28902	9.59748	5.32657	2293	-0.0794223	0.857737	NA	0.860222	0.0438652	NA	Black	Black
1594	CYP27B1	1.54455	0.924902	1.17654	1.22359	2961	0.671554	0.16025	NA	-0.0454718	0.944594	NA	Black	Black
1595	CYP51A1	32.0284	33.9923	28.7185	32.6811	3975	-0.153162	0.710688	NA	-0.175429	0.67103	NA	Black	Black
1600	DAB1	0	0	0	0	3797	0	1	NA	-5.12548e-15	1	NA	Black	Black
1601	DAB2	6.05747	6.20611	8.21806	5.35791	4601	-0.102264	0.807961	NA	0.628062	0.133567	NA	Black	Black
1602	DACH1	0.0447669	0.0614988	0.0162186	0.0427767	5239	-0.516082	0.815053	NA	-1.33822	0.325869	1	Black	Black
1603	DAD1	164.824	159.305	189.687	151.119	697	-0.018172	0.965785	NA	0.338958	0.411655	NA	Black	Black
1604	CD55	21.0627	13.8492	18.1704	15.6538	3257	0.537525	0.195987	NA	0.226099	0.58669	NA	Black	Black
1605	DAG1	21.2075	26.7862	24.6801	27.3066	6593	-0.404213	0.327031	NA	-0.134859	0.743666	NA	Black	Black
1606	DGKA	4.4195	1.70203	4.78787	2.60351	5466	1.30887	0.00241847	1	0.889732	0.0367092	NA	Black	Black
1607	DGKB	0.0397044	0.0818162	0.0107884	0.0094848	7876	-1.09798	0.189131	1	0.185265	1	NA	Black	Black
1608	DGKG	0	0.0120455	0.540032	0	6687	-4.14047	0.509804	1	9.51313	5.18668e-14	2.06067e-10	Black	Green
1609	DGKQ	14.0343	13.6791	12.3071	11.3831	4643	-0.0303251	0.943205	NA	0.123618	0.76708	NA	Black	Black
1610	DAO	0	0	0	0	2598	0	1	NA	-5.12548e-15	1	NA	Black	Black
1611	DAP	125.395	128.629	163.68	142.005	2342	-0.104046	0.800427	NA	0.215976	0.599389	NA	Black	Black
1612	DAPK1	0	0.0167948	0.00885834	0	9592	-5.09898	0.139845	1	4.18344	0.509804	1	Black	Black
1613	DAPK3	36.2229	37.5152	33.1102	34.2268	2905	-0.117877	0.775809	NA	-0.0368093	0.929989	NA	Black	Black
1615	DARS	46.3613	44.7663	44.2594	49.0777	2322	-0.0167996	0.968517	NA	-0.13804	0.738616	NA	Black	Black
1616	DAXX	8.38022	7.55914	8.74178	8.4423	14609	0.0814533	0.844173	NA	0.0613279	0.882463	NA	Black	Black
1617	DAZ1	0	0	0	0	4434	0	1	NA	-5.12548e-15	1	NA	Black	Black
1618	DAZL	0.0230003	0	0	0	3399	4.03656	0.509804	1	-5.12548e-15	1	NA	Black	Black
1620	BRINP1	0.0223685	0.0230467	0	0	3495	-0.103908	1	NA	-5.12548e-15	1	NA	Black	Black
1621	DBH	0.283253	0.408577	0.261681	0.0811982	2760	-0.592675	0.353878	NA	1.67743	0.0333763	1	Black	Black
1622	DBI	81.8926	69.269	75.3651	71.7981	1389	0.174205	0.673522	NA	0.0809841	0.845271	NA	Black	Black
1627	DBN1	18.029	22.9304	53.9066	13.6396	3727	-0.414227	0.317276	NA	1.99359	3.04325e-06	0.01161	Black	Black
1628	DBP	3.58217	2.93369	2.31747	2.23179	5958	0.22075	0.602727	NA	0.065364	0.88896	NA	Black	Black
1629	DBT	3.93743	3.36725	3.07576	3.75265	11506	0.158354	0.705261	NA	-0.275892	0.509035	NA	Black	Black
1630	DCC	0	0	0	0	10765	0	1	NA	-5.12548e-15	1	NA	Black	Black
1632	ECI1	76.3555	75.4899	64.7173	60.9488	1051	-0.0508577	0.903281	NA	0.0975829	0.814932	NA	Black	Black
1633	DCK	13.8609	15.1924	12.3861	13.9097	2696	-0.199611	0.633357	NA	-0.156311	0.710937	NA	Black	Black
1634	DCN	0	0	0.135463	0	2509	0	1	NA	6.12262	0.0127308	1	Black	Black
1635	DCTD	43.0706	36.2703	42.4014	37.9731	2042	0.180594	0.662977	NA	0.170163	0.681339	NA	Black	Black
1636	ACE	0.253184	0.16359	0.457075	0.385444	9109	0.561281	0.309836	NA	0.256613	0.602719	NA	Black	Black
1638	DCT	0.0978447	0.0168019	0	0.0779123	2397	2.34165	0.150691	1	-5.26489	0.0751017	1	Black	Black
1639	DCTN1	28.0349	31.6413	32.854	37.868	6648	-0.241887	0.556991	NA	-0.19387	0.637675	NA	Black	Black
1641	DCX	0	0	0	0	9684	0	1	NA	-5.12548e-15	1	NA	Black	Black
1642	DDB1	63.2849	70.8198	67.9134	68.7495	5622	-0.229599	0.576526	NA	-0.00661489	0.987441	NA	Black	Black
1643	DDB2	8.33987	6.19282	8.30778	9.42733	2920	0.362032	0.393192	NA	-0.171315	0.686012	NA	Black	Black
1644	DDC	0.17289	0.178132	0.102496	0.0901114	2487	-0.109159	1	NA	0.192815	1	NA	Black	Black
1645	AKR1C1	0.0688914	0.042588	0.299504	0	2837	0.606851	0.746295	NA	7.43207	1.95811e-05	0.0736443	Black	Black
1646	AKR1C2	0.0564462	0.0193858	0.102249	0.0179789	4155	1.42122	0.325869	1	2.44223	0.041032	1	Black	Black
1647	GADD45A	104.69	56.8506	54.4911	76.1639	1380	0.813534	0.0499135	NA	-0.472021	0.254084	NA	Black	Black
1649	DDIT3	32.3861	23.2482	28.5996	20.5146	1178	0.410884	0.328348	NA	0.490295	0.242104	NA	Black	Black
1650	DDOST	116.954	115.575	113.366	109.436	2126	-0.05019	0.903234	NA	0.0619355	0.880671	NA	Black	Black
1652	DDT	43.4142	47.9055	60.5832	54.2961	723	-0.209304	0.617302	NA	0.169087	0.686188	NA	Black	Black
1653	DDX1	48.2444	47.65	51.6759	52.7086	2741	-0.0494228	0.90527	NA	-0.0175076	0.966853	NA	Black	Black
1654	DDX3X	29.2717	34.567	38.9361	48.7222	6944	-0.307193	0.455622	NA	-0.312428	0.447631	NA	Black	Black
1655	DDX5	120.298	121.475	144.946	122.896	4010	-0.0813495	0.843152	NA	0.249115	0.544347	NA	Black	Black
1656	DDX6	28.7163	32.2157	29.6209	31.3195	6787	-0.233197	0.57119	NA	-0.069405	0.866474	NA	Black	Black
1657	DMXL1	1.14604	1.39386	1.15195	1.67695	13609	-0.349636	0.413408	NA	-0.530586	0.210306	NA	Black	Black
1659	DHX8	8.78004	8.46462	9.76929	9.14485	4501	-0.0145261	0.974913	NA	0.10632	0.800251	NA	Black	Black
1660	DHX9	40.6596	44.7778	49.917	45.1031	5276	-0.206491	0.615961	NA	0.157338	0.702276	NA	Black	Black
1662	DDX10	13.6674	10.0957	13.5199	10.471	7416	0.369675	0.371574	NA	0.379701	0.358684	NA	Black	Black
1663	DDX11	14.2984	12.9034	15.439	15.9311	5022	0.0807826	0.846563	NA	-0.0342344	0.935311	NA	Black	Black
1665	DHX15	23.2992	24.885	26.867	27.6984	6137	-0.162297	0.69403	NA	-0.0329287	0.936865	NA	Black	Black
1666	DECR1	39.6471	26.1323	37.7217	27.1591	1891	0.534025	0.198493	NA	0.484956	0.242766	NA	Black	Black
1667	DEFA1	0	0.0808716	0	0	996	-4.14047	0.509804	1	-5.12548e-15	1	NA	Black	Black
1669	DEFA4	0	0	0	0	542	0	1	NA	-5.12548e-15	1	NA	Black	Black
1670	DEFA5	0	0	0	0	449	0	1	NA	-5.12548e-15	1	NA	Black	Black
1671	DEFA6	0	0	0	0	468	0	1	NA	-5.12548e-15	1	NA	Black	Black
1672	DEFB1	0	0	0	0	463	0	1	NA	-5.12548e-15	1	NA	Black	Black
1673	DEFB4A	0	0	0	0	336	0	1	NA	-5.12548e-15	1	NA	Black	Black
1674	DES	0.0695533	0	0.0755954	0.0332306	2248	4.99192	0.139845	1	1.14501	0.704873	1	Black	Black
1675	CFD	24.5529	20.6409	19.831	13.5998	1159	0.183042	0.663332	NA	0.555065	0.190584	NA	Black	Black
1676	DFFA	18.0756	20.6177	19.2827	20.8497	3393	-0.257132	0.535379	NA	-0.101673	0.80721	NA	Black	Black
1677	DFFB	7.03666	6.13035	4.87643	7.61828	3633	0.131585	0.761418	NA	-0.632458	0.13574	NA	Black	Black
1678	TIMM8A	23.1157	23.8834	16.7727	20.206	1806	-0.114432	0.785187	NA	-0.257592	0.536865	NA	Black	Black
1687	GSDME	11.4035	9.69153	9.46128	8.27436	2564	0.167338	0.69186	NA	0.204381	0.628804	NA	Black	Black
1690	COCH	0.0247634	0.0255141	0.0403718	0.0354937	3157	-0.103908	1	NA	0.188965	1	NA	Black	Black
1716	DGUOK	56.0708	45.3435	56.708	48.6806	1144	0.239023	0.565192	NA	0.231226	0.577766	NA	Black	Black
1717	DHCR7	93.3588	116.137	95.7617	105.831	2665	-0.382277	0.353065	NA	-0.133195	0.746243	NA	Black	Black
1718	DHCR24	52.3482	71.9564	68.4479	75.3604	4711	-0.526285	0.201544	NA	-0.127759	0.756102	NA	Black	Black
1719	DHFR	10.1889	10.1379	13.0805	11.91	3917	-0.0600681	0.887685	NA	0.146267	0.726183	NA	Black	Black
1720	DHFRP3	0	0	0	0	967	0	1	NA	-5.12548e-15	1	NA	Black	Black
1723	DHODH	15.3972	13.7234	13.934	12.9121	2427	0.0987106	0.814912	NA	0.120905	0.776447	NA	Black	Black
1725	DHPS	50.4505	48.7971	51.6142	49.4519	1531	-0.0192338	0.96428	NA	0.0727773	0.861441	NA	Black	Black
1727	CYB5R3	55.8604	65.2607	67.8642	52.6654	3517	-0.29169	0.478717	NA	0.376824	0.360315	NA	Black	Black
1728	NQO1	19.552	22.2277	30.8591	22.0993	2591	-0.252325	0.543984	NA	0.492698	0.234858	NA	Black	Black
1729	DIAPH1	57.7985	55.3183	49.4105	67.0176	5852	-0.00403496	0.992495	NA	-0.428678	0.297674	NA	Black	Black
1730	DIAPH2	5.37483	4.96679	3.44068	5.76698	5149	0.0465852	0.917935	NA	-0.733921	0.0827889	NA	Black	Black
1731	2019-09-01	0.604831	0.536214	0.596222	0.389775	2779	0.10608	0.889178	NA	0.621923	0.274089	NA	Black	Black
1733	DIO1	0	0.0433054	0.114206	0.0803251	1860	-4.14047	0.509804	1	0.50461	1	NA	Black	Black
1734	DIO2	9.86536	6.68036	2.37853	9.29886	6716	0.495092	0.233642	NA	-1.95561	6.0321e-06	0.0228677	Black	Black
1735	DIO3	0.0371922	0	0	0.0355387	2102	4.03656	0.509804	1	-3.99817	0.509804	1	Black	Black
1736	DKC1	129.371	108.913	99.2132	120.561	2577	0.181023	0.659869	NA	-0.270122	0.511484	NA	Black	Black
1737	DLAT	20.8576	24.6593	20.1572	23.9955	4346	-0.308849	0.454906	NA	-0.240417	0.560982	NA	Black	Black
1738	DLD	26.5664	29.0271	23.9251	25.487	3674	-0.195097	0.636993	NA	-0.0801985	0.847019	NA	Black	Black
1739	DLG1	9.25524	11.105	11.0466	10.7432	7315	-0.330149	0.425432	NA	0.0512048	0.902619	NA	Black	Black
1740	DLG2	0.0290193	0.0730866	0.0490625	0.0616203	12123	-1.38711	0.0683736	1	-0.315392	0.693044	NA	Black	Black
1741	DLG3	7.56765	6.2828	5.85714	7.01642	6782	0.201107	0.629741	NA	-0.249473	0.549942	NA	Black	Black
1742	DLG4	7.43474	7.05417	8.58871	6.13153	5184	0.00849538	0.986633	NA	0.497167	0.234183	NA	Black	Black
1743	DLST	38.0586	30.1547	34.419	36.4189	3566	0.268517	0.515394	NA	-0.0704446	0.865033	NA	Black	Black
1745	DLX1	8.58873	10.2384	9.38262	8.64104	2667	-0.32072	0.448028	NA	0.129796	0.757627	NA	Black	Black
1746	DLX2	3.29594	3.44196	1.81544	2.87865	2621	-0.129778	0.776155	NA	-0.653485	0.146537	NA	Black	Black
1747	DLX3	0.22534	0.139303	0.097966	0.0861287	2602	0.619852	0.491849	NA	0.192815	1	NA	Black	Black
1748	DLX4	0.33741	0.730043	0.641761	0.564217	2317	-1.17558	0.0405677	1	0.196126	0.817902	NA	Black	Black
1749	DLX5	0.0463689	0	0	0.0443074	1686	4.03656	0.509804	1	-3.99817	0.509804	1	Black	Black
1750	DLX6	0.0208474	0	0	0	1875	3.1219	1	1	-5.12548e-15	1	NA	Black	Black
1755	DMBT1	5.36971	5.13341	1.76296	7.63864	8073	-0.00238219	0.997999	NA	-2.1039	1.29408e-06	0.00497314	Black	Black
1756	DMD	0.00456407	0	0	0	17129	4.03656	0.509804	1	-5.12548e-15	1	NA	Black	Black
1757	SARDH	1.95583	3.2128	2.9279	1.98348	4237	-0.782988	0.071549	NA	0.572588	0.189579	NA	Black	Black
1758	DMP1	0	0	0	0	2686	0	1	NA	-5.12548e-15	1	NA	Black	Black
1759	DNM1	4.00431	6.81709	2.82211	4.56614	4998	-0.834752	0.0479487	NA	-0.682973	0.108993	NA	Black	Black
1760	DMPK	18.6884	15.8492	13.644	13.2641	4269	0.170405	0.681278	NA	0.0517798	0.902278	NA	Black	Black
1761	DMRT1	0.311466	0.508105	0.169261	0.210813	3012	-0.770141	0.201461	NA	-0.303024	0.769087	NA	Black	Black
1762	DMWD	33.6605	35.8371	27.1191	23.1581	3658	-0.157698	0.702562	NA	0.238814	0.563685	NA	Black	Black
1763	DNA2	3.67896	3.92985	3.92015	3.89451	4335	-0.162438	0.711493	NA	0.0204967	0.967917	NA	Black	Black
1767	DNAH5	0.267499	0.288137	0.45725	0.283491	16074	-0.174335	0.734161	NA	0.700109	0.122803	NA	Black	Black
1768	DNAH6	0	0.00590442	0	0	13642	-4.14047	0.509804	1	-5.12548e-15	1	NA	Black	Black
1769	DNAH8	0	0	0	0	15121	0	1	NA	-5.12548e-15	1	NA	Black	Black
1770	DNAH9	0	0	0	0	15628	0	1	NA	-5.12548e-15	1	NA	Black	Black
1773	DNASE1	4.64323	4.212	3.88094	5.53395	3098	0.0732866	0.874978	NA	-0.500693	0.241803	NA	Black	Black
1774	DNASE1L1	14.3995	14.1546	8.42621	13.3345	3605	-0.0425561	0.920255	NA	-0.651086	0.120042	NA	Black	Black
1775	DNASE1L2	3.20199	2.89303	3.05182	2.94196	1587	0.0789979	0.874285	NA	0.0638645	0.914723	NA	Black	Black
1776	DNASE1L3	0.148275	0.190963	0.161155	0.177104	2109	-0.426351	0.841171	NA	-0.123382	1	NA	Black	Black
1777	DNASE2	40.802	35.6209	32.4136	36.1979	2008	0.1286	0.756796	NA	-0.148259	0.721246	NA	Black	Black
1778	DYNC1H1	59.8156	70.1378	107.781	90.3766	15525	-0.29698	0.469658	NA	0.265118	0.51846	NA	Black	Black
1780	DYNC1I1	0.137067	0.102707	0.162517	0.0476266	3137	0.344436	0.698224	NA	1.74836	0.0883316	1	Black	Black
1781	DYNC1I2	18.0319	16.6747	23.518	16.981	5246	0.0455816	0.913197	NA	0.480855	0.244782	NA	Black	Black
1783	DYNC1LI2	21.4294	20.1111	20.3136	22.1898	4666	0.0242862	0.954166	NA	-0.116405	0.778739	NA	Black	Black
1785	DNM2	34.4511	36.692	31.7212	36.4138	11277	-0.158222	0.700314	NA	-0.187996	0.647465	NA	Black	Black
1786	DNMT1	87.144	88.2897	79.4045	99.4992	6352	-0.0861523	0.833961	NA	-0.314424	0.444261	NA	Black	Black
1787	TRDMT1	0.413111	0.524203	0.58606	0.469538	8989	-0.41042	0.370573	NA	0.330494	0.466912	NA	Black	Black
1788	DNMT3A	6.66039	7.02031	6.99261	5.56795	5863	-0.14322	0.732721	NA	0.339675	0.41579	NA	Black	Black
1789	DNMT3B	5.56841	5.54275	3.79541	7.68818	4970	-0.0606349	0.885476	NA	-1.00716	0.017311	1	Black	Black
1791	DNTT	0	0	0	0	2040	0	1	NA	-5.12548e-15	1	NA	Black	Black
1793	DOCK1	4.87804	6.12016	7.39092	6.12358	9680	-0.394539	0.342525	NA	0.282394	0.496015	NA	Black	Black
1794	DOCK2	0.0211121	0.0217521	0.0917842	0.0201735	7406	-0.107055	1	NA	2.15992	0.0230709	1	Black	Black
1795	DOCK3	0.147337	0.0828021	0.0388209	0.0511952	8755	0.760129	0.235985	NA	-0.383245	0.851299	NA	Black	Black
1796	DOK1	4.88444	5.12957	3.86091	4.43585	2905	-0.137908	0.752064	NA	-0.189155	0.670763	NA	Black	Black
1797	DXO	2.15225	1.97813	2.17438	2.27856	12114	0.0543875	0.899759	NA	-0.0564703	0.898478	NA	Black	Black
1798	DPAGT1	20.6988	19.8179	26.2913	24.7286	3471	-0.00456974	0.992734	NA	0.0994351	0.810693	NA	Black	Black
1800	DPEP1	0	0	0	0	1849	0	1	NA	-5.12548e-15	1	NA	Black	Black
1801	DPH1	13.7189	12.2785	9.53945	11.6497	4556	0.0927167	0.824445	NA	-0.277246	0.505614	NA	Black	Black
1802	DPH2	24.4834	28.3225	21.2168	27.8675	2497	-0.27743	0.503579	NA	-0.382309	0.357047	NA	Black	Black
1803	DPP4	0.986676	1.1496	1.59355	0.74015	4239	-0.287479	0.539538	NA	1.11616	0.0152514	1	Black	Black
1804	DPP6	0	0	0	0.00527559	7080	0	1	NA	-3.08574	1	1	Black	Black
1805	DPT	0.0226209	0.0466135	0.024586	0.086461	1728	-1.01857	1	1	-1.69158	0.398816	1	Black	Black
1806	DPYD	1.55564	1.24428	1.89842	1.38869	5729	0.254727	0.574964	NA	0.461868	0.29249	NA	Black	Black
1807	DPYS	0	0	0	0.0254696	2933	0	1	NA	-3.99817	0.509804	1	Black	Black
1808	DPYSL2	6.47509	8.23752	12.0343	11.8689	5246	-0.414567	0.319787	NA	0.031003	0.941956	NA	Black	Black
1809	DPYSL3	0.0555537	0.0143095	0.0754745	0.0530839	5629	1.8286	0.143685	1	0.511583	0.546614	NA	Black	Black
1810	DR1	35.2995	45.3209	33.0951	37.1299	3208	-0.427821	0.300066	NA	-0.154921	0.707847	NA	Black	Black
1811	SLC26A3	0	0.0278328	0	0	2894	-4.14047	0.509804	1	-5.12548e-15	1	NA	Black	Black
1812	DRD1	0	0.0477605	0	0	3373	-5.09898	0.139845	1	-5.12548e-15	1	NA	Black	Black
1813	DRD2	0	0	0	0	3538	0	1	NA	-5.12548e-15	1	NA	Black	Black
1814	DRD3	0	0	0	0	2043	0	1	NA	-5.12548e-15	1	NA	Black	Black
1815	DRD4	4.67805	2.60214	2.33946	3.07146	1362	0.778076	0.0941504	NA	-0.381191	0.41649	NA	Black	Black
1816	DRD5	0	0	0	0	2376	0	1	NA	-5.12548e-15	1	NA	Black	Black
1819	DRG2	19.5297	18.7399	19.7845	18.9854	2652	-0.00774813	0.987231	NA	0.0705092	0.86689	NA	Black	Black
1820	ARID3A	4.79918	3.59743	3.81001	5.83529	2810	0.348362	0.423613	NA	-0.603744	0.160943	NA	Black	Black
1821	DRP2	0.285561	0.23198	0.161153	0.225639	7118	0.231861	0.714214	NA	-0.472814	0.436186	NA	Black	Black
1822	ATN1	40.6062	43.9136	40.2125	30.8991	6750	-0.180275	0.661242	NA	0.391108	0.342265	NA	Black	Black
1823	DSC1	0	0.0378515	0	0.0263284	4256	-5.09898	0.139845	1	-4.55272	0.264706	1	Black	Black
1824	DSC2	2.59014	1.79182	1.4317	1.36478	5282	0.464092	0.282235	NA	0.080048	0.858683	NA	Black	Black
1825	DSC3	0.913084	0.669503	0.37139	0.342573	6978	0.380002	0.413217	NA	0.127309	0.84909	NA	Black	Black
1826	DSCAM	0	0	0	0	7109	0	1	NA	-5.12548e-15	1	NA	Black	Black
1827	RCAN1	8.28429	9.57722	9.3661	8.95901	3402	-0.276494	0.509244	NA	0.0751349	0.859468	NA	Black	Black
1828	DSG1	0	0	0	0	5653	0	1	NA	-5.12548e-15	1	NA	Black	Black
1829	DSG2	9.63222	8.51362	7.95882	10.2017	5653	0.110775	0.791177	NA	-0.347111	0.404018	NA	Black	Black
1830	DSG3	0	0	0.0130863	0.0230101	6493	0	1	NA	-0.768872	0.704873	NA	Black	Black
1831	TSC22D3	3.98467	3.13631	2.81148	2.80883	2992	0.27795	0.521144	NA	0.0123936	0.987422	NA	Black	Black
1832	DSP	42.3872	27.5627	24.3817	48.3953	9730	0.553595	0.17914	NA	-0.978014	0.0183322	NA	Black	Black
1833	EPYC	0.0507979	0	0	0	1539	4.03656	0.509804	1	-5.12548e-15	1	NA	Black	Black
1834	DSPP	0	0	0	0	4331	0	1	NA	-5.12548e-15	1	NA	Black	Black
1836	SLC26A2	2.75922	3.11719	3.14097	4.19998	8075	-0.243242	0.568275	NA	-0.408067	0.330724	NA	Black	Black
1837	DTNA	1.10756	1.31381	1.40969	1.33683	10729	-0.313562	0.468727	NA	0.0875669	0.846741	NA	Black	Black
1838	DTNB	3.81592	3.63225	3.63161	4.13676	4036	0.00385706	1	NA	-0.176797	0.677066	NA	Black	Black
1839	HBEGF	17.1905	18.1387	12.1977	19.6101	2358	-0.144749	0.729739	NA	-0.673865	0.10713	NA	Black	Black
1840	DTX1	0.095107	0.0734928	0	0.0908787	3288	0.299234	0.815053	NA	-5.92882	0.0127308	1	Black	Black
1841	DTYMK	134.888	148.837	143.126	133.834	1209	-0.209283	0.611576	NA	0.107881	0.793766	NA	Black	Black
1842	ECM2	0.108173	0.063687	0.0755804	0.147662	5059	0.68875	0.37526	NA	-0.946224	0.236007	NA	Black	Black
1843	DUSP1	32.8429	23.5908	19.8311	39.6704	2303	0.410013	0.322988	NA	-0.989185	0.0178193	NA	Black	Black
1844	DUSP2	0	0	0	0.0443337	1685	0	1	NA	-3.99817	0.509804	1	Black	Black
1845	DUSP3	32.6616	31.1164	28.9621	37.1456	4543	0.00261002	0.995711	NA	-0.347976	0.398827	NA	Black	Black
1846	DUSP4	45.3615	45.7547	63.3941	71.1763	7341	-0.079761	0.846351	NA	-0.156008	0.704206	NA	Black	Black
1847	DUSP5	41.5475	30.8906	43.1568	43.1429	2528	0.360265	0.383728	NA	0.0115018	0.978735	NA	Black	Black
1848	DUSP6	16.8554	28.4917	17.6115	17.4305	2820	-0.824577	0.0477107	NA	0.0259383	0.95228	NA	Black	Black
1849	DUSP7	13.5799	16.7318	12.329	13.2391	5541	-0.368406	0.373335	NA	-0.0916956	0.825853	NA	Black	Black
1850	DUSP8	12.5141	7.40113	6.58212	8.47561	4473	0.690342	0.0983202	NA	-0.353674	0.398593	NA	Black	Black
1852	DUSP9	1.65186	3.26463	1.46893	0.760511	2603	-1.04926	0.0203798	1	0.958994	0.0496189	NA	Black	Black
1854	DUT	33.0324	29.4793	35.448	31.3311	2246	0.096864	0.816129	NA	0.189135	0.648275	NA	Black	Black
1855	DVL1	302.816	294.059	251.121	246.36	3085	-0.0249756	0.951584	NA	0.0386484	0.925111	NA	Black	Black
1856	DVL2	30.2102	28.3354	25.7253	23.9593	3478	0.025119	0.95249	NA	0.113634	0.784182	NA	Black	Black
1857	DVL3	39.5126	46.7196	40.896	33.5998	5536	-0.309019	0.452852	NA	0.294537	0.47449	NA	Black	Black
1859	DYRK1A	4.87042	3.51041	4.69414	4.70085	7159	0.405031	0.332469	NA	0.00897474	0.986898	NA	Black	Black
1861	TOR1A	9.00782	9.75529	10.8682	10.3446	3311	-0.182289	0.664598	NA	0.0822541	0.847145	NA	Black	Black
1869	E2F1	79.8718	113.215	74.7729	108.886	2700	-0.570604	0.166435	NA	-0.531176	0.197602	NA	Black	Black
1870	E2F2	4.00449	4.59123	3.82877	4.96289	5193	-0.264511	0.532407	NA	-0.363182	0.388341	NA	Black	Black
1871	E2F3	9.69085	9.36841	9.932	10.3958	5163	-0.0184893	0.966622	NA	-0.0548037	0.896804	NA	Black	Black
1874	E2F4	62.077	58.7426	52.8832	58.0722	2100	0.0123421	0.976965	NA	-0.123993	0.764331	NA	Black	Black
1875	E2F5	8.55071	8.72315	8.58391	7.7882	1856	-0.0960849	0.826267	NA	0.151333	0.727052	NA	Black	Black
1876	E2F6	7.81779	7.69293	7.26548	8.73692	3450	-0.0440728	0.918411	NA	-0.254982	0.545469	NA	Black	Black
1877	E4F1	25.0212	23.7136	24.4703	23.0523	2573	0.0101231	0.982235	NA	0.0971521	0.815979	NA	Black	Black
1879	EBF1	0	0.0073533	0	0	5477	-3.22004	1	1	-5.12548e-15	1	NA	Black	Black
1880	GPR183	0	0	0.0238009	0.020925	1785	0	1	NA	0.174989	1	NA	Black	Black
1889	ECE1	26.9771	24.0018	22.9856	29.9533	6190	0.10128	0.806244	NA	-0.370936	0.368317	NA	Black	Black
1890	TYMP	14.6448	8.06599	8.09605	7.15235	2162	0.792987	0.0604047	NA	0.189782	0.661553	NA	Black	Black
1891	ECH1	42.8453	46.2244	55.5745	45.4944	1665	-0.176818	0.669878	NA	0.299754	0.468846	NA	Black	Black
1892	ECHS1	160.709	167.824	187.201	162.136	1329	-0.129803	0.752676	NA	0.218415	0.595695	NA	Black	Black
1893	ECM1	1.44985	1.22328	1.56339	1.23268	3424	0.177653	0.718369	NA	0.353556	0.437903	NA	Black	Black
1894	ECT2	17.8289	18.0686	27.1711	16.4395	4819	-0.086569	0.835009	NA	0.735911	0.0758549	NA	Black	Black
1896	EDA	0	0.0924777	0.0139362	0.0367569	6097	-6.87595	0.000517265	1	-1.33822	0.325869	1	Black	Black
1901	S1PR1	3.39625	2.33721	0.752187	1.94716	3050	0.471571	0.285009	NA	-1.35927	0.00421459	1	Black	Black
1902	LPAR1	14.5609	17.8972	22.3234	15.4323	3812	-0.364912	0.379189	NA	0.543598	0.189953	NA	Black	Black
1903	S1PR3	0.267244	1.65208	1.57817	0.178754	4388	-2.6901	1.24238e-07	0.000409363	3.14512	2.72999e-09	1.07534e-05	Yellow	Green
1906	EDN1	3.19272	2.13968	1.52936	3.00441	4028	0.509837	0.237166	NA	-0.962551	0.028026	NA	Black	Black
1907	EDN2	0.0476985	0.073717	0.103684	0.091156	1639	-0.661342	1	NA	0.19087	1	NA	Black	Black
1908	EDN3	0	0	0	0	2658	0	1	NA	-5.12548e-15	1	NA	Black	Black
1909	EDNRA	0.207219	0.368774	0.767794	0.189006	4150	-0.894966	0.13623	NA	2.02642	0.000183518	0.667638	Black	Black
1910	EDNRB	0	0	0	0	4861	0	1	NA	-5.12548e-15	1	NA	Black	Black
1911	PHC1	1.63593	2.13604	2.17954	1.46955	5185	-0.451903	0.300629	NA	0.57937	0.181423	NA	Black	Black
1912	PHC2	28.2602	32.9112	42.7403	28.244	4819	-0.287108	0.486277	NA	0.608674	0.14056	NA	Black	Black
1915	EEF1A1	527.337	606.859	687.936	597.434	4455	-0.269945	0.510807	NA	0.214533	0.601154	NA	Black	Black
1917	EEF1A2	67.6802	85.5246	68.458	89.1068	2007	-0.404903	0.326264	NA	-0.369266	0.370542	NA	Black	Black
1933	EEF1B2	210.658	190.957	222.757	192.745	1110	0.074342	0.856968	NA	0.219808	0.593358	NA	Black	Black
1936	EEF1D	202.69	200.79	210.382	206.946	3539	-0.0537175	0.896015	NA	0.0347973	0.932576	NA	Black	Black
1937	EEF1G	484.847	510.025	606.242	475.972	1791	-0.140348	0.73249	NA	0.360054	0.380899	NA	Black	Black
1938	EEF2	701.745	821.868	770.696	698.128	3158	-0.295271	0.472039	NA	0.153708	0.707976	NA	Black	Black
1939	EIF2D	28.8746	30.2019	19.1896	30.9164	2763	-0.132139	0.750086	NA	-0.676963	0.103254	NA	Black	Black
1942	EFNA1	7.86272	4.75779	5.50726	8.181	1566	0.657085	0.131746	NA	-0.559637	0.193775	NA	Black	Black
1943	EFNA2	0.109493	0.131615	0.0396682	0.174375	2142	-0.326485	1	NA	-2.06257	0.0947168	1	Black	Black
1944	EFNA3	8.3424	7.49804	8.91705	8.85724	1982	0.0866106	0.842507	NA	0.0207424	0.969117	NA	Black	Black
1945	EFNA4	8.42729	9.29154	8.28061	8.82521	1257	-0.208066	0.639503	NA	-0.0808183	0.861202	NA	Black	Black
1946	EFNA5	1.76657	1.69012	1.50098	1.62105	5576	-0.00348185	1	NA	-0.0999289	0.830887	NA	Black	Black
1947	EFNB1	12.8118	12.0101	16.7529	13.2457	3350	0.0259195	0.952856	NA	0.349886	0.400295	NA	Black	Black
1948	EFNB2	4.43727	6.81179	3.51537	6.4196	4387	-0.68553	0.103587	NA	-0.857562	0.0431533	NA	Black	Black
1949	EFNB3	0.60716	0.65059	2.19088	0.394514	3219	-0.166574	0.777509	NA	2.47976	6.42127e-07	0.00247925	Black	Black
1950	EGF	0.518277	0.224838	0.466945	0.527816	5732	1.13458	0.0286753	1	-0.165456	0.734641	NA	Black	Black
1951	CELSR3	3.92561	3.68403	2.29654	4.11796	14966	0.0243216	0.955064	NA	-0.831338	0.0466842	NA	Black	Black
1952	CELSR2	5.16241	4.87186	4.03886	6.42837	10540	0.0162616	0.970762	NA	-0.659405	0.113217	NA	Black	Black
1953	MEGF6	8.15021	4.49782	4.7719	7.2808	7808	0.790218	0.0583758	NA	-0.598429	0.151109	NA	Black	Black
1954	MEGF8	6.68926	7.16616	7.10677	6.41529	11167	-0.166652	0.687759	NA	0.158707	0.702056	NA	Black	Black
1955	MEGF9	1.06371	1.91011	1.07904	1.31651	7717	-0.911436	0.0357817	NA	-0.275778	0.534797	NA	Black	Black
1956	EGFR	19.4268	20.9069	15.5339	27.8839	7141	-0.173232	0.674571	NA	-0.83295	0.0444561	NA	Black	Black
1958	EGR1	6.45666	5.8048	1.09734	4.75227	3136	0.0862082	0.842816	NA	-2.10198	4.42901e-06	0.0168435	Black	Black
1959	EGR2	0.680346	1.35096	0.954559	0.791939	3160	-1.05519	0.0303163	1	0.279976	0.601982	NA	Black	Black
1960	EGR3	0.0173574	0.0357674	0.0188653	0	4504	-1.06242	0.704873	1	4.18344	0.509804	1	Black	Black
1961	EGR4	0.0658895	0.0339436	0	0.0314801	2373	0.851452	0.704873	NA	-3.99817	0.509804	1	Black	Black
1962	EHHADH	3.99449	4.24738	3.71059	3.88272	3973	-0.155822	0.721923	NA	-0.0543627	0.906954	NA	Black	Black
1964	EIF1AX	19.6106	20.1779	22.273	19.7672	4431	-0.108444	0.793812	NA	0.183217	0.657938	NA	Black	Black
1965	EIF2S1	82.8705	77.6665	85.8873	77.4375	4165	0.0262549	0.949364	NA	0.160447	0.696419	NA	Black	Black
1967	EIF2B1	35.0617	34.505	35.6694	34.9545	2213	-0.044216	0.916109	NA	0.0402459	0.923717	NA	Black	Black
1968	EIF2S3	109.72	103.469	129.526	117.325	3465	0.017318	0.966665	NA	0.153771	0.708322	NA	Black	Black
1969	EPHA2	128.101	120.282	146.788	142.861	4030	0.0235477	0.95448	NA	0.0501575	0.90293	NA	Black	Black
1974	EIF4A2	77.2103	70.3384	77.937	63.0725	3353	0.0671691	0.87061	NA	0.316328	0.442265	NA	Black	Black
1975	EIF4B	99.2293	112.839	116.014	108.451	4293	-0.252729	0.538623	NA	0.108283	0.792204	NA	Black	Black
1977	EIF4E	12.0608	10.8793	12.9063	12.3209	5675	0.0814163	0.845495	NA	0.0779994	0.851699	NA	Black	Black
1978	EIF4EBP1	141.749	151.063	190.711	125.316	859	-0.159117	0.700031	NA	0.616837	0.135697	NA	Black	Black
1979	EIF4EBP2	9.62302	11.4014	7.89217	9.16048	7531	-0.311945	0.451165	NA	-0.203947	0.623378	NA	Black	Black
1981	EIF4G1	158.523	172.733	147.989	160.482	6548	-0.191163	0.641483	NA	-0.105885	0.796487	NA	Black	Black
1982	EIF4G2	128.488	130.731	143.279	151.383	4682	-0.0922863	0.822289	NA	-0.0683388	0.867917	NA	Black	Black
1983	EIF5	42.3038	48.2559	50.5072	46.2786	6736	-0.257223	0.531749	NA	0.13718	0.738752	NA	Black	Black
1984	EIF5A	331.208	338.759	361.842	311.455	2555	-0.0998305	0.807926	NA	0.227377	0.579801	NA	Black	Black
1990	CELA1	0	0	0	0.0784688	952	0	1	NA	-3.99817	0.509804	1	Black	Black
1991	ELANE	0.126912	0	0.091958	0	924	4.59192	0.264706	1	4.18344	0.509804	1	Black	Black
1992	SERPINB1	17.2501	10.8397	13.8828	13.5154	2794	0.602891	0.148459	NA	0.0497228	0.907558	NA	Black	Black
1993	ELAVL2	1.21755	1.70383	1.99486	1.38048	4302	-0.55166	0.221452	NA	0.541775	0.22112	NA	Black	Black
1994	ELAVL1	26.7132	27.882	31.0324	28.4234	6058	-0.129091	0.754318	NA	0.137732	0.738309	NA	Black	Black
1995	ELAVL3	0.183673	0.0688151	0.0635182	0.0797761	4682	1.336	0.0717909	1	-0.313072	1	NA	Black	Black
1996	ELAVL4	0.0432081	0.0741968	0.0782694	0.0825744	2714	-0.820543	0.746295	NA	-0.0647349	1	NA	Black	Black
1997	ELF1	7.17526	6.13978	5.68371	7.50509	3857	0.157504	0.712174	NA	-0.389923	0.35612	NA	Black	Black
1998	ELF2	1.90413	1.84251	2.02233	2.29683	5399	-0.0198374	0.968495	NA	-0.172516	0.694473	NA	Black	Black
1999	ELF3	9.41758	2.76672	4.87348	9.5617	6172	1.69959	7.38446e-05	0.237189	-0.961162	0.0218515	NA	Black	Black
2000	ELF4	29.6644	28.8857	17.1649	28.7478	4272	-0.0289299	0.944862	NA	-0.732914	0.0772102	NA	Black	Black
2001	ELF5	0.0175405	0	0	0.0167607	4457	4.03656	0.509804	1	-3.99817	0.509804	1	Black	Black
2002	ELK1	22.4654	28.0437	22.4477	26.9556	4811	-0.387265	0.348265	NA	-0.252967	0.540097	NA	Black	Black
2003	ELK2AP	0	0	0	0.0366367	2039	0	1	NA	-3.99817	0.509804	1	Black	Black
2004	ELK3	11.1215	13.7991	11.6926	14.8988	2151	-0.378461	0.367505	NA	-0.338496	0.419668	NA	Black	Black
2005	ELK4	4.516	5.55904	3.99875	5.40858	12845	-0.367072	0.376157	NA	-0.424627	0.30645	NA	Black	Black
2006	ELN	0.133828	0.160866	0.0484846	0.0959088	3505	-0.329608	0.757981	NA	-0.952931	0.439101	NA	Black	Black
2009	EML1	1.67238	2.07246	2.42075	1.14881	5072	-0.376555	0.393078	NA	1.0857	0.0134271	1	Black	Black
2010	EMD	115.223	101.061	82.7482	97.9666	1339	0.121892	0.767844	NA	-0.232514	0.573329	NA	Black	Black
2011	MARK2	31.7519	27.6237	26.5761	26.4793	5253	0.13362	0.746067	NA	0.0163043	0.96919	NA	Black	Black
2012	EMP1	17.4255	17.4799	23.5756	19.3283	2804	-0.0717927	0.864618	NA	0.297595	0.473487	NA	Black	Black
2013	EMP2	14.1236	15.0338	11.7425	13.6255	5181	-0.157396	0.704401	NA	-0.203514	0.624022	NA	Black	Black
2014	EMP3	84.402	88.8069	126.634	65.0153	829	-0.140696	0.734801	NA	0.972784	0.0195933	NA	Black	Black
2015	ADGRE1	0	0.0248299	0.0261927	0	3244	-4.14047	0.509804	1	4.18344	0.509804	1	Black	Black
2016	EMX1	0	0.0736271	0.0194171	0.0341418	2188	-5.09898	0.139845	1	-0.73744	1	NA	Black	Black
2017	CTTN	59.2823	48.337	55.3924	55.8482	3976	0.22716	0.581166	NA	-0.000785595	0.998985	NA	Black	Black
2018	EMX2	0	0	0.0293402	0	2896	0	1	NA	4.18344	0.509804	1	Black	Black
2019	EN1	0.395904	0.35352	0.631102	0.126101	2962	0.0956243	0.92729	NA	2.31901	0.000266845	0.964645	Black	Black
2020	EN2	10.7077	11.2459	10.3365	6.49107	3395	-0.138037	0.74222	NA	0.682129	0.104912	NA	Black	Black
2021	ENDOG	22.0537	31.164	24.3405	24.4332	1145	-0.566077	0.178323	NA	0.00555459	0.996065	NA	Black	Black
2022	ENG	1.44709	1.52732	1.69747	1.23099	4430	-0.145055	0.752483	NA	0.474237	0.291932	NA	Black	Black
2023	ENO1	579.159	620.578	783.408	628.245	3688	-0.166964	0.68411	NA	0.329474	0.422365	NA	Black	Black
2026	ENO2	14.7758	17.2395	36.3574	13.7499	3037	-0.289758	0.48639	NA	1.41375	0.000783008	1	Black	Black
2027	ENO3	5.59292	4.98149	3.85212	4.79614	1908	0.0996662	0.822207	NA	-0.304999	0.488975	NA	Black	Black
2028	ENPEP	0	0	0	0.0224331	4995	0	1	NA	-4.55272	0.264706	1	Black	Black
2029	ENSA	42.946	37.3106	46.5537	45.8216	4145	0.135625	0.742291	NA	0.0339045	0.934856	NA	Black	Black
2030	SLC29A1	46.7164	54.324	47.0499	48.6077	3285	-0.284962	0.489311	NA	-0.0359523	0.931078	NA	Black	Black
2033	EP300	13.1977	13.3174	10.4405	16.7251	8761	-0.0803331	0.846291	NA	-0.668755	0.106216	NA	Black	Black
2034	EPAS1	30.108	43.4433	41.9025	50.4861	5693	-0.596281	0.148508	NA	-0.257805	0.530996	NA	Black	Black
2035	EPB41	6.40083	5.44974	4.81344	5.94198	6858	0.164742	0.694068	NA	-0.292799	0.484322	NA	Black	Black
2036	EPB41L1	8.71942	7.17041	6.47156	8.67218	9217	0.214852	0.60431	NA	-0.411213	0.321276	NA	Black	Black
2037	EPB41L2	14.8051	12.323	13.3291	17.0409	7860	0.197414	0.632906	NA	-0.343363	0.405641	NA	Black	Black
2038	EPB42	0	0	0.0316106	0	2688	0	1	NA	4.18344	0.509804	1	Black	Black
2039	DMTN	9.09932	5.97607	5.92869	5.10989	3282	0.539141	0.201305	NA	0.225396	0.597333	NA	Black	Black
2040	STOM	0.0469819	0	0.102126	0.0448932	3328	4.99192	0.139845	1	1.17031	0.439101	1	Black	Black
2041	EPHA1	13.2621	9.06555	3.32247	11.6507	3363	0.48147	0.250276	NA	-1.7986	3.36544e-05	0.12543	Black	Black
2042	EPHA3	0	0	0	0	6674	0	1	NA	-5.12548e-15	1	NA	Black	Black
2043	EPHA4	0.643616	0.966274	0.506324	0.603288	6377	-0.652892	0.153504	NA	-0.241407	0.622743	NA	Black	Black
2044	EPHA5	0.280854	0.976079	0.952202	0.164225	9325	-1.86246	6.05825e-05	0.195136	2.54275	2.18973e-07	0.000851366	Black	Green
2045	EPHA7	0	0	0	0	7489	0	1	NA	-5.12548e-15	1	NA	Black	Black
2046	EPHA8	0	0.029783	0.0235633	0.0276215	5409	-5.09898	0.139845	1	-0.210623	1	NA	Black	Black
2047	EPHB1	0.0755634	0.0856398	0.0657021	0.0288816	5173	-0.244981	1	NA	1.17031	0.439101	1	Black	Black
2048	EPHB2	8.3332	8.31288	9.22289	6.85807	4869	-0.0637801	0.880554	NA	0.438398	0.294475	NA	Black	Black
2049	EPHB3	3.79774	2.90126	2.25511	2.95623	4220	0.32104	0.45435	NA	-0.37935	0.384362	NA	Black	Black
2050	EPHB4	57.4198	53.3538	41.0366	49.095	5604	0.0386468	0.925401	NA	-0.247623	0.547386	NA	Black	Black
2051	EPHB6	1.22102	3.68248	4.6668	0.896304	4834	-1.65905	0.00017163	0.549046	2.39007	1.34517e-07	0.000524213	Black	Green
2052	EPHX1	47.3143	50.2757	28.8936	40.6791	2110	-0.154888	0.708071	NA	-0.482469	0.244498	NA	Black	Black
2053	EPHX2	5.03356	3.44802	2.96647	3.80064	2850	0.4783	0.271976	NA	-0.346279	0.428742	NA	Black	Black
2054	STX2	7.15221	8.54298	10.5568	7.6427	3465	-0.323601	0.440171	NA	0.476977	0.254226	NA	Black	Black
2055	CLN8	4.85272	6.30318	5.62985	6.82001	7169	-0.444538	0.287208	NA	-0.26561	0.524192	NA	Black	Black
2056	EPO	0	0.0605625	0	0.0280836	1330	-4.14047	0.509804	1	-3.08574	1	1	Black	Black
2057	EPOR	8.68045	9.61022	9.93261	7.7407	2900	-0.21407	0.612685	NA	0.370673	0.377178	NA	Black	Black
2058	EPRS	57.5855	62.8858	66.2959	66.5962	5110	-0.194337	0.636579	NA	0.00451961	0.991545	NA	Black	Black
2059	EPS8	10.2747	9.67577	6.48757	10.1987	4512	0.0193383	0.965259	NA	-0.641513	0.125359	NA	Black	Black
2060	EPS15	7.15051	6.24347	7.43849	6.77811	5483	0.128371	0.760792	NA	0.145145	0.729417	NA	Black	Black
2063	NR2F6	161.99	192.485	146.059	156.258	1804	-0.31615	0.442178	NA	-0.0863427	0.833964	NA	Black	Black
2064	ERBB2	13.8593	10.5603	12.188	12.4898	5999	0.32488	0.432984	NA	-0.0242474	0.954682	NA	Black	Black
2065	ERBB3	7.01208	4.31758	3.18024	8.44283	7481	0.632235	0.129428	NA	-1.39737	0.000975988	1	Black	Black
2066	ERBB4	0.13558	0.0698451	0.0491192	0.10796	12109	0.885817	0.128584	NA	-1.11864	0.0758549	1	Black	Black
2067	ERCC1	15.7198	16.5579	21.8579	16.0747	3899	-0.142237	0.732443	NA	0.454373	0.27287	NA	Black	Black
2068	ERCC2	21.8497	25.9424	28.5409	25.7003	4485	-0.314992	0.445748	NA	0.162281	0.694421	NA	Black	Black
2069	EREG	0.114191	0.132359	0.155138	0.211409	5477	-0.278273	0.693044	NA	-0.433265	0.485255	NA	Black	Black
2070	EYA4	3.53945	3.97949	3.27831	3.90052	6052	-0.236317	0.576276	NA	-0.239621	0.573679	NA	Black	Black
2071	ERCC3	15.8714	16.514	15.0815	16.6233	4741	-0.124561	0.764217	NA	-0.129374	0.755451	NA	Black	Black
2072	ERCC4	1.44829	1.61527	1.35773	2.38735	7854	-0.224639	0.607826	NA	-0.802889	0.061683	NA	Black	Black
2073	ERCC5	0.252945	0.297844	0.343647	0.28486	4327	-0.301782	0.664878	NA	0.280683	0.694437	NA	Black	Black
2074	ERCC6	1.61918	1.1943	0.785287	2.25001	15040	0.371701	0.377139	NA	-1.50721	0.000460324	1	Black	Black
2077	ERF	38.1165	39	33.8859	27.0956	3256	-0.100363	0.808282	NA	0.333646	0.419527	NA	Black	Black
2078	ERG	0	0	0	0	8110	0	1	NA	-5.12548e-15	1	NA	Black	Black
2079	ERH	391.719	384.791	460.489	360.641	801	-0.0415627	0.919758	NA	0.363633	0.37682	NA	Black	Black
2081	ERN1	6.37331	7.79335	4.98571	7.22775	4005	-0.357449	0.393901	NA	-0.524601	0.212654	NA	Black	Black
2086	ERV3-1	0.815713	0.773208	0.549676	0.662531	4792	0.00988251	1	NA	-0.257925	0.615186	NA	Black	Black
2091	FBL	145.455	150.358	156.303	131.698	2044	-0.115131	0.779643	NA	0.258155	0.530303	NA	Black	Black
2098	ESD	21.6788	19.3958	24.5003	17.759	3260	0.0932244	0.823112	NA	0.475255	0.251779	NA	Black	Black
2099	ESR1	0.453097	0.362483	0.133253	0.42786	7333	0.254174	0.627571	NA	-1.66693	0.001945	1	Black	Black
2100	ESR2	1.42816	1.04872	0.694641	1.51546	4954	0.37791	0.406986	NA	-1.11326	0.0153359	1	Black	Black
2101	ESRRA	91.9063	90.5218	64.3095	73.9684	2443	-0.045411	0.912519	NA	-0.190834	0.643398	NA	Black	Black
2103	ESRRB	0	0.037062	0.0130321	0.0229148	3260	-4.6979	0.264706	1	-0.73744	1	NA	Black	Black
2104	ESRRG	0.0106004	0.0382262	0.0576062	0.0202583	7375	-1.85162	0.217138	1	1.48809	0.17087	1	Black	Black
2107	ETF1	50.1457	53.5232	56.3499	51.2457	4207	-0.161344	0.695208	NA	0.148016	0.719263	NA	Black	Black
2108	ETFA	43.7369	43.8434	39.2214	40.1649	1354	-0.0708117	0.865864	NA	-0.0232546	0.957276	NA	Black	Black
2109	ETFB	126.918	116.711	124.817	112.852	1450	0.0536378	0.896861	NA	0.156414	0.704382	NA	Black	Black
2110	ETFDH	6.03892	5.77132	7.03895	7.19854	3217	-0.00191925	1	NA	-0.0213026	0.966558	NA	Black	Black
2113	ETS1	15.6539	19.6246	19.3446	20.4316	5541	-0.393428	0.341273	NA	-0.0678251	0.870241	NA	Black	Black
2114	ETS2	12.3934	7.44205	10.6029	9.42257	4075	0.6684	0.109128	NA	0.181283	0.664835	NA	Black	Black
2115	ETV1	1.34739	1.31307	1.86095	1.32467	8036	-0.0300657	0.960164	NA	0.501241	0.243046	NA	Black	Black
2116	ETV2	0.298579	0.435811	0.432689	0.475508	1571	-0.607547	0.471995	NA	-0.124236	0.899515	NA	Black	Black
2117	ETV3	4.73603	5.14078	2.98697	6.46315	2930	-0.185554	0.668117	NA	-1.10208	0.010918	1	Black	Black
2118	ETV4	78.0949	86.607	99.0455	77.9152	2825	-0.216561	0.598815	NA	0.357219	0.385576	NA	Black	Black
2119	ETV5	13.2397	13.6124	17.451	13.1734	4219	-0.107358	0.797129	NA	0.41669	0.315148	NA	Black	Black
2120	ETV6	2.39957	2.46562	2.80592	2.7465	6011	-0.106448	0.810125	NA	0.0419056	0.928509	NA	Black	Black
2121	EVC	4.39988	4.15317	3.51434	5.88391	7205	0.0159383	0.971542	NA	-0.73237	0.0808281	NA	Black	Black
2122	MECOM	2.72083	1.84841	2.10302	2.56362	7212	0.490306	0.251093	NA	-0.274597	0.521385	NA	Black	Black
2123	EVI2A	0.155836	0.254222	0.197603	0.186135	3010	-0.766945	0.334166	NA	0.0964595	1	NA	Black	Black
2124	EVI2B	0.491447	0.331073	0.410876	0.216738	2068	0.499595	0.503739	NA	0.926206	0.212448	NA	Black	Black
2125	EVPL	36.9127	33.3008	30.9969	34.0059	7023	0.0812505	0.843716	NA	-0.12262	0.765946	NA	Black	Black
2128	EVX1	0.0409308	0.210859	0.13346	0.117333	1910	-2.35886	0.0623388	1	0.192815	1	NA	Black	Black
2130	EWSR1	51.6164	47.2935	51.301	50.3854	5267	0.0588769	0.886488	NA	0.0370169	0.928623	NA	Black	Black
2131	EXT1	68.0425	69.3748	72.6268	77.9121	3363	-0.0952847	0.817138	NA	-0.0903048	0.826502	NA	Black	Black
2132	EXT2	22.1627	19.988	19.8926	22.9787	3919	0.0816849	0.844385	NA	-0.197014	0.634291	NA	Black	Black
2134	EXTL1	0.165549	0.110367	0.137593	0.251241	4014	0.512923	0.536893	NA	-0.851869	0.228767	NA	Black	Black
2135	EXTL2	3.51244	3.64282	4.54832	3.50029	3372	-0.119841	0.789746	NA	0.388756	0.3675	NA	Black	Black
2137	EXTL3	12.3309	11.7837	12.7789	12.5662	6340	-0.00181792	0.997924	NA	0.0352442	0.933297	NA	Black	Black
2138	EYA1	0	0	0	0	4878	0	1	NA	-5.12548e-15	1	NA	Black	Black
2139	EYA2	4.83575	5.72192	8.67759	7.21994	3104	-0.309977	0.471654	NA	0.27629	0.510286	NA	Black	Black
2140	EYA3	5.51727	5.51734	5.48779	6.13673	6263	-0.0673205	0.876566	NA	-0.150185	0.720814	NA	Black	Black
2145	EZH1	5.11945	3.40824	4.42566	4.00379	4963	0.519527	0.217544	NA	0.155527	0.71862	NA	Black	Black
2146	EZH2	12.4067	10.8096	9.04998	10.7589	4225	0.131476	0.753147	NA	-0.238478	0.568017	NA	Black	Black
2147	F2	0.155578	0.0200368	0.12682	0.130079	2010	2.74904	0.0566303	1	-0.0250842	1	NA	Black	Black
2149	F2R	5.62224	11.6911	12.2213	5.6664	3810	-1.12332	0.00777918	1	1.11975	0.00804474	1	Black	Black
2150	F2RL1	23.6188	30.4954	41.8804	36.6256	2883	-0.435938	0.292535	NA	0.204451	0.620647	NA	Black	Black
2151	F2RL2	0.136794	0.140942	0.421253	0.0217855	3429	-0.109261	1	NA	4.19599	4.01499e-06	0.0152891	Black	Black
2152	F3	7.02464	2.39859	2.30959	7.34607	2888	1.48228	0.000704213	1	-1.65757	0.000158516	0.578901	Black	Black
2153	F5	0.00851704	0.00438763	0	0	9179	0.816524	1	NA	-5.12548e-15	1	NA	Black	Black
2155	F7	0	0.0116164	0	0	3467	-3.22004	1	1	-5.12548e-15	1	NA	Black	Black
2157	F8	0.601048	0.657974	0.435507	0.693978	9365	-0.197695	0.677803	NA	-0.660513	0.147878	NA	Black	Black
2158	F9	0	0	0	0	2802	0	1	NA	-5.12548e-15	1	NA	Black	Black
2159	F10	0.0828156	0.106658	0.0900098	0.276968	1888	-0.42054	1	NA	-1.58281	0.0883316	1	Black	Black
2160	F11	0	0	0	0	3900	0	1	NA	-5.12548e-15	1	NA	Black	Black
2161	F12	59.7293	50.642	45.136	43.5065	2051	0.170787	0.679409	NA	0.0640813	0.8777	NA	Black	Black
2162	F13A1	0	0	0	0	3863	0	1	NA	-5.12548e-15	1	NA	Black	Black
2165	F13B	0	0	0	0	2217	0	1	NA	-5.12548e-15	1	NA	Black	Black
2166	FAAH	1.82851	1.90316	1.33842	0.891436	2095	-0.124887	0.798547	NA	0.59606	0.247192	NA	Black	Black
2167	FABP4	0	0.384478	8.4665	0.222859	838	-6.07777	0.0127308	1	5.22159	9.01615e-16	3.59023e-12	Black	Green
2168	FABP1	0	0	0	0	563	0	1	NA	-5.12548e-15	1	NA	Black	Black
2169	FABP2	0	0	0	0	2249	0	1	NA	-5.12548e-15	1	NA	Black	Black
2170	FABP3	5.38052	1.28495	2.98206	2.68983	1097	1.99502	6.71317e-05	0.215963	0.159576	0.783466	NA	Black	Black
2171	FABP5	211.754	197.954	246.48	170.763	731	0.0299117	0.942793	NA	0.5405	0.190533	NA	Black	Black
2172	FABP6	0.180341	0.278713	0.0980037	0	867	-0.677917	0.775535	NA	4.18344	0.509804	1	Black	Black
2173	FABP7	0	0	0	0	4150	0	1	NA	-5.12548e-15	1	NA	Black	Black
2175	FANCA	11.9732	13.6124	9.72038	16.4593	6438	-0.252403	0.542036	NA	-0.748737	0.0713698	NA	Black	Black
2176	FANCC	2.51171	2.09147	2.72991	2.46143	6085	0.196775	0.649577	NA	0.160341	0.711511	NA	Black	Black
2177	FANCD2	7.47466	7.63925	8.84914	8.96869	7792	-0.0987245	0.813144	NA	-0.00832048	0.985545	NA	Black	Black
2178	FANCE	10.8317	10.4192	8.64657	9.41454	2555	-0.0112977	0.979849	NA	-0.1117	0.793619	NA	Black	Black
2180	ACSL1	10.7968	9.92658	7.83251	11.3946	4540	0.0539228	0.898816	NA	-0.529699	0.203568	NA	Black	Black
2181	ACSL3	29.4982	30.4202	43.8777	29.3602	4361	-0.111709	0.786948	NA	0.590646	0.152721	NA	Black	Black
2182	ACSL4	25.5708	30.2414	17.9893	28.6207	5335	-0.309324	0.453179	NA	-0.658858	0.111371	NA	Black	Black
2184	FAH	9.97273	9.8824	9.2598	7.9209	4923	-0.0541773	0.89817	NA	0.236326	0.571365	NA	Black	Black
2185	PTK2B	5.47847	2.80937	1.9689	7.11565	6236	0.896035	0.0341031	NA	-1.84215	2.12028e-05	0.0796379	Black	Black
2186	BPTF	11.5475	11.7827	13.3674	15.3174	11912	-0.0963886	0.815617	NA	-0.185407	0.652858	NA	Black	Black
2187	FANCB	2.3521	2.82507	2.10446	3.61343	3008	-0.33144	0.456871	NA	-0.768416	0.0822532	NA	Black	Black
2188	FANCF	3.5675	2.73849	1.46366	3.63465	3309	0.314074	0.47215	NA	-1.30033	0.00347675	1	Black	Black
2189	FANCG	17.8285	16.2413	17.2135	18.271	2631	0.0672035	0.873691	NA	-0.0749712	0.858826	NA	Black	Black
2191	FAP	0.0459465	0.0710092	0.0499378	0.0878076	3403	-0.677917	0.775535	NA	-0.78564	0.439101	NA	Black	Black
2192	FBLN1	7.27364	7.84254	8.85417	7.20574	4971	-0.175929	0.67331	NA	0.308208	0.461215	NA	Black	Black
2193	FARSA	363.508	369.856	304.981	333.822	1853	-0.0922847	0.822258	NA	-0.11932	0.77149	NA	Black	Black
2194	FASN	154.694	222.297	162.271	190.404	8466	-0.590382	0.151538	NA	-0.219627	0.592642	NA	Black	Black
2195	FAT1	4.13696	5.49685	3.93743	7.71444	15203	-0.477313	0.249473	NA	-0.95921	0.0212724	NA	Black	Black
2196	FAT2	0.101599	0.123963	0.0697422	0.0536508	14620	-0.353255	0.549995	NA	0.387313	0.596301	NA	Black	Black
2197	FAU	645.614	571.751	633.353	528.243	575	0.107972	0.792955	NA	0.272843	0.507067	NA	Black	Black
2199	FBLN2	0.596532	0.465116	0.254084	0.492983	4849	0.291134	0.577932	NA	-0.942417	0.0770633	NA	Black	Black
2200	FBN1	0.0365721	0.0548086	0.191519	0.0762463	11757	-0.644845	0.450755	NA	1.33495	0.0165489	1	Black	Black
2201	FBN2	5.23225	9.8093	11.5237	8.29921	11886	-0.973971	0.0193516	NA	0.484572	0.240901	NA	Black	Black
2202	EFEMP1	20.7258	19.4866	13.2195	25.4303	3127	0.0216315	0.960029	NA	-0.932757	0.0254869	NA	Black	Black
2203	FBP1	19.0657	11.7952	9.41474	19.2995	1796	0.625353	0.137962	NA	-1.02432	0.0155565	1	Black	Black
2204	FCAR	0	0	0	0.0295851	2525	0	1	NA	-3.99817	0.509804	1	Black	Black
2205	FCER1A	0	0	0	0	1163	0	1	NA	-5.12548e-15	1	NA	Black	Black
2206	MS4A2	0	0.0198737	0	0	4053	-4.14047	0.509804	1	-5.12548e-15	1	NA	Black	Black
2207	FCER1G	0.131613	0.135603	0.643706	0.440165	594	-0.103908	1	NA	0.550691	0.516292	NA	Black	Black
2208	FCER2	0	0	0.0195511	0	2173	0	1	NA	3.26073	1	1	Black	Black
2209	FCGR1A	0.280208	0.270659	0.190343	0.351422	2232	-0.0171512	1	NA	-0.865999	0.258093	NA	Black	Black
2210	FCGR1B	0.15978	0.0235177	0.0496171	0.109054	3425	2.62605	0.0118324	1	-1.10282	0.323452	1	Black	Black
2212	FCGR2A	0.245746	0.0949486	1.05168	0.11741	2545	1.28767	0.13926	1	3.15289	7.3456e-07	0.0028332	Black	Black
2213	FCGR2B	0	0	0.056747	0	2246	0	1	NA	4.74169	0.264706	1	Black	Black
2214	FCGR3A	0	0.0335477	0.0353891	0	2401	-4.14047	0.509804	1	4.18344	0.509804	1	Black	Black
2215	FCGR3B	0	0	0	0	2739	0	1	NA	-5.12548e-15	1	NA	Black	Black
2217	FCGRT	13.3639	12.4355	19.4552	8.94779	3352	0.0365732	0.932294	NA	1.13146	0.00711701	1	Black	Black
2218	FKTN	2.91466	3.26461	2.95814	3.80887	7698	-0.230846	0.584673	NA	-0.353566	0.402206	NA	Black	Black
2219	FCN1	0	0	0	0	1283	0	1	NA	-5.12548e-15	1	NA	Black	Black
2220	FCN2	0	0	0	0	1057	0	1	NA	-5.12548e-15	1	NA	Black	Black
2222	FDFT1	15.4144	14.6061	18.0659	18.0938	3852	0.0103901	0.981881	NA	0.00881122	0.984555	NA	Black	Black
2224	FDPS	102.457	103.069	128.64	125.411	1647	-0.0759002	0.854242	NA	0.0477171	0.908116	NA	Black	Black
2230	FDX1	12.2409	11.3355	11.3113	10.1695	3155	0.0435467	0.919501	NA	0.164533	0.695298	NA	Black	Black
2232	FDXR	31.5896	27.0517	25.9926	25.0884	2455	0.156411	0.706361	NA	0.062114	0.882286	NA	Black	Black
2235	FECH	1.15015	1.56905	1.32529	1.60781	7341	-0.515122	0.238903	NA	-0.267627	0.540581	NA	Black	Black
2237	FEN1	53.7431	51.4749	56.2819	55.2778	2294	-0.00510108	0.99103	NA	0.0370091	0.929229	NA	Black	Black
2239	GPC4	1.7847	0.919402	1.19282	1.69555	3811	0.888685	0.0541023	NA	-0.495879	0.279365	NA	Black	Black
2241	FER	1.48218	1.30753	1.64253	2.46231	4035	0.113466	0.818681	NA	-0.572702	0.1917	NA	Black	Black
2242	FES	0.470451	0.171076	0.49628	0.290876	2825	1.38322	0.0392385	1	0.778143	0.190858	NA	Black	Black
2243	FGA	0	0	0	0	3916	0	1	NA	-5.12548e-15	1	NA	Black	Black
2244	FGB	0.110369	0.22743	1.26954	0.035154	4250	-1.10209	0.0946878	1	5.13946	3.46413e-14	1.37664e-10	Black	Green
2245	FGD1	25.746	29.839	23.7723	21.7056	4450	-0.280148	0.497292	NA	0.142242	0.731058	NA	Black	Black
2246	FGF1	4.92575	2.82835	2.86593	6.21411	5055	0.732881	0.084717	NA	-1.10524	0.00932763	1	Black	Black
2247	FGF2	3.87197	4.45904	4.3902	3.30834	6774	-0.270929	0.520918	NA	0.419137	0.318903	NA	Black	Black
2248	FGF3	0	0	0.0274448	0	1548	0	1	NA	3.26073	1	1	Black	Black
2249	FGF4	0	0	0	0	1220	0	1	NA	-5.12548e-15	1	NA	Black	Black
2250	FGF5	4.16349	5.73956	5.32142	3.20905	5389	-0.530354	0.206227	NA	0.740534	0.0797935	NA	Black	Black
2251	FGF6	0	0	0	0	744	0	1	NA	-5.12548e-15	1	NA	Black	Black
2252	FGF7	0.0198623	0	0.0215877	0	3936	4.03656	0.509804	1	4.18344	0.509804	1	Black	Black
2253	FGF8	0.316938	0.25398	0.0382744	0.0672994	1110	0.24826	0.82928	NA	-0.73744	1	NA	Black	Black
2254	FGF9	0.0172578	0.0355621	0	0.0164906	4530	-1.06242	0.704873	1	-3.99817	0.509804	1	Black	Black
2255	FGF10	0	0	0	0	627	0	1	NA	-5.12548e-15	1	NA	Black	Black
2256	FGF11	1.73338	1.08709	1.54266	1.68032	3112	0.605101	0.190049	NA	-0.112167	0.818414	NA	Black	Black
2257	FGF12	0	0	0.0330208	0	6433	0	1	NA	5.45692	0.0751017	1	Black	Black
2258	FGF13	3.58842	4.52269	2.94351	1.91931	3464	-0.400999	0.350734	NA	0.627601	0.152615	NA	Black	Black
2259	FGF14	0.051705	0.106545	0.112393	0.123516	3024	-1.08585	0.439101	1	-0.123382	1	NA	Black	Black
2260	FGFR1	2.88856	3.83153	4.80001	2.26257	7957	-0.474787	0.260013	NA	1.0959	0.00966562	1	Black	Black
2261	FGFR3	0.0264055	0.0181374	0	0.0168211	4441	0.451449	1	NA	-3.99817	0.509804	1	Black	Black
2262	GPC5	0	0	0	0	2880	0	1	NA	-5.12548e-15	1	NA	Black	Black
2263	FGFR2	0	0	0	0.0255436	5849	0	1	NA	-4.95231	0.139845	1	Black	Black
2264	FGFR4	14.7735	16.6726	14.2843	15.8472	3691	-0.241758	0.560679	NA	-0.138743	0.73935	NA	Black	Black
2266	FGG	0.256386	0.162559	0.0428704	0	1982	0.582853	0.46563	NA	4.18344	0.509804	1	Black	Black
2267	FGL1	0.0342285	0.0352662	0	0	2284	-0.103908	1	NA	-5.12548e-15	1	NA	Black	Black
2268	FGR	0	0	0	0.0430561	3470	0	1	NA	-4.95231	0.139845	1	Black	Black
2271	FH	114.671	105.485	117.191	103.031	1867	0.0531513	0.897669	NA	0.196821	0.632709	NA	Black	Black
2272	FHIT	0.22701	0.10024	0.199734	0.185929	3616	1.10174	0.136304	1	0.113554	1	NA	Black	Black
2273	FHL1	27.3697	29.6908	25.8602	34.7903	4186	-0.184736	0.654659	NA	-0.416897	0.312644	NA	Black	Black
2274	FHL2	25.3453	24.6251	21.8595	26.0661	5438	-0.0257198	0.950985	NA	-0.242869	0.556186	NA	Black	Black
2275	FHL3	10.236	10.7996	10.9794	9.09754	1749	-0.1446	0.739493	NA	0.282214	0.508567	NA	Black	Black
2277	VEGFD	0	0	0	0	2074	0	1	NA	-5.12548e-15	1	NA	Black	Black
2280	FKBP1A	156.055	159.004	184.447	184.456	2079	-0.0943168	0.818718	NA	0.0109693	0.978976	NA	Black	Black
2281	FKBP1B	0.135608	0	0	0.0647895	1153	4.99192	0.139845	1	-3.99817	0.509804	1	Black	Black
2282	FKBP1AP1	0.404451	0.318663	0.594733	0.545604	1643	0.274316	0.886005	NA	0.13471	0.835033	NA	Black	Black
2286	FKBP2	83.5291	74.9916	86.196	74.4626	935	0.0882356	0.832244	NA	0.222129	0.591964	NA	Black	Black
2287	FKBP3	49.9203	45.4571	64.878	43.883	1624	0.0678059	0.870931	NA	0.575071	0.165032	NA	Black	Black
2288	FKBP4	86.4534	88.6653	83.6859	77.1784	3741	-0.103756	0.80091	NA	0.127824	0.756057	NA	Black	Black
2289	FKBP5	6.08784	5.59267	4.48548	5.47046	10665	0.0550772	0.895776	NA	-0.275336	0.507995	NA	Black	Black
2290	FOXG1	0	0.125621	0.212025	0	3206	-6.39542	0.00417417	1	7.11223	0.000120499	0.442352	Black	Black
2294	FOXF1	0	0	0	0	2562	0	1	NA	-5.12548e-15	1	NA	Black	Black
2295	FOXF2	0.0357466	0.0368304	0.0777039	0	2187	-0.103908	1	NA	5.14318	0.139845	1	Black	Black
2296	FOXC1	25.9082	34.0035	15.6808	20.5762	3449	-0.459561	0.266303	NA	-0.380911	0.358706	NA	Black	Black
2298	FOXD4	4.05724	5.30358	3.18586	3.31327	2187	-0.453553	0.295859	NA	-0.0455035	0.941145	NA	Black	Black
2299	FOXI1	0	0	0	0	2296	0	1	NA	-5.12548e-15	1	NA	Black	Black
2300	FOXL1	13.8466	12.6503	11.1739	9.6832	3190	0.063034	0.881844	NA	0.217576	0.603322	NA	Black	Black
2301	FOXE3	0.0789277	0.0813206	0	0.0942735	1981	-0.107055	1	NA	-5.26489	0.0751017	1	Black	Black
2302	FOXJ1	0.192484	0.274596	0	0.0141482	2640	-0.575157	0.398138	NA	-3.08574	1	1	Black	Black
2303	FOXC2	0.348801	0.670835	0.101094	0.177757	1681	-1.00462	0.114153	1	-0.78564	0.439101	NA	Black	Black
2304	FOXE1	0	0.0116365	0	0.0647521	3461	-3.22004	1	1	-5.52166	0.0409646	1	Black	Black
2305	FOXM1	40.8351	39.9098	45.0111	38.4464	3649	-0.0342443	0.934422	NA	0.238462	0.563031	NA	Black	Black
2306	FOXD2	1.19566	1.63681	1.23592	1.34224	4675	-0.519987	0.252695	NA	-0.10794	0.829632	NA	Black	Black
2307	FOXS1	0	0.0611139	0.0644683	0	1318	-4.14047	0.509804	1	4.18344	0.509804	1	Black	Black
2308	FOXO1	0.335217	0.291203	0.628661	0.27635	5947	0.1354	0.856059	NA	1.19436	0.0171293	1	Black	Black
2309	FOXO3	9.83085	10.2214	8.07191	11.3574	7837	-0.123507	0.7661	NA	-0.481578	0.245225	NA	Black	Black
2310	FOXO3B	2.04626	2.03062	1.54511	2.15596	7259	-0.0562242	0.905511	NA	-0.46941	0.278313	NA	Black	Black
2312	FLG	0.343451	0.0947848	0.113319	1.73467	12747	1.78597	0.000440624	1	-3.92056	7.59473e-15	3.02042e-11	Black	Red
2313	FLI1	0.28773	0.915517	0.956571	0.331543	4619	-1.73334	0.000700431	1	1.53664	0.00200747	1	Black	Black
2314	FLII	87.4417	74.2877	72.3929	97.2567	4574	0.167885	0.683032	NA	-0.414907	0.313304	NA	Black	Black
2315	MLANA	0.307787	0.132133	0.418156	0.220578	1524	1.13388	0.206492	1	0.923706	0.238912	NA	Black	Black
2316	FLNA	571.232	684.971	481.504	731.301	8510	-0.329277	0.422581	NA	-0.59188	0.150407	NA	Black	Black
2317	FLNB	69.7494	61.5885	48.2495	100.321	9971	0.112209	0.784733	NA	-1.04499	0.0117599	1	Black	Black
2318	FLNC	26.055	35.642	42.6148	20.9032	9138	-0.519315	0.207584	NA	1.03865	0.0123673	1	Black	Black
2319	FLOT2	28.5444	27.7573	28.5706	32.8667	2632	-0.0269632	0.949407	NA	-0.191049	0.644741	NA	Black	Black
2321	FLT1	0.0415556	0.0397572	0.0580699	0.0567259	13169	-0.00345169	1	NA	0.0445297	1	NA	Black	Black
2322	FLT3	0	0	0	0	3974	0	1	NA	-5.12548e-15	1	NA	Black	Black
2323	FLT3LG	5.01803	2.10801	2.90253	2.75761	1815	1.18291	0.00930824	1	0.0848505	0.861291	NA	Black	Black
2324	FLT4	0.0232499	0.0239548	0.0379045	0	6725	-0.107055	1	NA	5.71447	0.0409646	1	Black	Black
2326	FMO1	0	0	0	0	2290	0	1	NA	-5.12548e-15	1	NA	Black	Black
2327	FMO2	0	0	0.00820008	0	5181	0	1	NA	3.26073	1	1	Black	Black
2328	FMO3	0	0	0	0	2823	0	1	NA	-5.12548e-15	1	NA	Black	Black
2329	FMO4	0.109646	0.150628	0.198619	0.17462	2139	-0.516082	0.815053	NA	0.194399	0.851299	NA	Black	Black
2330	FMO5	0.174993	0.225372	0.33284	0.282172	3574	-0.429318	0.52678	NA	0.248166	0.71113	NA	Black	Black
2331	FMOD	0	0	0	0	2986	0	1	NA	-5.12548e-15	1	NA	Black	Black
2332	FMR1	13.4009	14.5173	11.2435	12.2796	5615	-0.182738	0.659287	NA	-0.116134	0.780327	NA	Black	Black
2334	AFF2	0	0	0	0	14006	0	1	NA	-5.12548e-15	1	NA	Black	Black
2335	FN1	18.6779	19.9363	20.5638	79.1107	12743	-0.161373	0.695028	NA	-1.9327	5.38562e-06	0.0204384	Black	Black
2339	FNTA	14.2938	11.6045	12.0278	12.1477	4772	0.233378	0.574143	NA	-0.00327512	0.995626	NA	Black	Black
2342	FNTB	1.16353	1.31297	1.21944	0.873556	2822	-0.2413	0.622743	NA	0.491439	0.324409	NA	Black	Black
2346	FOLH1	0	0	0	0	2765	0	1	NA	-5.12548e-15	1	NA	Black	Black
2348	FOLR1	0.625423	0.128877	0.203926	0.179286	1250	2.17814	0.011803	1	0.192815	1	NA	Black	Black
2350	FOLR2	0	0	0	0	1131	0	1	NA	-5.12548e-15	1	NA	Black	Black
2352	FOLR3	0.0803473	0.206958	0	0.345489	973	-1.3759	0.483528	1	-6.09611	0.00724341	1	Black	Black
2353	FOS	2.05903	1.16175	0.497311	0.983747	2392	0.75733	0.114248	NA	-0.970164	0.0715817	NA	Black	Black
2354	FOSB	1.12662	1.18601	0.523515	1.27936	4788	-0.141299	0.780421	NA	-1.27641	0.00669857	1	Black	Black
2355	FOSL2	29.8431	32.864	26.0534	31.8325	6071	-0.206418	0.616307	NA	-0.277981	0.499944	NA	Black	Black
2356	FPGS	33.4272	34.6225	35.5047	33.7834	2879	-0.117991	0.775783	NA	0.0827286	0.842004	NA	Black	Black
2357	FPR1	0	0	0	0.0544875	1371	0	1	NA	-3.99817	0.509804	1	Black	Black
2358	FPR2	0	0	0	0	2069	0	1	NA	-5.12548e-15	1	NA	Black	Black
2359	FPR3	0.0621199	0	0	0	2517	4.99192	0.139845	1	-5.12548e-15	1	NA	Black	Black
2395	FXN	2.85275	2.92303	2.86119	2.59564	7454	-0.102397	0.814644	NA	0.151524	0.726273	NA	Black	Black
2444	FRK	0.603691	0.141362	0.0894727	0.301536	2849	2.01411	0.00261795	1	-1.72238	0.0340884	1	Black	Black
2475	MTOR	12.1716	12.2991	10.4938	13.8937	9506	-0.0823427	0.84247	NA	-0.393843	0.340332	NA	Black	Black
2483	FRG1	28.3704	22.5504	34.4195	22.6685	1043	0.263876	0.530746	NA	0.613466	0.144292	NA	Black	Black
2487	FRZB	0	0.0291103	0.0921242	0.121489	2767	-4.14047	0.509804	1	-0.381641	0.815053	NA	Black	Black
2488	FSHB	0	0	0	0	1960	0	1	NA	-5.12548e-15	1	NA	Black	Black
2491	CENPI	8.19316	10.6976	6.51195	12.3009	3249	-0.452031	0.279372	NA	-0.90641	0.0312164	NA	Black	Black
2492	FSHR	0	0	0	0	3025	0	1	NA	-5.12548e-15	1	NA	Black	Black
2494	NR5A2	0.129696	0.0296951	0.148794	0.1377	5425	2.02717	0.0230709	1	0.122044	1	NA	Black	Black
2495	FTH1	1468.87	813.477	1738.69	1027.05	1229	0.785225	0.0571247	NA	0.770528	0.0618577	NA	Black	Black
2498	FTH1P3	0.778501	0.84432	0.71253	0.54813	954	-0.183225	0.811404	NA	0.386243	0.666783	NA	Black	Black
2512	FTL	326.619	410.476	420.059	300.768	1411	-0.396995	0.334372	NA	0.492972	0.231017	NA	Black	Black
2515	ADAM2	0	0	0	0	2671	0	1	NA	-5.12548e-15	1	NA	Black	Black
2516	NR5A1	0.0420538	0.0433287	0	0.0200921	3718	-0.107055	1	NA	-3.99817	0.509804	1	Black	Black
2517	FUCA1	6.11336	5.90503	5.21804	6.76226	2353	-0.0172834	0.977139	NA	-0.362829	0.401728	NA	Black	Black
2519	FUCA2	31.0941	29.8657	29.6574	26.8861	4415	-0.00915999	0.983065	NA	0.152567	0.711863	NA	Black	Black
2520	GAST	0.665344	0.171379	0.361571	0.715235	470	1.8286	0.143685	1	-0.952931	0.439101	NA	Black	Black
2521	FUS	105.995	100.55	108.499	94.7516	5805	0.00877201	0.983136	NA	0.20649	0.615219	NA	Black	Black
2523	FUT1	3.98324	3.0449	1.38656	3.49043	4259	0.320128	0.456863	NA	-1.32013	0.00274487	1	Black	Black
2524	FUT2	0.756805	0.571816	0.808839	0.747264	3099	0.336241	0.540144	NA	0.125014	0.844886	NA	Black	Black
2525	FUT3	7.50085	3.66976	1.08262	4.98977	2590	0.963702	0.025148	NA	-2.19142	2.41105e-06	0.0092271	Black	Black
2526	FUT4	1.66102	1.89118	1.74209	1.87126	6048	-0.254404	0.558691	NA	-0.0921103	0.844343	NA	Black	Black
2527	FUT5	0.145366	0.149773	0.0315988	0.0555614	2689	-0.109037	1	NA	-0.768872	0.704873	NA	Black	Black
2528	FUT6	0.356248	0.151882	0.0534062	0.0704296	3182	1.15468	0.1015	1	-0.378475	0.775535	NA	Black	Black
2529	FUT7	0.0323852	0.0333671	0.070397	0.0464182	2414	-0.103908	1	NA	0.590458	1	NA	Black	Black
2530	FUT8	16.4632	20.3225	27.5231	19.2567	5753	-0.371131	0.369057	NA	0.526302	0.202623	NA	Black	Black
2531	KDSR	2.256	2.5181	2.79526	3.31978	5198	-0.225786	0.603721	NA	-0.236997	0.577658	NA	Black	Black
2532	ACKR1	0	0	0	0	2210	0	1	NA	-5.12548e-15	1	NA	Black	Black
2533	FYB1	4.46461	3.55526	2.81066	3.07191	4973	0.261206	0.537008	NA	-0.117148	0.787878	NA	Black	Black
2534	FYN	8.25264	8.14247	8.54829	7.44313	4135	-0.0479131	0.909531	NA	0.210733	0.616047	NA	Black	Black
2535	FZD2	25.2098	30.5193	26.6989	28.3239	3819	-0.343031	0.406355	NA	-0.0741982	0.858159	NA	Black	Black
2537	IFI6	384.935	9.1319	94.2071	43.1276	860	5.32938	1.30175e-26	4.36999e-23	1.13816	0.00661196	1	Blue	Black
2538	G6PC	0	0	0	0	4161	0	1	NA	-5.12548e-15	1	NA	Black	Black
2539	G6PD	157.513	182.361	132.416	148.956	2500	-0.278633	0.497908	NA	-0.158772	0.69942	NA	Black	Black
2542	SLC37A4	18.2915	16.4745	19.5104	20.9661	2870	0.0836197	0.842191	NA	-0.0927727	0.824426	NA	Black	Black
2543	GAGE1	0	0	0	0	3319	0	1	NA	-5.12548e-15	1	NA	Black	Black
2547	XRCC6	119.057	120.808	147.555	130.143	2773	-0.088366	0.829986	NA	0.192187	0.640145	NA	Black	Black
2548	GAA	90.1065	82.4791	70.0799	58.3569	3775	0.0602922	0.883639	NA	0.275131	0.503853	NA	Black	Black
2549	GAB1	0.938957	0.443402	0.754762	1.42526	7993	1.01414	0.0275088	1	-0.905541	0.0397309	NA	Black	Black
2550	GABBR1	0.851273	0.777882	0.900357	0.789744	41005	0.0627516	0.885271	NA	0.200121	0.634818	NA	Black	Black
2551	GABPA	4.86844	4.77828	5.348	5.61228	5251	-0.0403325	0.926733	NA	-0.0585394	0.893366	NA	Black	Black
2553	GABPB1	7.04176	7.5267	8.60365	6.37396	3264	-0.163358	0.700102	NA	0.443707	0.290887	NA	Black	Black
2554	GABRA1	0	0	0	0	4917	0	1	NA	-5.12548e-15	1	NA	Black	Black
2555	GABRA2	0	0	0	0	5580	0	1	NA	-5.12548e-15	1	NA	Black	Black
2556	GABRA3	0	0	0	0	2785	0	1	NA	-5.12548e-15	1	NA	Black	Black
2557	GABRA4	0	0	0	0	11973	0	1	NA	-5.12548e-15	1	NA	Black	Black
2558	GABRA5	0	0	0	0	3157	0	1	NA	-5.12548e-15	1	NA	Black	Black
2559	GABRA6	0	0	0	0	3041	0	1	NA	-5.12548e-15	1	NA	Black	Black
2560	GABRB1	0	0	0	0	4634	0	1	NA	-5.12548e-15	1	NA	Black	Black
2561	GABRB2	0	0	0	0	9517	0	1	NA	-5.12548e-15	1	NA	Black	Black
2562	GABRB3	0.568345	0.543749	0.540503	0.751581	7703	-0.00347962	1	NA	-0.464117	0.313889	NA	Black	Black
2563	GABRD	0	0	0	0	1925	0	1	NA	-5.12548e-15	1	NA	Black	Black
2564	GABRE	0	0	0	0	3731	0	1	NA	-5.12548e-15	1	NA	Black	Black
2565	GABRG1	0	0	0	0	6768	0	1	NA	-5.12548e-15	1	NA	Black	Black
2566	GABRG2	0	0	0	0	4198	0	1	NA	-5.12548e-15	1	NA	Black	Black
2567	GABRG3	0	0	0	0	2550	0	1	NA	-5.12548e-15	1	NA	Black	Black
2568	GABRP	0	0.0121711	0	0	3309	-3.22004	1	1	-5.12548e-15	1	NA	Black	Black
2569	GABRR1	0	0	0	0	3505	0	1	NA	-5.12548e-15	1	NA	Black	Black
2570	GABRR2	0	0	0.0579336	0	2200	0	1	NA	4.74169	0.264706	1	Black	Black
2571	GAD1	5.40891	3.96732	3.47482	5.36058	3888	0.379758	0.3715	NA	-0.61423	0.151216	NA	Black	Black
2572	GAD2	0	0	0	0	2994	0	1	NA	-5.12548e-15	1	NA	Black	Black
2574	GAGE2C	0	0	0	0	1680	0	1	NA	-5.12548e-15	1	NA	Black	Black
2576	GAGE4	0	0	0	0	682	0	1	NA	-5.12548e-15	1	NA	Black	Black
2580	GAK	30.6127	29.6714	26.1227	27.4511	5580	-0.0222543	0.957506	NA	-0.0605191	0.883819	NA	Black	Black
2581	GALC	0	0	0	0	5366	0	1	NA	-5.12548e-15	1	NA	Black	Black
2582	GALE	44.5428	37.2429	32.761	38.0087	2272	0.19091	0.644538	NA	-0.203301	0.623632	NA	Black	Black
2583	B4GALNT1	1.20812	2.81422	2.42633	2.05787	4465	-1.28648	0.00377657	1	0.248541	0.574674	NA	Black	Black
2584	GALK1	63.4754	77.7563	67.2737	58.8973	1659	-0.360057	0.383216	NA	0.202869	0.62355	NA	Black	Black
2585	GALK2	5.22368	4.46893	5.08818	4.44348	3749	0.157785	0.713224	NA	0.20644	0.630538	NA	Black	Black
2587	GALR1	0	0	0	0	2785	0	1	NA	-5.12548e-15	1	NA	Black	Black
2588	GALNS	13.8357	19.1178	14.4332	23.0433	3023	-0.533785	0.19967	NA	-0.663854	0.110723	NA	Black	Black
2589	GALNT1	3.14384	5.41007	7.14287	2.9082	4675	-0.850209	0.0457986	NA	1.3071	0.00223844	1	Black	Black
2590	GALNT2	56.1814	69.2976	65.3711	60.9046	5452	-0.370018	0.368477	NA	0.113139	0.783281	NA	Black	Black
2591	GALNT3	11.6061	7.03634	3.52121	13.0865	4247	0.654593	0.117221	NA	-1.88255	1.29025e-05	0.0486813	Black	Black
2592	GALT	5.15459	5.11416	4.3574	3.85369	1638	-0.0559181	0.912517	NA	0.188124	0.683031	NA	Black	Black
2593	GAMT	57.5268	47.2407	55.0993	35.636	2243	0.216884	0.599458	NA	0.639706	0.122414	NA	Black	Black
2595	GANC	1.77915	1.40177	1.57982	1.9445	6723	0.276495	0.522635	NA	-0.28848	0.509143	NA	Black	Black
2596	GAP43	0	0	0	0	2104	0	1	NA	-5.12548e-15	1	NA	Black	Black
2597	GAPDH	1240.09	1346.18	1728.97	1314.16	1610	-0.185733	0.650861	NA	0.406808	0.322133	NA	Black	Black
2615	LRRC32	0.00879194	0.00905849	0	0.0336043	4446	-0.0981382	1	NA	-4.95231	0.139845	1	Black	Black
2617	GARS	51.7442	39.9371	56.3319	39.5523	2749	0.306345	0.457941	NA	0.521209	0.207049	NA	Black	Black
2618	GART	38.4714	32.7937	37.9495	40.4111	4431	0.163056	0.692581	NA	-0.0796305	0.847124	NA	Black	Black
2619	GAS1	0	0	0	0	2828	0	1	NA	-5.12548e-15	1	NA	Black	Black
2620	GAS2	0.0300222	0	0	0.0286875	2604	4.03656	0.509804	1	-3.99817	0.509804	1	Black	Black
2621	GAS6	4.31651	4.52993	4.07103	4.91891	3903	-0.136893	0.753235	NA	-0.26183	0.538168	NA	Black	Black
2622	GAS8	7.2432	7.4628	5.41102	9.66641	4177	-0.110381	0.795341	NA	-0.825905	0.0497292	NA	Black	Black
2623	GATA1	0.0528586	0.108922	0.0287252	0	1479	-1.06242	0.704873	1	3.26073	1	1	Black	Black
2624	GATA2	16.0967	10.3253	4.90988	14.994	3764	0.57321	0.168682	NA	-1.59933	0.000180538	0.656976	Black	Black
2625	GATA3	20.1174	14.719	10.808	12.641	3070	0.383417	0.356364	NA	-0.214946	0.606297	NA	Black	Black
2626	GATA4	0	0	0	0	3904	0	1	NA	-5.12548e-15	1	NA	Black	Black
2627	GATA6	15.2888	16.4669	12.5677	14.2209	3945	-0.174393	0.67478	NA	-0.167239	0.688264	NA	Black	Black
2628	GATM	0.195223	0.0639996	0.154314	0.11023	4405	1.5256	0.0444891	1	0.49211	0.556403	NA	Black	Black
2629	GBA	31.2887	28.2714	27.6839	31.4301	2681	0.0789797	0.849595	NA	-0.172051	0.678141	NA	Black	Black
2630	GBAP1	4.9955	4.29459	4.3401	4.30215	2457	0.150733	0.733009	NA	0.0236997	0.959735	NA	Black	Black
2631	NIPSNAP2	19.7395	21.6041	28.5351	22.8506	2004	-0.197503	0.636609	NA	0.331513	0.425374	NA	Black	Black
2632	GBE1	14.8617	16.912	23.546	20.7362	3172	-0.253738	0.542118	NA	0.194352	0.639462	NA	Black	Black
2633	GBP1	12.6623	5.59875	6.01749	13.0545	3050	1.10983	0.00890381	1	-1.10607	0.00905238	1	Black	Black
2634	GBP2	0.8783	0.828723	1.73837	0.662568	4228	0.0164906	1	NA	1.40104	0.00260991	1	Black	Black
2635	GBP3	6.87622	3.24964	4.6631	3.74509	3371	1.0137	0.0181048	1	0.327212	0.449172	NA	Black	Black
2636	GBX1	0.295234	0.212929	0.545497	0.169265	1324	0.39821	0.677528	NA	1.67743	0.0333763	1	Black	Black
2637	GBX2	2.45018	3.17026	2.29144	2.06901	1372	-0.438451	0.365454	NA	0.158088	0.776084	NA	Black	Black
2638	GC	0	0	0	0	2266	0	1	NA	-5.12548e-15	1	NA	Black	Black
2639	GCDH	15.251	15.628	16.702	15.6343	2358	-0.102523	0.805806	NA	0.106331	0.800779	NA	Black	Black
2641	GCG	0	0	0.065664	0	1294	0	1	NA	4.18344	0.509804	1	Black	Black
2642	GCGR	0.0575261	0.0592701	0.0625233	0.0687107	2718	-0.107055	1	NA	-0.121708	1	NA	Black	Black
2643	GCH1	6.39521	6.61551	3.28733	7.20081	3050	-0.116141	0.783712	NA	-1.11982	0.00923597	1	Black	Black
2644	GCHFR	18.7495	15.1381	21.0933	12.1535	713	0.241265	0.576886	NA	0.806095	0.063228	NA	Black	Black
2645	GCK	0.0127201	0	0	0.0121546	3073	3.1219	1	1	-3.08574	1	1	Black	Black
2646	GCKR	0.0535955	0	0.0194171	0.0512127	2188	4.59192	0.264706	1	-1.29199	0.63929	1	Black	Black
2647	BLOC1S1	11.8987	7.84118	8.78374	6.66422	1659	0.534184	0.212025	NA	0.409276	0.340609	NA	Black	Black
2648	KAT2A	0.0251214	0	0.0546075	0.0240046	3112	4.03656	0.509804	1	1.14501	0.704873	1	Black	Black
2649	NR6A1	0.986472	1.03755	0.670104	1.39429	1902	-0.139786	0.813682	NA	-1.04315	0.0442321	1	Black	Black
2650	GCNT1	0.357926	0.249817	0.175686	0.419242	6771	0.450373	0.402704	NA	-1.24029	0.0189922	1	Black	Black
2651	GCNT2	0.964088	0.918818	1.29932	0.769225	8109	0.00207453	1	NA	0.766842	0.0831904	NA	Black	Black
2652	OPN1MW	0.019564	0	0	0	3996	4.03656	0.509804	1	-5.12548e-15	1	NA	Black	Black
2653	GCSH	17.3588	22.9127	17.8446	25.5484	1538	-0.46772	0.263935	NA	-0.506626	0.226568	NA	Black	Black
2657	GDF1	0.565399	0.47233	0.315562	0.496458	2558	0.191446	0.75059	NA	-0.639546	0.285117	NA	Black	Black
2658	GDF2	0	0	0	0	1936	0	1	NA	-5.12548e-15	1	NA	Black	Black
2660	MSTN	0.0277325	0	0	0	2819	4.03656	0.509804	1	-5.12548e-15	1	NA	Black	Black
2661	GDF9	0.852456	0.862331	0.522214	0.740507	2522	-0.0837347	0.914894	NA	-0.491271	0.367865	NA	Black	Black
2662	GDF10	0	0	0	0	3204	0	1	NA	-5.12548e-15	1	NA	Black	Black
2664	GDI1	65.4878	61.5622	44.6535	58.7131	3761	0.0218705	0.958025	NA	-0.383863	0.351592	NA	Black	Black
2665	GDI2	67.3521	64.7613	76.5404	63.8039	2495	-0.010719	0.979879	NA	0.273608	0.50669	NA	Black	Black
2668	GDNF	0.0183215	0.0849464	0	0.035014	4267	-2.20876	0.0947168	1	-4.95231	0.139845	1	Black	Black
2669	GEM	10.0632	10.2576	9.38048	6.91244	2183	-0.0948924	0.824693	NA	0.451375	0.28727	NA	Black	Black
2670	GFAP	0.077519	0.129787	0.179038	0.0833318	4034	-0.800902	0.46563	NA	1.10297	0.14911	1	Black	Black
2671	GFER	36.499	30.8191	29.2788	27.3908	2445	0.176712	0.669761	NA	0.107191	0.796792	NA	Black	Black
2672	GFI1	0.51044	0.484396	0.569381	0.436405	2910	0.0082175	1	NA	0.393413	0.507768	NA	Black	Black
2673	GFPT1	7.25816	8.00113	7.1125	8.05992	8703	-0.207894	0.616438	NA	-0.169358	0.683556	NA	Black	Black
2674	GFRA1	0	0	0.00885557	0.00778555	9595	0	1	NA	0.185265	1	NA	Black	Black
2675	GFRA2	0	0	0	0	3330	0	1	NA	-5.12548e-15	1	NA	Black	Black
2676	GFRA3	0.121457	0.0834263	0.0880054	0	1931	0.462715	0.775535	NA	5.14318	0.139845	1	Black	Black
2677	GGCX	6.17605	6.04191	6.70691	7.31723	7519	-0.0356272	0.933881	NA	-0.114601	0.783985	NA	Black	Black
2678	GGT1	3.32081	2.68742	2.20495	2.76932	3237	0.237879	0.582998	NA	-0.31755	0.478818	NA	Black	Black
2679	GGT3P	0.0271545	0.139889	0.0590269	0.0259473	2879	-2.35886	0.0623388	1	1.14501	0.704873	1	Black	Black
2681	GGTA1P	0	0	0	0	4500	0	1	NA	-5.12548e-15	1	NA	Black	Black
2683	B4GALT1	23.1797	25.1677	21.2878	28.2691	4199	-0.186012	0.652809	NA	-0.39814	0.335409	NA	Black	Black
2686	GGT7	1.22752	1.54279	1.43823	0.873468	4490	-0.396793	0.381653	NA	0.729779	0.10934	NA	Black	Black
2687	GGT5	0.0600676	0.0309443	0	0	2603	0.851452	0.704873	NA	-5.12548e-15	1	NA	Black	Black
2688	GH1	0	0.0979904	0.155053	0	822	-4.14047	0.509804	1	4.74169	0.264706	1	Black	Black
2689	GH2	0	0	0	0	1157	0	1	NA	-5.12548e-15	1	NA	Black	Black
2690	GHR	0	0.0131122	0.0138319	0	6143	-4.14047	0.509804	1	4.18344	0.509804	1	Black	Black
2691	GHRH	0	0	0	0	565	0	1	NA	-5.12548e-15	1	NA	Black	Black
2692	GHRHR	0	0	0	0	1941	0	1	NA	-5.12548e-15	1	NA	Black	Black
2693	GHSR	0	0.0130379	0	0	3089	-3.22004	1	1	-5.12548e-15	1	NA	Black	Black
2694	GIF	0	0	0.0434181	0.0572578	1957	0	1	NA	-0.369285	1	NA	Black	Black
2695	GIP	0.109955	0.169933	1.01581	0.3152	711	-0.661342	1	NA	1.67743	0.0333763	1	Black	Black
2696	GIPR	1.02036	0.821919	0.967851	0.709087	2107	0.244068	0.682403	NA	0.458549	0.404957	NA	Black	Black
2697	GJA1	0.324701	0.386013	3.42049	0.119333	3130	-0.315436	0.647815	NA	4.83371	1.74801e-16	6.96406e-13	Black	Green
2700	GJA3	0.0600791	0.139276	0.506061	0.014352	5205	-1.26671	0.117164	1	5.0605	1.20621e-09	4.76091e-06	Black	Green
2701	GJA4	0.0841981	0.0433754	0.0457562	0.0804548	1857	0.851452	0.704873	NA	-0.768872	0.704873	NA	Black	Black
2702	GJA5	0.713954	0.0490399	0.129329	1.70553	3285	3.75689	1.79102e-07	0.000589425	-3.69464	2.99627e-10	1.18473e-06	Blue	Red
2703	GJA8	0	0	0	0	1366	0	1	NA	-5.12548e-15	1	NA	Black	Black
2705	GJB1	0	0	0	0.237082	1733	0	1	NA	-6.38178	0.00417417	1	Black	Black
2706	GJB2	7.30823	7.46071	5.30147	7.92831	2332	-0.0970741	0.825482	NA	-0.569396	0.182951	NA	Black	Black
2707	GJB3	36.4631	16.3528	13.6919	43.4811	2352	1.0895	0.00925309	1	-1.65588	9.71428e-05	0.357777	Black	Black
2709	GJB5	0.173088	0.0594451	0.0627079	0.385916	1355	1.42122	0.325869	1	-2.54255	0.0178622	1	Black	Black
2710	GK	0	0	0.0531944	0	4792	0	1	NA	5.71447	0.0409646	1	Black	Black
2712	GK2	0	0	0	0	1866	0	1	NA	-5.12548e-15	1	NA	Black	Black
2713	GK3P	0	0	0	0	2232	0	1	NA	-5.12548e-15	1	NA	Black	Black
2717	GLA	31.1694	25.1923	20.1581	24.7646	1920	0.239817	0.564253	NA	-0.285851	0.493207	NA	Black	Black
2719	GPC3	0.0288267	0	0.0313308	0.0137725	2712	4.03656	0.509804	1	1.09769	1	1	Black	Black
2720	GLB1	20.8814	21.1027	19.6544	22.3106	2836	-0.0825083	0.843662	NA	-0.171826	0.679598	NA	Black	Black
2729	GCLC	8.14327	9.1476	7.28678	8.33361	6221	-0.235073	0.571982	NA	-0.182603	0.661604	NA	Black	Black
2730	GCLM	10.0838	12.9443	9.72972	11.0207	3074	-0.427528	0.30694	NA	-0.168675	0.690294	NA	Black	Black
2731	GLDC	0.45154	0.296055	0.992683	0.0784482	3809	0.539746	0.360372	NA	3.65057	4.25092e-09	1.67401e-05	Black	Green
2733	GLE1	14.9539	16.3796	15.3601	17.514	3521	-0.198663	0.63304	NA	-0.178267	0.668357	NA	Black	Black
2734	GLG1	16.3663	16.1157	18.8309	18.1651	9329	-0.0450409	0.913554	NA	0.0629723	0.878946	NA	Black	Black
2735	GLI1	0.0856275	0.0551397	0.0232665	0.0511379	3652	0.556612	0.62414	NA	-1.08145	0.483528	1	Black	Black
2736	GLI2	4.15749	4.83749	5.88409	3.29105	7343	-0.285812	0.497104	NA	0.849175	0.0430147	NA	Black	Black
2737	GLI3	0.131628	0.184055	0.878816	0.242569	8315	-0.548857	0.374591	NA	1.86562	8.87104e-05	0.326809	Black	Black
2738	GLI4	6.95626	7.22714	4.68185	6.11858	1343	-0.122358	0.790911	NA	-0.374821	0.404001	NA	Black	Black
2739	GLO1	56.6847	61.9661	79.5289	59.4223	2046	-0.195821	0.635329	NA	0.431497	0.295742	NA	Black	Black
2740	GLP1R	0	0	0	0	3123	0	1	NA	-5.12548e-15	1	NA	Black	Black
2741	GLRA1	0	0.0442329	0.0466607	0.0410227	1821	-4.14047	0.509804	1	0.185265	1	NA	Black	Black
2742	GLRA2	0.0408027	0	0.0221736	0	3832	4.99192	0.139845	1	4.18344	0.509804	1	Black	Black
2743	GLRB	1.87296	2.23049	1.37474	1.5224	3214	-0.319105	0.477057	NA	-0.136012	0.784022	NA	Black	Black
2744	GLS	12.9376	12.5335	9.92214	12.9618	10469	-0.0215293	0.959113	NA	-0.374486	0.364467	NA	Black	Black
2745	GLRX	11.3636	11.6596	17.2706	9.39411	1658	-0.104373	0.80857	NA	0.889314	0.0358834	NA	Black	Black
2746	GLUD1	13.7263	14.658	14.2468	12.141	3984	-0.162042	0.697147	NA	0.24177	0.561184	NA	Black	Black
2747	GLUD2	0.435252	0.34496	0.181947	0.351917	2335	0.26665	0.750869	NA	-0.932699	0.212448	NA	Black	Black
2749	GLUD1P3	3.45835	3.51371	3.34113	3.14855	4069	-0.0901895	0.834185	NA	0.0966524	0.821834	NA	Black	Black
2752	GLUL	9.91255	10.4733	14.6317	9.01603	5572	-0.146682	0.724766	NA	0.709518	0.0878848	NA	Black	Black
2760	GM2A	12.8227	18.4381	18.1535	21.2151	4030	-0.59125	0.15461	NA	-0.213793	0.605829	NA	Black	Black
2762	GMDS	17.2791	18.4894	34.2774	14.3038	1760	-0.164958	0.697605	NA	1.27173	0.00257936	1	Black	Black
2764	GMFB	24.6	23.3443	23.6884	22.3111	4125	0.00827699	0.985106	NA	0.097452	0.814274	NA	Black	Black
2765	GML	0	0	0	0	723	0	1	NA	-5.12548e-15	1	NA	Black	Black
2766	GMPR	6.11491	3.08369	3.58946	1.42995	1515	0.919659	0.0412472	NA	1.33684	0.00513978	1	Black	Black
2767	GNA11	58.1567	66.8967	49.7115	55.4077	1599	-0.269285	0.514689	NA	-0.14546	0.725704	NA	Black	Black
2768	GNA12	24.833	33.383	28.8755	27.0131	4845	-0.494147	0.23136	NA	0.107221	0.795292	NA	Black	Black
2769	GNA15	0	0.067489	0.053395	0.062591	2387	-5.09898	0.139845	1	-0.210623	1	NA	Black	Black
2770	GNAI1	12.0084	11.8518	7.40793	8.46462	3636	-0.0483749	0.909659	NA	-0.181305	0.667154	NA	Black	Black
2771	GNAI2	43.3131	52.2001	55.6443	40.9572	6163	-0.336553	0.413419	NA	0.453148	0.27115	NA	Black	Black
2773	GNAI3	22.6752	19.5072	23.5946	22.4565	4732	0.149793	0.71738	NA	0.0823583	0.84255	NA	Black	Black
2774	GNAL	0.508944	0.335167	0.273726	0.300815	7450	0.534452	0.27155	NA	-0.124812	0.828105	NA	Black	Black
2775	GNAO1	0.0394688	0.055915	0.0428975	0.0424284	7923	-0.562296	0.698224	NA	0.0265108	1	NA	Black	Black
2776	GNAQ	0.356125	0.419339	0.442356	0.40511	2305	-0.301364	0.666865	NA	0.137233	0.839999	NA	Black	Black
2778	GNAS	71.9178	87.1199	122.908	95.876	8261	-0.343959	0.402653	NA	0.369369	0.368753	NA	Black	Black
2779	GNAT1	0.0325832	0.0447614	0.0118046	0	3599	-0.507059	1	NA	3.26073	1	1	Black	Black
2780	GNAT2	0.315003	0.590096	0.404615	0.410452	1365	-0.96462	0.212448	NA	-0.0095402	1	NA	Black	Black
2781	GNAZ	2.79033	4.70784	3.35056	2.30534	3208	-0.821587	0.0574256	NA	0.550154	0.209493	NA	Black	Black
2782	GNB1	198.473	187.428	217.661	195.282	3163	0.0152952	0.970456	NA	0.167566	0.683304	NA	Black	Black
2783	GNB2	170.993	155.986	125.538	117.8	2262	0.0652044	0.874145	NA	0.102824	0.802783	NA	Black	Black
2784	GNB3	0.531359	0.533431	0.355396	0.260378	2869	-0.0726883	1	NA	0.457246	0.517897	NA	Black	Black
2785	GNG3	1.02758	1.39752	2.45705	2.16016	951	-0.508713	0.422294	NA	0.19638	0.710327	NA	Black	Black
2786	GNG4	0.0147172	0	0.00799786	0	5312	4.03656	0.509804	1	3.26073	1	1	Black	Black
2787	GNG5	100.487	83.9959	100.044	86.9364	806	0.191293	0.644582	NA	0.213632	0.606236	NA	Black	Black
2788	GNG7	0.672043	0.626021	0.890516	0.431043	4246	0.0349687	1	NA	1.05581	0.035256	1	Black	Black
2790	GNG10	9.81117	12.4513	11.9499	11.6369	1255	-0.410956	0.338138	NA	0.0493085	0.91241	NA	Black	Black
2791	GNG11	3.19595	5.48808	11.2223	4.81571	954	-0.8463	0.0708817	NA	1.23069	0.00618159	1	Black	Black
2792	GNGT1	0	0	0	0.0171493	2178	0	1	NA	-3.08574	1	1	Black	Black
2793	GNGT2	0.689805	0.203062	0.499819	0.37665	1190	1.67722	0.0339102	1	0.415209	0.635154	NA	Black	Black
2794	GNL1	1.72023	1.89714	1.88798	1.61333	62625	-0.208529	0.613675	NA	0.237827	0.564801	NA	Black	Black
2796	GNRH1	0.581789	0.393374	0.375445	0.625415	2150	0.494887	0.445006	NA	-0.721695	0.218588	NA	Black	Black
2797	GNRH2	1.47854	1.23774	1.20524	1.23621	423	0.187536	1	NA	-0.0253233	1	NA	Black	Black
2798	GNRHR	0.0669676	0.0413987	0.072785	0.0895865	5837	0.616549	0.516292	NA	-0.285586	0.867725	NA	Black	Black
2799	GNS	23.0448	22.8607	27.5696	25.8897	5338	-0.0557372	0.893219	NA	0.101736	0.805513	NA	Black	Black
2800	GOLGA1	5.94902	4.65272	4.95161	4.75879	4882	0.287213	0.495944	NA	0.0683252	0.875715	NA	Black	Black
2801	GOLGA2	18.8736	17.5439	19.4268	21.0719	4341	0.0380881	0.927868	NA	-0.106222	0.798013	NA	Black	Black
2802	GOLGA3	16.2982	17.3199	17.1201	19.8167	10229	-0.155024	0.70689	NA	-0.19998	0.627391	NA	Black	Black
2803	GOLGA4	16.8507	15.8574	15.8302	20.1646	7952	0.020344	0.961444	NA	-0.33809	0.412446	NA	Black	Black
2804	GOLGB1	13.2334	11.1481	13.6432	15.1369	11257	0.180069	0.662595	NA	-0.138841	0.736439	NA	Black	Black
2805	GOT1	24.8621	25.4085	24.2288	26.4195	2525	-0.0986655	0.813014	NA	-0.113829	0.784716	NA	Black	Black
2806	GOT2	58.9609	58.3455	63.3536	58.4919	2447	-0.0521709	0.899882	NA	0.126225	0.759764	NA	Black	Black
2810	SFN	291.785	153.225	149.908	217.176	1315	0.861927	0.0373063	NA	-0.523744	0.203945	NA	Black	Black
2811	GP1BA	1.35975	0.869571	0.730443	0.851266	2501	0.576599	0.240822	NA	-0.209272	0.728067	NA	Black	Black
2813	GP2	0	0	0	0	2431	0	1	NA	-5.12548e-15	1	NA	Black	Black
2814	GP5	0.0223813	0	0	0.0213863	3493	4.03656	0.509804	1	-3.99817	0.509804	1	Black	Black
2815	GP9	0	0	0	0	858	0	1	NA	-5.12548e-15	1	NA	Black	Black
2817	GPC1	22.1851	24.2016	19.4904	20.6414	3686	-0.192812	0.641452	NA	-0.071739	0.863558	NA	Black	Black
2819	GPD1	0.307071	0.175767	0.135971	0.228215	3437	0.732999	0.305809	NA	-0.730006	0.334166	NA	Black	Black
2820	GPD2	8.31133	9.11737	9.2996	8.54703	6542	-0.200831	0.629164	NA	0.132771	0.750019	NA	Black	Black
2821	GPI	73.6421	79.515	99.5459	82.3988	8187	-0.178005	0.66476	NA	0.283774	0.489716	NA	Black	Black
2822	GPLD1	0.217818	0.294954	0.399075	0.184347	6281	-0.503104	0.377498	NA	1.12192	0.0376897	1	Black	Black
2823	GPM6A	0.0708133	0.10944	0.404066	0.0338326	4416	-0.686526	0.572981	NA	3.54577	1.25988e-06	0.00484299	Black	Black
2824	GPM6B	0.111683	0.0671234	0.151731	0.133397	4200	0.658161	0.436353	NA	0.195201	0.886005	NA	Black	Black
2825	GPR1	0.0590468	0.19772	0	0.0846325	2648	-1.77805	0.0883316	1	-5.52166	0.0409646	1	Black	Black
2826	CCR10	1.38257	0.90649	1.16115	0.960801	1244	0.539746	0.360372	NA	0.283216	0.687552	NA	Black	Black
2827	GPR3	4.01244	5.16285	5.28546	4.38178	2114	-0.430774	0.323276	NA	0.281411	0.528915	NA	Black	Black
2828	GPR4	1.00064	0.951668	2.99777	0.637434	3047	0.00506992	1	NA	2.24166	2.56903e-06	0.00982142	Black	Black
2829	XCR1	0	0	0	0	1373	0	1	NA	-5.12548e-15	1	NA	Black	Black
2830	GPR6	0	0	0	0	1627	0	1	NA	-5.12548e-15	1	NA	Black	Black
2831	NPBWR1	0	0	0	0	987	0	1	NA	-5.12548e-15	1	NA	Black	Black
2832	NPBWR2	0.0780219	0.0401937	0	0	1002	0.816524	1	NA	-5.12548e-15	1	NA	Black	Black
2833	CXCR3	0.0418511	0.0862399	0	0	1868	-1.06242	0.704873	1	-5.12548e-15	1	NA	Black	Black
2834	PRLHR	0	0	0	0	1980	0	1	NA	-5.12548e-15	1	NA	Black	Black
2835	GPR12	0	0	0	0	4848	0	1	NA	-5.12548e-15	1	NA	Black	Black
2837	UTS2R	0.267275	0.206534	0.326805	0.15962	1170	0.299234	0.815053	NA	1.02536	0.366109	1	Black	Black
2838	GPR15	0	0	0	0	1252	0	1	NA	-5.12548e-15	1	NA	Black	Black
2840	GPR17	0.84224	0.821287	0.523089	1.76768	2599	-0.0308935	1	NA	-1.74201	0.000662374	1	Black	Black
2841	GPR18	0.107446	0.088563	0	0	1819	0.205777	1	NA	-5.12548e-15	1	NA	Black	Black
2842	GPR19	1.1994	0.929763	0.906305	0.905946	3422	0.299654	0.538922	NA	0.011592	1	NA	Black	Black
2843	GPR20	0.204922	0	0.139203	0.195812	1526	5.96907	0.0127308	1	-0.4719	0.797614	NA	Black	Black
2844	GPR21	0	0.0505004	0	0	1595	-4.14047	0.509804	1	-5.12548e-15	1	NA	Black	Black
2845	GPR22	0.026358	0	0	0.0251862	2966	4.03656	0.509804	1	-3.99817	0.509804	1	Black	Black
2846	LPAR4	0	0.0284421	0.0300033	0	2832	-4.14047	0.509804	1	4.18344	0.509804	1	Black	Black
2847	MCHR1	0.0322649	0.0332431	0	0	2423	-0.103908	1	NA	-5.12548e-15	1	NA	Black	Black
2848	GPR25	0.0638709	0.0658073	0	0.0610313	1224	-0.103908	1	NA	-3.99817	0.509804	1	Black	Black
2849	GPR26	0	0	0	0	10304	0	1	NA	-5.12548e-15	1	NA	Black	Black
2850	GPR27	0	0	0.0376637	0	1128	0	1	NA	3.26073	1	1	Black	Black
2852	GPER1	3.41361	2.37884	3.53476	2.92973	3149	0.453479	0.297726	NA	0.281743	0.527369	NA	Black	Black
2853	GPR31	0	0	0	0	960	0	1	NA	-5.12548e-15	1	NA	Black	Black
2854	GPR32	0.246424	0.190421	0.401746	0	1269	0.299234	0.815053	NA	6.70067	0.00085757	1	Black	Black
2856	GPR33	0.0725886	0	0	0	1077	4.03656	0.509804	1	-5.12548e-15	1	NA	Black	Black
2857	GPR34	0	0.117474	0.165229	0.0363161	2057	-5.66984	0.0409646	1	2.12445	0.143685	1	Black	Black
2859	GPR35	1.08413	1.05494	0.932828	0.805726	2596	-0.0278869	0.965596	NA	0.22187	0.678134	NA	Black	Black
2861	GPR37	0.266399	0.760087	1.58134	0.0391624	3815	-1.57511	0.00321551	1	5.30039	4.05289e-15	1.61264e-11	Black	Green
2862	MLNR	0	0	0.0685789	0	1239	0	1	NA	4.18344	0.509804	1	Black	Black
2863	GPR39	5.2793	4.39717	4.86442	5.69337	2821	0.19639	0.648883	NA	-0.215905	0.616017	NA	Black	Black
2864	FFAR1	0.0423499	0	0.0920577	0	923	3.1219	1	1	4.18344	0.509804	1	Black	Black
2865	FFAR3	0	0	0	0	1672	0	1	NA	-5.12548e-15	1	NA	Black	Black
2867	FFAR2	0.0380798	0	0	0	2053	4.03656	0.509804	1	-5.12548e-15	1	NA	Black	Black
2868	GRK4	1.98335	2.31047	2.46978	1.99041	3922	-0.287385	0.509814	NA	0.322172	0.464863	NA	Black	Black
2869	GRK5	4.59713	4.77781	4.16858	5.23555	2925	-0.122882	0.775751	NA	-0.317632	0.458985	NA	Black	Black
2870	GRK6	38.1541	43.561	37.6202	39.3722	3345	-0.258499	0.530901	NA	-0.0546332	0.895297	NA	Black	Black
2872	MKNK2	31.9598	36.4761	32.3834	29.175	4984	-0.257998	0.531273	NA	0.161558	0.695302	NA	Black	Black
2873	GPS1	105.91	131.835	102.785	107.476	2399	-0.383196	0.351887	NA	-0.0533494	0.897147	NA	Black	Black
2874	GPS2	2.23404	2.31555	2.15186	1.81515	2922	-0.118923	0.799456	NA	0.256311	0.5914	NA	Black	Black
2875	GPT	3.33093	3.30206	2.77882	3.71619	2171	-0.0547132	0.913178	NA	-0.408023	0.359935	NA	Black	Black
2876	GPX1	226.207	222.852	171.59	194.491	1183	-0.0457503	0.911753	NA	-0.169694	0.680296	NA	Black	Black
2877	GPX2	0.938761	0.429876	1.33207	1.24587	1499	1.05392	0.0953448	1	0.107282	0.906216	NA	Black	Black
2878	GPX3	0.355152	0.27444	0.217127	0.912038	1761	0.301912	0.757981	NA	-2.04543	0.00232234	1	Black	Black
2879	GPX4	182.298	201.304	197.82	183.14	1219	-0.210387	0.609273	NA	0.122276	0.766556	NA	Black	Black
2880	GPX5	0	0	0	0	3460	0	1	NA	-5.12548e-15	1	NA	Black	Black
2882	GPX7	0	0	0	0	1229	0	1	NA	-5.12548e-15	1	NA	Black	Black
2885	GRB2	85.6313	85.0704	82.2046	81.8017	3304	-0.0578271	0.888452	NA	0.0181258	0.965218	NA	Black	Black
2886	GRB7	9.1608	6.51601	5.31647	9.54176	2701	0.424072	0.316733	NA	-0.83253	0.0499166	NA	Black	Black
2887	GRB10	34.18	23.3241	32.2585	24.8066	6211	0.484011	0.240638	NA	0.389984	0.344107	NA	Black	Black
2888	GRB14	0.0303015	0.0936606	0.0988014	0.0579088	2580	-1.63328	0.325869	1	0.76216	0.775535	NA	Black	Black
2889	RAPGEF1	15.0505	16.4904	13.1301	13.2772	7002	-0.199111	0.629867	NA	-0.00503998	0.991464	NA	Black	Black
2890	GRIA1	0.0244115	0.0251516	0.0132661	0.0116631	6405	-0.107055	1	NA	0.185265	1	NA	Black	Black
2891	GRIA2	0	0	0.0521443	0	6518	0	1	NA	6.12262	0.0127308	1	Black	Black
2892	GRIA3	0	0	0	0	6125	0	1	NA	-5.12548e-15	1	NA	Black	Black
2893	GRIA4	0.0233181	0.00800836	0.0422396	0.0371358	10058	1.42122	0.325869	1	0.194399	0.851299	NA	Black	Black
2894	GRID1	0	0	0	0	5955	0	1	NA	-5.12548e-15	1	NA	Black	Black
2895	GRID2	0.015749	0.121698	0.0770269	0.0225732	4964	-2.9381	0.00786477	1	1.73752	0.133362	1	Black	Black
2896	GRN	283.916	261.231	310.884	246.161	2305	0.0528306	0.897758	NA	0.347809	0.397432	NA	Black	Black
2897	GRIK1	0.0210212	0	0.0228473	0.0200867	3719	4.03656	0.509804	1	0.185265	1	NA	Black	Black
2898	GRIK2	0.0335758	0.027675	0.0364925	0.0641662	5821	0.205777	1	NA	-0.789084	0.480955	NA	Black	Black
2899	GRIK3	0	0	0	0	9588	0	1	NA	-5.12548e-15	1	NA	Black	Black
2900	GRIK4	0.0939388	0.0430163	0.0340331	0	3745	1.03746	0.323452	1	4.74169	0.264706	1	Black	Black
2901	GRIK5	0.941179	0.577701	0.576763	0.545342	3904	0.635732	0.187114	NA	0.0916479	0.873603	NA	Black	Black
2902	GRIN1	0.514328	0.240873	0.232315	0.191479	5852	1.02459	0.0450973	1	0.288771	0.672797	NA	Black	Black
2903	GRIN2A	0.0152841	0.0157474	0	0.00973637	15345	-0.108147	1	NA	-4.95231	0.139845	1	Black	Black
2904	GRIN2B	0	0	0	0	5941	0	1	NA	-5.12548e-15	1	NA	Black	Black
2905	GRIN2C	0.472054	0.456588	0.455473	0.285369	8115	-0.0192257	0.973718	NA	0.6844	0.165545	NA	Black	Black
2906	GRIN2D	3.10839	2.18253	2.49419	1.18075	5093	0.442689	0.303751	NA	1.08928	0.0131135	1	Black	Black
2907	GRINA	116.599	115.353	114.483	91.3507	2165	-0.0518113	0.900101	NA	0.336673	0.413596	NA	Black	Black
2908	NR3C1	8.62559	8.23663	7.94468	8.40928	10278	-0.000740837	0.999837	NA	-0.0709509	0.864772	NA	Black	Black
2909	ARHGAP35	17.4379	20.8937	18.5177	19.5287	8888	-0.328148	0.425924	NA	-0.0656483	0.873855	NA	Black	Black
2911	GRM1	0.0111907	0.0115299	0.0121628	0.0106931	6986	-0.103908	1	NA	0.185265	1	NA	Black	Black
2912	GRM2	0	0	0.0120935	0.0212645	3513	0	1	NA	-0.73744	1	NA	Black	Black
2913	GRM3	0.0183516	0.018908	0.0398917	0.0526073	4260	-0.103908	1	NA	-0.378475	0.775535	NA	Black	Black
2914	GRM4	0.0100254	0.0206587	0.0108963	0.00957967	7798	-1.06242	0.704873	1	0.185265	1	NA	Black	Black
2915	GRM5	0.00927488	0.00955607	0.00504029	0	8429	-0.103908	1	NA	3.26073	1	1	Black	Black
2916	GRM6	0	0	0	0	6993	0	1	NA	-5.12548e-15	1	NA	Black	Black
2917	GRM7	0	0	0	0	7205	0	1	NA	-5.12548e-15	1	NA	Black	Black
2918	GRM8	0	0	0	0	4742	0	1	NA	-5.12548e-15	1	NA	Black	Black
2919	CXCL1	6.52576	5.40591	7.98368	2.60079	1192	0.204155	0.644999	NA	1.62757	0.000390272	1	Black	Black
2920	CXCL2	6.17365	3.11345	3.77876	3.26008	1203	0.919419	0.0446471	NA	0.223783	0.633973	NA	Black	Black
2921	CXCL3	3.1181	2.47721	2.02113	1.34615	2081	0.264414	0.563265	NA	0.596494	0.213323	NA	Black	Black
2922	GRP	0	0	0	0	847	0	1	NA	-5.12548e-15	1	NA	Black	Black
2923	PDIA3	106.832	124.439	144.269	108.722	3229	-0.287405	0.484588	NA	0.419147	0.308345	NA	Black	Black
2925	GRPR	0.61236	0.570837	0.96664	0.724454	2681	0.0338851	1	NA	0.426176	0.405236	NA	Black	Black
2926	GRSF1	28.3698	28.5553	31.227	26.6987	6925	-0.0767093	0.852548	NA	0.237057	0.564883	NA	Black	Black
2928	GSC2	0	0.260673	0	0.120878	618	-5.09898	0.139845	1	-3.99817	0.509804	1	Black	Black
2931	GSK3A	33.0516	32.5472	28.1177	29.8144	3930	-0.0451217	0.913575	NA	-0.0734904	0.859376	NA	Black	Black
2932	GSK3B	22.1914	24.2617	18.9563	28.2889	7118	-0.195986	0.634465	NA	-0.566499	0.170061	NA	Black	Black
2934	GSN	5.22473	3.51104	4.72373	4.66174	5873	0.50605	0.228608	NA	0.0300898	0.948232	NA	Black	Black
[truncated: 21,461 more rows]
