# Supplementary material for: Acetylation of KLF5 maintains EMT and tumorigenicity to cause chemoresistant bone metastasis in prostate cancer
Source: Nat Commun. 2021 Mar 17;12:1714. doi: 10.1038/s41467-021-21976-w (PMC7969754; doi:10.1038/s41467-021-21976-w)
Supplement: Supplementary file 6 — Supplementary Data 3 [file 41467_2021_21976_MOESM6_ESM.xlsx]

## Sheet: Supplementary data 3
Supplementary data 3. Comparison of differential genes that regulated by KLF5 in DU 145 and PC-3 cells in RNA-Seq analysis (Corresponding to Supplementary Fig. 7e, black dots).
			DU 145			PC-3
*Rank	ENTREZID	SYMBOL	KLF5.v.EV.logFC	KLF5.v.EV.Pvalue	KLF5.v.EV.fdr	KLF5.v.EV.logFC	KLF5.v.EV.Pvalue	KLF5.v.EV.fdr
1	79148	MMP28	11.8634	4.84891e-138	5.45987e-135	6.28639	0.00417417	1
2	3851	KRT4	11.0281	3.04272e-78	3.27397e-75	6.54634	0.00143701	1
3	94025	MUC16	9.80861	0	0	6.86517	0.000315208	1
4	250	ALPP	12.106	1.06725e-162	1.20599e-159	5.14636	5.74287e-24	1.92616e-20
5	251	ALPPL2	10.7201	1.88523e-63	1.98326e-60	4.84834	8.96383e-13	2.98496e-09
6	4680	CEACAM6	11.6529	1.1441e-119	1.27681e-116	4.03656	0.509804	1
7	339761	CYP27C1	8.70889	4.75485e-16	3.87996e-13	4.99192	0.139845	1
8	23650	TRIM29	5.54338	1.2805e-14	1.01162e-11	6.88867	1.12133e-23	3.75758e-20
9	4938	OAS1	7.96498	9.53927e-10	6.61071e-07	4.67066	1.35763e-21	4.54669e-18
10	66002	CYP4F12	9.15727	9.62595e-22	8.45158e-19	4.03656	0.509804	1
11	100505633	LINC01133	8.2193	1.50603e-11	1.125e-08	4.35753	4.40503e-16	1.46952e-12
12	5266	PI3	7.76652	1.51734e-08	1.00145e-05	4.16876	7.58507e-19	2.53493e-15
13	1592	CYP26A1	7.65602	6.05343e-08	3.91657e-05	4.03656	0.509804	1
14	54979	HRASLS2	8.05482	2.39257e-10	1.7059e-07	3.70446	1.14523e-08	3.78957e-05
15	286204	CRB2	4.25313	8.75088e-19	7.45575e-16	5.77971	0.0226768	1
16	56967	C14orf132	-5.03499	2.93144e-10	2.07546e-07	-4.14047	0.509804	1
17	81553	FAM49A	-4.71344	1.27892e-14	1.01162e-11	-4.14047	0.509804	1
18	6590	SLPI	5.21297	2.26887e-30	2.12593e-27	3.52992	2.25407e-13	7.50831e-10
19	362	AQP5	6.34112	5.20147e-48	5.28469e-45	2.74904	0.0566303	1
20	168667	BMPER	-3.70424	1.66625e-75	1.78789e-72	-4.14047	0.509804	1
21	1286	COL4A4	1.89484	4.32635e-50	4.43019e-47	7.41377	1.95811e-05	0.0634818
22	3429	IFI27	1.25216	0.143639	1	11.1114	7.44822e-24	2.49664e-20
23	5349	FXYD3	3.78638	4.71364e-07	0.000287061	3.62042	8.51314e-12	2.82977e-08
24	8698	S1PR4	8.70889	4.75485e-16	3.87996e-13	1.42122	0.325869	1
25	4311	MME	-2.97701	2.34305e-17	1.9541e-14	-4.14047	0.509804	1
26	3853	KRT6A	2.64781	9.67716e-07	0.00058063	4.64783	8.52478e-17	2.84557e-13
27	10391	CORO2B	-2.9324	8.74724e-33	8.30113e-30	-4.14047	0.509804	1
28	388121	TNFAIP8L3	-2.84693	4.54954e-07	0.000278887	-4.14047	0.509804	1
29	8796	SCEL	7.48727	1.36014e-207	1.54376e-204	1.50677	0.00448401	1
30	8076	MFAP5	7.64688	7.02628e-232	8.00996e-229	1.44736	0.123085	1
31	146227	BEAN1	-2.22203	3.14887e-17	2.61986e-14	-4.6979	0.264706	1
32	2348	FOLR1	4.60102	2.19729e-07	0.000138649	2.17814	0.011803	1
33	5920	RARRES3	2.73883	1.84283e-11	1.37291e-08	3.64718	5.91723e-12	1.96807e-08
34	59352	LGR6	4.49052	8.16237e-07	0.000490558	2.14592	0.0623388	1
35	3713	IVL	2.93211	1.85037e-27	1.70234e-24	3.27331	0.000739506	1
36	5625	PRODH	5.84031	4.08512e-297	4.6652e-294	1.63956	0.0105118	1
37	5540	NPY4R	2.33623	2.44979e-22	2.17051e-19	4.03656	0.509804	1
38	79152	FA2H	4.50374	1.10821e-54	1.15143e-51	1.81392	5.04038e-05	0.162603
39	645638	WFDC21P	2.70446	4.1603e-08	2.7042e-05	2.74904	0.0566303	1
40	79098	C1orf116	3.77762	7.66726e-115	8.51832e-112	1.94257	7.61073e-06	0.0247729
41	79689	STEAP4	2.87321	1.08613e-10	7.78756e-08	2.4913	3.32298e-06	0.0108661
42	3861	KRT14	1.18818	0.0933329	1	5.81603	1.5162e-10	5.03228e-07
43	255738	PCSK9	5.77317	2.99304e-17	2.4932e-14	1.18217	0.00661658	1
44	116071	BATF2	2.46786	1.65054e-09	1.13392e-06	2.46571	1.103e-05	0.0358144
45	7134	TNNC1	5.4991	1.10684e-72	1.18432e-69	1.09668	0.183239	1
46	688	KLF5	1.22913	1.42089e-115	1.58003e-112	4.89539	6.00705e-24	2.01416e-20
47	10232	MSLN	3.83866	2.67754e-118	2.98546e-115	1.49378	0.00903088	1
48	9982	FGFBP1	6.29834	1.50487e-46	1.51691e-43	0.908517	0.0356164	NA
49	9966	TNFSF15	5.72518	1.15226e-16	9.54068e-14	0.984212	0.0224753	NA
50	10974	ADIRF	3.10013	6.99259e-53	7.21636e-50	1.81535	3.47744e-05	0.112426
51	79413	ZBED2	2.65122	3.19076e-14	2.51113e-11	2.10315	0.000284633	0.905986
52	9806	SPOCK2	5.61214	1.34808e-91	1.46806e-88	0.971761	0.130688	NA
53	1999	ELF3	3.11241	4.19799e-149	4.73533e-146	1.69959	7.38446e-05	0.237189
54	9839	ZEB2	-3.95337	9.56915e-42	9.44475e-39	-1.31922	0.00616148	1
55	163071	ZNF114	1.28001	0.00111084	0.495437	4.06716	5.67648e-12	1.88856e-08
56	7852	CXCR4	2.09053	1.12309e-10	8.04134e-08	2.40587	0.0270427	1
57	28234	SLCO1B3	2.05509	1.24397e-24	1.11708e-21	2.41621	1.16403e-06	0.00381569
58	1646	AKR1C2	3.19557	1.11539e-17	9.35812e-15	1.42122	0.325869	1
59	2877	GPX2	4.29149	3.21189e-28	2.97742e-25	1.05392	0.0953448	1
60	399949	C11orf88	-3.66443	1.6497e-06	0.000973323	-1.22662	0.275999	1
61	200197	TMEM51-AS1	2.43514	6.35611e-10	4.44292e-07	1.82831	0.00758204	1
62	4582	MUC1	4.08468	0	0	1.07006	0.0261015	1
63	10076	PTPRU	1.67905	2.21068e-15	1.7796e-12	2.57594	4.93423e-07	0.0016204
64	388662	SLC6A17	-1.02735	3.18859e-10	2.25433e-07	-4.14047	0.509804	1
65	5362	PLXNA2	1.54044	1.87568e-33	1.79127e-30	2.62372	3.60885e-08	0.000119164
66	222171	PRR15	2.95357	6.05749e-09	4.05246e-06	1.33118	0.00219122	1
67	1903	S1PR3	-1.42926	3.99706e-16	3.2696e-13	-2.6901	1.24238e-07	0.000409363
68	6275	S100A4	2.29546	4.12216e-28	3.80475e-25	1.57979	0.000405441	1
69	10110	SGK2	-1.62703	5.47316e-12	4.15413e-09	-2.20876	0.0947168	1
70	2051	EPHB6	-2.16182	4.76971e-07	0.000289521	-1.65905	0.00017163	0.549046
71	10633	RASL10A	-3.19847	5.82006e-08	3.7714e-05	-1.09798	0.189131	1
72	375607	NAT16	-2.65304	1.99872e-16	1.64095e-13	-1.26671	0.117164	1
73	1285	COL4A3	2.30569	1.27387e-38	1.24329e-35	1.45631	0.0796049	1
74	28951	TRIB2	-3.42846	1.65208e-30	1.5513e-27	-0.956092	0.0228379	NA
75	91653	BOC	-2.20402	1.99461e-17	1.6655e-14	-1.40812	0.00152407	1
76	10536	P3H3	-1.31094	2.11145e-16	1.73139e-13	-2.32985	1.14868e-06	0.00376766
77	7062	TCHH	1.60101	4.43281e-15	3.55068e-12	1.8286	0.143685	1
78	8038	ADAM12	-4.16223	1.30191e-123	1.45553e-120	-0.699128	0.0947354	NA
79	360	AQP3	1.72172	1.15081e-107	1.26934e-104	1.67523	0.00563919	1
80	169792	GLIS3	-4.31586	8.22621e-136	9.24626e-133	-0.654837	0.120236	NA
81	10516	FBLN5	-1.42859	2.49115e-11	1.83349e-08	-1.97708	0.398816	1
82	7483	WNT9A	2.74574	1.80357e-09	1.23544e-06	0.994102	0.020194	NA
83	8436	CAVIN2	1.48067	2.23174e-50	2.28753e-47	1.8286	0.143685	1
84	4015	LOX	-3.32827	1.29218e-64	1.36713e-61	-0.808331	0.14396	NA
85	3934	LCN2	0.612972	0.148613	NA	4.29396	3.02659e-19	1.01209e-15
86	3755	KCNG1	-0.286778	0.103213	NA	-8.91722	4.50078e-11	1.49516e-07
87	363	AQP6	2.902	7.27947e-22	6.4205e-19	0.876499	0.312308	NA
88	4929	NR4A2	2.87441	3.93511e-80	4.24204e-77	0.884641	0.178055	NA
89	3489	IGFBP6	1.90099	1.12546e-43	1.11646e-40	1.33666	0.00146221	1
90	8519	IFITM1	0.51408	0.302571	NA	4.94268	3.21386e-23	1.07664e-19
91	126353	MISP	3.26694	3.82733e-195	4.34019e-192	0.771472	0.0624144	NA
92	8638	OASL	0.974405	0.0104707	NA	2.58185	3.09324e-09	1.0251e-05
93	55601	DDX60	1.04411	0.00022514	0.110544	2.40697	3.64719e-08	0.000120394
94	10319	LAMC3	1.49027	1.42119e-13	1.10995e-10	1.68211	0.0160516	1
95	146802	SLC47A2	2.92035	1.17236e-13	9.16783e-11	0.851452	0.704873	NA
96	5265	SERPINA1	-1.61418	2.31231e-56	2.40943e-53	-1.54029	0.00183088	1
97	22843	PPM1E	-1.20821	2.85618e-26	2.60769e-23	-2.04121	0.143685	1
98	80761	NA	2.41838	2.59842e-45	2.59842e-42	1.01926	0.0255091	1
99	494470	RNF165	3.34727	1.59064e-16	1.31227e-13	0.713736	0.142034	NA
100	9536	PTGES	1.34097	1.14345e-61	1.19948e-58	1.77938	4.34994e-05	0.14059
101	6567	SLC16A2	-1.3777	4.27297e-26	3.89268e-23	-1.7064	7.97457e-05	0.255984
102	613038	LOC613038	3.41051	2.02626e-11	1.50551e-08	0.674579	0.21176	NA
103	1041	CDSN	2.70347	9.16061e-23	8.13462e-20	0.848307	0.0793127	NA
104	6623	SNCG	1.67392	1.5027e-08	9.94786e-06	1.3105	0.0461633	1
105	375791	CYSRT1	2.91822	2.22199e-33	2.11756e-30	0.746124	0.134724	NA
106	53947	A4GALT	1.52824	9.69689e-11	6.98176e-08	1.42122	0.325869	1
107	259173	ALS2CL	3.03338	2.96161e-193	3.35551e-190	0.704352	0.0935969	NA
108	254427	PROSER2	1.96806	5.03072e-114	5.57907e-111	1.08326	0.0094422	1
109	771	CA12	-2.88831	3.32771e-23	2.97497e-20	-0.734409	0.0833305	NA
110	1953	MEGF6	2.64594	1.00465e-109	1.10914e-106	0.790218	0.0583758	NA
111	2312	FLG	1.1494	1.89156e-48	1.92372e-45	1.78597	0.000440624	1
112	79695	GALNT12	1.39111	5.33583e-15	4.25799e-12	1.47018	0.000862427	1
113	388697	HRNR	1.1061	2.39255e-29	2.22507e-26	1.8286	0.143685	1
114	3363	HTR7	-2.43128	4.17409e-07	0.000256289	-0.822689	0.0664129	NA
115	140730	RIMS4	1.38794	4.06615e-64	4.28979e-61	1.42122	0.325869	1
116	64115	VSIR	1.53532	1.93751e-120	2.1642e-117	1.23127	0.00709498	1
117	100507421	TMEM178B	1.01753	1.04878e-07	6.71222e-05	1.84844	0.0637647	1
118	54331	GNG2	-1.88874	4.04604e-07	0.000250045	-0.995262	0.0319134	NA
119	244	NA	1.0091	3.32837e-09	2.24998e-06	1.85854	0.0452022	1
120	135932	TMEM139	1.97437	7.22495e-07	0.000435665	0.928238	0.0294004	NA
121	80144	FRAS1	1.97928	4.81029e-157	5.43082e-154	0.923613	0.0301911	NA
122	6581	SLC22A3	-2.06044	4.00819e-21	3.47911e-18	-0.875885	0.436353	NA
123	3164	NR4A1	2.69816	6.30785e-148	7.10895e-145	0.663831	0.119444	NA
124	2203	FBP1	2.82288	2.56891e-11	1.88815e-08	0.625353	0.137962	NA
125	27134	TJP3	1.54148	2.28698e-11	1.69008e-08	1.13786	0.00929838	1
126	1282	COL4A1	-2.31264	7.27324e-127	8.14603e-124	-0.747463	0.0860489	NA
127	83935	TMEM133	1.72262	4.52415e-16	3.69623e-13	0.999734	0.0558854	NA
128	144100	PLEKHA7	1.18424	4.71808e-15	3.76975e-12	1.42534	0.000864234	1
129	8091	HMGA2	-3.50375	3.71234e-52	3.82e-49	-0.479552	0.245112	NA
130	9001	HAP1	1.8625	1.5695e-09	1.07982e-06	0.888316	0.0675512	NA
131	7049	TGFBR3	1.76273	6.9083e-34	6.61815e-31	0.926848	0.0823424	NA
132	3690	ITGB3	-0.684814	3.73254e-07	NA	-2.36639	6.80165e-08	0.000224318
133	389337	ARHGEF37	1.36094	2.94866e-11	2.16432e-08	1.18515	0.00825279	1
134	55619	DOCK10	-1.23789	5.54845e-52	5.7038e-49	-1.29118	0.00520899	1
135	11145	PLA2G16	2.44526	4.33953e-102	4.76047e-99	0.648643	0.118196	NA
136	9022	CLIC3	2.15923	1.00391e-20	8.68382e-18	0.720907	0.119999	NA
137	25927	CNRIP1	-2.10308	1.28559e-06	0.000764928	-0.725504	0.087861	NA
138	79948	PLPPR3	-1.62129	3.48114e-08	2.26971e-05	-0.940509	0.147	NA
139	5064	PALM	1.44167	6.7582e-25	6.10265e-22	1.04317	0.0409575	1
140	1645	AKR1C1	2.47646	2.14348e-13	1.66763e-10	0.606851	0.746295	NA
141	55450	CAMK2N1	1.24215	3.7572e-49	3.82859e-46	1.2054	0.0500978	1
142	6531	SLC6A3	-1.02584	1.62126e-07	0.000102788	-1.44758	0.0268201	1
143	55357	TBC1D2	1.56693	5.43998e-64	5.7283e-61	0.936416	0.0267736	NA
144	133396	IL31RA	-1.85145	7.23184e-42	7.15229e-39	-0.785852	0.158991	NA
145	8645	KCNK5	1.40251	1.03942e-19	8.93903e-17	1.01039	0.0188363	1
146	54855	FAM46C	-1.62587	3.24058e-12	2.46933e-09	-0.867183	0.0675512	NA
147	647024	C6orf132	2.2935	9.99173e-36	9.63203e-33	0.610874	0.141707	NA
148	84951	TNS4	4.64663	1.41687e-49	1.44521e-46	0.299028	0.477641	NA
149	9902	MRC2	-1.10248	1.00191e-30	9.42799e-28	-1.25823	0.00645237	1
150	29964	PRICKLE4	1.94796	1.15593e-06	0.000690088	0.702746	0.126073	NA
151	5046	PCSK6	1.14069	4.42034e-20	3.81475e-17	1.18741	0.23595	1
152	10103	TSPAN1	1.67523	5.50927e-13	4.23663e-10	0.80503	0.0579962	NA
153	171177	RHOV	2.32956	2.55681e-40	2.51846e-37	0.57208	0.17944	NA
154	2707	GJB3	1.19296	3.57167e-18	3.01449e-15	1.0895	0.00925309	1
155	7869	SEMA3B	2.09629	1.33123e-23	1.19145e-20	0.614769	0.139519	NA
156	170689	ADAMTS15	-1.47612	5.17572e-27	4.74096e-24	-0.870254	0.0394288	NA
157	8416	ANXA9	1.23893	6.39693e-11	4.63138e-08	1.03323	0.0275765	1
158	4811	NID1	-1.05835	2.34396e-34	2.2502e-31	-1.20828	0.239949	1
159	3689	ITGB2	1.88444	1.18985e-66	1.26124e-63	0.678536	0.10305	NA
160	399473	SPRED3	-1.50261	5.11582e-27	4.69121e-24	-0.848498	0.051727	NA
161	60370	AVPI1	1.57069	1.03078e-69	1.09984e-66	0.790792	0.0581292	NA
162	999	CDH1	2.47446	1.01282e-93	1.10599e-90	0.501685	0.225431	NA
163	3604	TNFRSF9	-3.33253	8.85948e-13	6.79522e-10	-0.37131	0.584105	NA
164	26002	MOXD1	-1.6777	1.01208e-17	8.50149e-15	-0.735454	0.0855273	NA
165	1284	COL4A2	-2.27286	9.00185816619706e-311	1.02981e-307	-0.542631	0.190538	NA
166	693199	MIR614	1.21334	5.95137e-07	0.000360322	1.01581	0.0211226	1
167	120224	TMEM45B	2.94569	2.92828e-15	2.35434e-12	0.416685	0.321844	NA
168	2353	FOS	1.60864	2.32756e-07	0.000146411	0.75733	0.114248	NA
169	8013	NR4A3	1.81771	4.51821e-64	4.76219e-61	0.662653	0.392856	NA
170	1326	MAP3K8	1.72414	5.58268e-10	3.92462e-07	0.686871	0.23137	NA
171	51090	PLLP	1.19014	1.49662e-17	1.25118e-14	0.990789	0.239949	NA
172	80774	LIMD2	-1.34969	2.0513e-11	1.52206e-08	-0.870434	0.0463266	NA
173	3918	LAMC2	1.39379	1.6183e-91	1.76071e-88	0.825247	0.0472234	NA
174	1396	CRIP1	1.54583	8.93563e-23	7.94377e-20	0.744	0.109743	NA
175	8862	APLN	-1.30524	9.1306e-10	6.34577e-07	-0.877605	0.0374347	NA
176	6507	SLC1A3	-1.72104	2.66807e-07	0.000166754	-0.664533	0.11002	NA
177	4131	MAP1B	-1.40169	1.05735e-221	1.20221e-218	-0.814319	0.0528267	NA
178	79015	LINC01260	1.55445	4.63868e-07	0.000282959	0.728043	0.22419	NA
179	1832	DSP	2.0442	4.56612e-285	5.20994e-282	0.553595	0.17914	NA
180	57156	TMEM63C	-2.20773	4.68344e-18	3.94814e-15	-0.51026	0.25378	NA
181	100128385	FAM225B	-2.31994	7.29307e-13	5.60108e-10	-0.480344	0.262052	NA
182	30817	ADGRE2	1.46177	8.87055e-17	7.35368e-14	0.750943	0.084547	NA
183	1183	CLCN4	-1.17362	5.9459e-07	0.000360322	-0.91174	0.0318803	NA
184	3038	HAS3	-1.93896	7.99576e-131	8.97923e-128	-0.548691	0.184311	NA
185	153478	PLEKHG4B	-1.5434	2.02148e-37	1.95882e-34	-0.683632	0.653224	NA
186	22979	EFR3B	1.32017	4.19313e-40	4.12604e-37	0.792247	0.0766337	NA
187	1490	CTGF	-1.08782	6.77035e-21	5.8699e-18	-0.948621	0.0223903	NA
188	1397	CRIP2	1.84693	6.36666e-32	6.01013e-29	0.555713	0.189701	NA
189	57580	PREX1	-1.01224	3.59728e-13	2.7771e-10	-1.00889	0.0163943	1
190	27086	FOXP1	-1.77394	6.5227e-30	6.0922e-27	-0.571013	0.199452	NA
191	83756	TAS1R3	2.75125	2.91377e-33	2.77391e-30	0.363318	0.408079	NA
192	142680	SLC34A3	2.18879	5.97336e-12	4.52183e-09	0.45473	0.32118	NA
193	3433	IFIT2	0.391673	0.160039	NA	2.50978	8.06195e-09	2.66931e-05
194	10561	IFI44	0.32883	0.701309	NA	2.92711	8.7073e-11	2.89082e-07
195	257169	C9orf43	-2.23852	9.24855e-12	6.97341e-09	-0.422118	0.466352	NA
196	347735	SERINC2	1.01578	1.07729e-18	9.16776e-16	0.929619	0.0252096	NA
197	55214	P3H2	-1.1143	1.39561e-30	1.31188e-27	-0.837198	0.0605643	NA
198	91351	DDX60L	0.373908	0.0902671	NA	2.48666	1.71351e-08	5.66144e-05
199	5327	PLAT	1.29202	1.11297e-11	8.35842e-09	0.714734	0.0908561	NA
200	81848	SPRY4	-1.48093	7.0573e-12	5.32826e-09	-0.616978	0.140289	NA
201	11240	PADI2	2.96599	7.09675e-54	7.35933e-51	0.306379	0.481862	NA
202	23635	SSBP2	-2.63559	2.35145e-13	1.82472e-10	-0.339003	0.472088	NA
203	145407	C14orf37	-2.70187	3.19468e-07	0.000199348	-0.329608	0.757981	NA
204	4148	MATN3	1.87538	1.93456e-11	1.43932e-08	0.473805	0.352196	NA
205	149773	APCDD1L-AS1	-4.47125	2.44013e-38	2.37668e-35	-0.194507	0.717256	NA
206	201294	UNC13D	2.40575	4.01581e-13	3.09619e-10	0.361194	0.380483	NA
207	56548	CHST7	-1.57089	7.05438e-08	4.53597e-05	-0.549856	0.189042	NA
208	9404	LPXN	-1.42712	1.13948e-14	9.02467e-12	-0.597055	0.157322	NA
209	9754	STARD8	-2.28177	5.20433e-16	4.23112e-13	-0.371559	0.406354	NA
210	23114	NFASC	-1.14443	2.1892e-35	2.1082e-32	-0.735037	0.231666	NA
211	266727	MDGA1	-1.21116	7.73536e-11	5.57719e-08	-0.686526	0.572981	NA
212	2737	GLI3	-1.51445	3.19219e-18	2.6974e-15	-0.548857	0.374591	NA
213	4862	NPAS2	-1.84573	2.29748e-13	1.78514e-10	-0.448701	0.277175	NA
214	23057	NMNAT2	1.44495	1.85755e-19	1.59378e-16	0.569695	0.17424	NA
215	4651	MYO10	-2.89423	8.94455e-190	1.01252e-186	-0.283788	0.491907	NA
216	81622	UNC93B1	1.36165	1.56459e-47	1.58337e-44	0.597467	0.149048	NA
217	83716	CRISPLD2	-1.07128	4.66745e-11	3.3979e-08	-0.758377	0.0778119	NA
218	8507	ENC1	-1.43106	6.54602e-44	6.50674e-41	-0.567434	0.171975	NA
219	4082	MARCKS	-2.00958	9.25969e-22	8.13927e-19	-0.400207	0.331268	NA
220	8578	SCARF1	-1.38728	3.93285e-09	2.64681e-06	-0.577511	0.350959	NA
221	55568	GALNT10	-1.23263	2.92055e-57	3.04614e-54	-0.649727	0.115955	NA
222	117583	PARD3B	1.04607	1.45046e-15	1.17052e-12	0.76353	0.0852296	NA
223	9911	TMCC2	-1.24244	2.9629e-19	2.53328e-16	-0.624253	0.145982	NA
224	283130	SLC25A45	1.12555	3.71751e-14	2.92196e-11	0.688511	0.108227	NA
225	6710	SPTB	1.88522	3.25049e-59	3.40001e-56	0.410798	0.324803	NA
226	50944	SHANK1	-2.00022	1.08039e-10	7.75719e-08	-0.385322	0.377646	NA
227	5154	PDGFA	1.47818	1.69173e-18	1.43797e-15	0.518455	0.220063	NA
228	9796	PHYHIP	1.48562	1.37345e-07	8.73512e-05	0.515267	0.409669	NA
229	55701	ARHGEF40	-1.47418	1.92671e-18	1.63385e-15	-0.517673	0.240424	NA
230	654433	PAX8-AS1	2.19463	1.0768e-07	6.86997e-05	0.34394	0.413734	NA
231	3728	JUP	1.12185	2.65389e-83	2.87417e-80	0.671558	0.10401	NA
232	3958	LGALS3	1.19214	4.6797e-15	3.74376e-12	0.630235	0.127659	NA
233	3371	TNC	-2.6945	0	0	-0.275702	0.502412	NA
234	57530	CGN	1.73582	1.09054e-85	1.18214e-82	0.42408	0.307541	NA
235	1803	DPP4	-2.51926	8.79273e-25	7.91346e-22	-0.287479	0.539538	NA
236	9829	DNAJC6	-1.71932	5.40926e-47	5.45794e-44	-0.404841	0.349281	NA
237	3892	KRT86	2.41372	1.32177e-21	1.15655e-18	0.285439	0.504015	NA
238	100505576	LINC00672	1.22203	3.59206e-07	0.000222708	0.562087	0.515477	NA
239	23220	DTX4	4.07266	3.05765e-113	3.38788e-110	0.168457	0.690724	NA
240	79838	TMC5	1.7454	6.53879e-100	7.15344e-97	0.39251	0.35937	NA
241	727800	RNF208	1.55003	2.07662e-13	1.61769e-10	0.44018	0.323534	NA
242	23550	PSD4	1.43887	1.86367e-31	1.75744e-28	0.468911	0.258572	NA
243	2065	ERBB3	1.06048	6.47544e-33	6.15815e-30	0.632235	0.129428	NA
244	5010	CLDN11	-1.21269	7.67671e-45	7.66136e-42	-0.546281	0.206768	NA
245	22925	PLA2R1	1.69395	3.74739e-16	3.06911e-13	0.385904	0.493673	NA
246	182	JAG1	-1.25334	1.03462e-08	6.89054e-06	-0.518106	0.208916	NA
247	9121	SLC16A5	1.07175	1.34367e-20	1.16093e-17	0.598756	0.258046	NA
248	79365	BHLHE41	-2.48367	1.1008e-06	0.000658276	-0.258299	0.530357	NA
249	3434	IFIT1	0.17648	0.285909	NA	3.58815	5.87096e-15	1.95738e-11
250	8728	ADAM19	-1.54599	6.69728e-44	6.6504e-41	-0.3989	0.334377	NA
251	5420	PODXL	1.04666	9.51906e-26	8.6433e-23	0.581876	0.160762	NA
252	85439	STON2	1.02611	2.58009e-21	2.24726e-18	0.586882	0.167297	NA
253	23767	FLRT3	2.26549	1.05198e-07	6.72217e-05	0.263899	0.541664	NA
254	29984	RHOD	1.02772	1.91736e-25	1.73713e-22	0.573638	0.16748	NA
255	55890	GPRC5C	-1.09881	2.61588e-19	2.23919e-16	-0.534068	0.19538	NA
256	23086	EXPH5	-1.64219	1.13714e-26	1.04048e-23	-0.357273	0.389301	NA
257	57619	SHROOM3	1.66108	7.02439e-111	7.76898e-108	0.338485	0.415304	NA
258	4524	MTHFR	1.3414	6.18213e-39	6.0523e-36	0.4154	0.32712	NA
259	58499	ZNF462	-1.90326	5.90796e-104	6.49285e-101	-0.287998	0.488871	NA
260	22941	SHANK2	1.57898	2.45196e-36	2.37105e-33	0.34551	0.41065	NA
261	3993	LLGL2	1.10719	2.51854e-38	2.45054e-35	0.491683	0.233889	NA
262	8566	PDXK	1.28631	5.37393e-213	6.10479e-210	0.418321	0.310876	NA
263	23002	DAAM1	1.30395	4.43495e-26	4.0358e-23	0.411636	0.323939	NA
264	6335	SCN9A	-1.59106	1.69376e-13	1.32114e-10	-0.336859	0.526267	NA
265	57494	RIMKLB	1.15768	6.36481e-48	6.45392e-45	0.458141	0.29405	NA
266	4208	MEF2C	-2.40993	2.6991e-32	2.55605e-29	-0.217976	0.652431	NA
267	26030	PLEKHG3	1.11974	2.4134e-28	2.23963e-25	0.464278	0.260755	NA
268	84446	BRSK1	-1.00449	2.5485e-08	1.67181e-05	-0.515662	0.223364	NA
269	7425	VGF	-1.81873	3.19436e-21	2.7759e-18	-0.277124	0.502526	NA
270	55008	HERC6	0.161154	0.266844	NA	3.05154	1.81242e-11	6.02269e-08
271	164781	DAW1	-1.12631	3.28494e-09	2.2239e-06	-0.429229	0.324037	NA
272	19	ABCA1	-2.48061	1.93811e-69	2.06409e-66	-0.194479	0.655642	NA
273	115123	MARCH3	-2.32317	9.19766e-42	9.08728e-39	0.205777	1	NA
274	1305	COL13A1	-1.52141	3.08395e-13	2.38698e-10	-0.29971	0.473186	NA
275	4854	NOTCH3	1.29424	2.41916e-92	2.63689e-89	0.352177	0.394893	NA
276	2886	GRB7	1.06971	2.36941e-09	1.61831e-06	0.424072	0.316733	NA
277	5336	PLCG2	1.35345	1.47705e-08	9.79287e-06	0.33206	0.466097	NA
278	1837	DTNA	-1.40909	1.60023e-26	1.46261e-23	-0.313562	0.468727	NA
279	9645	MICAL2	-1.07116	3.94676e-100	4.3217e-97	-0.408969	0.320895	NA
280	5794	PTPRH	1.4054	6.14618e-10	4.30233e-07	0.304548	0.472882	NA
281	7421	VDR	-1.06483	1.03877e-21	9.11004e-19	-0.399828	0.333397	NA
282	401474	SAMD12	1.17604	1.29764e-17	1.08742e-14	0.361916	0.388257	NA
283	221935	SDK1	-1.02823	2.48213e-11	1.82933e-08	-0.408752	0.385795	NA
284	10409	BASP1	-1.05614	8.16277e-45	8.13828e-42	-0.39539	0.337	NA
285	7057	THBS1	-1.22582	1.49465e-116	1.66504e-113	-0.339586	0.408325	NA
286	642475	MROH6	1.6043	6.14462e-56	6.39655e-53	0.250955	0.542795	NA
287	1308	COL17A1	0.139892	0.252373	NA	2.86979	8.05887e-09	2.6691e-05
288	730755	KRTAP2-3	-3.72272	3.78793e-15	3.0417e-12	-0.107717	0.795241	NA
289	23321	TRIM2	-3.0418	2.66972e-21	2.32266e-18	-0.130037	0.766223	NA
290	3725	JUN	-1.40065	4.61579e-63	4.8512e-60	-0.2754	0.50303	NA
291	56034	PDGFC	-1.37975	1.82783e-12	1.39646e-09	-0.272667	0.519277	NA
292	375449	MAST4	1.15517	1.77078e-27	1.63089e-24	0.320408	0.452223	NA
293	57608	JCAD	-1.09341	8.39595e-54	8.69821e-51	-0.336569	0.424397	NA
294	11226	GALNT6	-2.01755	1.78334e-10	1.27509e-07	-0.177616	0.666517	NA
295	3732	CD82	-1.15434	6.50127e-15	5.17501e-12	-0.308354	0.554467	NA
296	6446	SGK1	-1.47402	1.50655e-16	1.24441e-13	-0.236912	0.583506	NA
297	56704	JPH1	-1.56163	2.22895e-11	1.64942e-08	-0.222199	0.59365	NA
298	122622	ADSSL1	1.29983	1.83906e-10	1.31309e-07	0.2665	0.568793	NA
299	4312	MMP1	-3.22376	1.60098e-38	1.56095e-35	-0.107055	1	NA
300	283869	NPW	2.85501	3.88855e-15	3.11862e-12	0.116517	0.817565	NA
301	2064	ERBB2	1.01586	1.72474e-68	1.82994e-65	0.32488	0.432984	NA
302	3219	HOXB9	-1.26459	1.9706e-21	1.72034e-18	-0.25792	0.533278	NA
303	8821	INPP4B	1.20989	3.48135e-08	2.26971e-05	0.267822	0.521941	NA
304	9252	RPS6KA5	-1.16662	3.21834e-27	2.95444e-24	-0.277332	0.513611	NA
305	50486	G0S2	-1.52157	2.28698e-11	1.69008e-08	-0.201802	0.623595	NA
306	84171	LOXL4	1.33014	2.81137e-10	1.99326e-07	0.230768	0.587661	NA
307	54477	PLEKHA5	-1.00227	1.43082e-09	9.85837e-07	-0.305202	0.474476	NA
308	6474	SHOX2	-1.41219	9.70399e-12	7.3071e-09	-0.216312	0.778282	NA
309	50649	ARHGEF4	1.31428	1.45371e-11	1.08883e-08	0.230716	0.582169	NA
310	55640	FLVCR2	2.18027	3.58435e-28	3.31194e-25	0.138643	0.771573	NA
311	7022	TFAP2C	1.01318	4.77097e-16	3.88357e-13	0.296501	0.477285	NA
312	55630	SLC39A4	1.26128	1.01523e-11	7.63455e-09	0.234642	0.569657	NA
313	83593	RASSF5	2.12037	2.21733e-46	2.23286e-43	0.138759	0.747092	NA
314	136	ADORA2B	-1.08477	1.57113e-08	1.03537e-05	-0.264081	0.524767	NA
315	4940	OAS3	0.0925571	0.30302	NA	3.04296	7.0389e-12	2.34043e-08
316	3280	HES1	1.00899	2.5485e-08	1.67181e-05	0.279057	0.500297	NA
317	123920	CMTM3	-1.04548	8.56019e-20	7.37032e-17	-0.269067	0.607713	NA
318	64097	EPB41L4A	1.67179	8.63527e-46	8.67844e-43	0.166488	0.738102	NA
319	2335	FN1	-1.67385	2.21418e-70	2.36474e-67	-0.161373	0.695028	NA
320	10123	ARL4C	-1.33204	3.10424e-19	2.65102e-16	-0.201984	0.625112	NA
321	7168	TPM1	-1.10242	5.36543e-48	5.44591e-45	-0.240219	0.561136	NA
322	2627	GATA6	-1.48978	1.17726e-09	8.14666e-07	-0.174393	0.67478	NA
323	55691	FRMD4A	-1.12362	5.25956e-23	4.69678e-20	-0.228713	0.584992	NA
324	57509	MTUS1	-1.03404	2.19239e-11	1.62456e-08	-0.244666	0.559528	NA
325	7133	TNFRSF1B	-2.42899	6.20714e-16	5.02779e-13	-0.103908	1	NA
326	11322	TMC6	1.32608	1.74963e-18	1.48543e-15	0.189759	0.64621	NA
327	387597	ILDR2	-2.35641	2.43144e-45	2.43388e-42	-0.103908	1	NA
328	84952	CGNL1	-1.45805	9.01922e-16	7.29655e-13	-0.154496	0.783926	NA
329	6310	ATXN1	-1.13928	7.39823e-40	7.27246e-37	-0.19661	0.637621	NA
330	138429	PIP5KL1	1.15442	1.52458e-07	9.6811e-05	0.187336	0.721588	NA
331	79071	ELOVL6	-1.47227	1.52369e-65	1.61359e-62	-0.145289	0.740914	NA
332	10272	FSTL3	1.76362	1.15205e-79	1.24075e-76	0.116816	0.777655	NA
333	573	BAG1	1.15128	1.75805e-45	1.76157e-42	0.174988	0.674118	NA
334	54621	VSIG10	1.25764	1.37743e-49	1.40635e-46	0.159136	0.713465	NA
335	64236	PDLIM2	1.04316	7.96397e-25	7.1835e-22	0.179784	0.663767	NA
336	3909	LAMA3	1.17775	3.24244e-182	3.6672e-179	0.15389	0.708352	NA
337	8792	TNFRSF11A	-2.24956	1.2096e-53	1.25194e-50	-0.0801769	0.855086	NA
338	190	NR0B1	-1.72793	4.55568e-07	0.000278887	-0.103908	1	NA
339	340385	ZNF517	1.05489	2.40839e-14	1.89781e-11	0.159425	0.705147	NA
340	4008	LMO7	2.18066	7.05024e-298	8.05842e-295	0.0749986	0.859138	NA
341	3589	IL11	-1.35416	2.29575e-29	2.13735e-26	-0.116971	0.778559	NA
342	2308	FOXO1	1.08352	1.30426e-19	1.12036e-16	0.135401	0.856059	NA
343	683	BST1	-1.29877	1.1041e-14	8.75555e-12	-0.103908	1	NA
344	2151	F2RL2	-1.21633	1.06881e-10	7.68473e-08	-0.109261	1	NA
345	79603	CERS4	1.07133	3.85162e-10	2.71924e-07	0.122516	0.779126	NA
346	57722	IGDCC4	2.16027	9.22872e-22	8.12127e-19	0.0590912	1	NA
347	353091	RAET1G	-2.9627	2.90382e-26	2.64829e-23	-0.0430346	1	NA
348	26579	MYEOV	1.11562	2.37971e-34	2.28214e-31	0.110668	0.789389	NA
349	56256	SERTAD4	-1.09983	1.288e-06	0.000765071	-0.110144	0.871651	NA
350	10046	MAMLD1	-1.05024	5.48559e-24	4.92058e-21	-0.110378	0.794011	NA
351	1593	CYP27A1	-1.43817	1.68935e-09	1.15889e-06	-0.0794223	0.857737	NA
352	51200	CPA4	1.31738	3.16234e-43	3.13071e-40	0.0860246	0.835101	NA
353	6662	SOX9	-1.79817	3.891e-32	3.677e-29	-0.0613769	0.881636	NA
354	50855	PARD6A	1.39193	1.14463e-11	8.58472e-09	0.0782186	0.857408	NA
355	4354	MPP1	-1.06421	6.11219e-25	5.52542e-22	-0.095725	0.820438	NA
356	118429	ANTXR2	-1.77265	1.01597e-80	1.09624e-77	-0.0553222	0.89579	NA
357	375033	PEAR1	1.30705	5.74783e-15	4.58102e-12	0.0714238	0.870644	NA
358	4882	NPR2	1.04243	3.06535e-08	2.00474e-05	0.0874405	0.861912	NA
359	56241	SUSD2	1.21401	2.5021e-86	2.71478e-83	0.0738945	0.931677	NA
360	8839	WISP2	2.62319	3.00008e-106	3.30608e-103	0.0337798	1	NA
361	114818	KLHL29	-1.00729	2.01002e-19	1.72259e-16	-0.0871308	0.844105	NA
362	317649	EIF4E3	-1.15128	2.09939e-08	1.3799e-05	-0.0746598	0.909326	NA
363	2534	FYN	-1.62692	9.47923e-10	6.57858e-07	-0.0479131	0.909531	NA
364	6615	SNAI1	-1.11983	5.79849e-14	4.55181e-11	-0.0662257	0.904296	NA
365	55930	MYO5C	1.23527	1.10125e-68	1.16953e-65	0.059718	0.889365	NA
366	56137	PCDHA12	2.0032	1.22333e-09	8.45322e-07	0.0354073	0.974673	NA
367	1540	CYLD	-1.01925	1.35554e-49	1.38536e-46	-0.0671635	0.87465	NA
368	203054	ADCK5	1.19468	1.63051e-06	0.000963629	0.053934	0.898212	NA
369	79637	ARMC7	1.06017	1.11365e-28	1.03458e-25	0.0601908	0.886628	NA
370	54899	PXK	-1.24213	9.36741e-23	8.30889e-20	-0.048674	0.917951	NA
371	9254	CACNA2D2	1.02699	6.22099e-11	4.51022e-08	0.0512496	0.924215	NA
372	5880	RAC2	-1.37041	6.60431e-20	5.69292e-17	-0.0366899	0.931124	NA
373	7051	TGM1	2.00151	6.22674e-08	4.01625e-05	0.0250935	0.96271	NA
374	376267	RAB15	1.37722	8.9468e-69	9.51044e-66	0.03019	0.952374	NA
375	10290	SPEG	-1.12528	2.49207e-22	2.20548e-19	-0.0351617	0.932354	NA
376	221	ALDH3B1	1.03921	2.09548e-74	2.24636e-71	0.0276362	0.94851	NA
377	5365	PLXNB3	-1.47516	2.94804e-09	1.99877e-06	-0.018117	0.966123	NA
378	842	CASP9	1.07069	2.54683e-13	1.97379e-10	0.0241965	0.959252	NA
379	84159	ARID5B	-3.60538	3.68031e-45	3.67663e-42	-0.00685628	0.988257	NA
380	114794	ELFN2	-1.064	2.08907e-53	2.1601e-50	-0.00664105	0.989292	NA
381	80008	TMEM156	-1.39922	8.23743e-10	5.74973e-07	-0.00437466	0.993662	NA
382	143872	ARHGAP42	1.57099	1.50768e-37	1.46245e-34	0.0034671	1	NA
383	100507127	LINC00707	1.52624	1.14431e-114	1.27018e-111	0	1	NA
384	11330	CTRC	3.76251	8.99314e-10	6.25922e-07	0	1	NA
385	132625	ZFP42	-1.7018	4.18348e-09	2.80712e-06	0	1	NA
386	154796	AMOT	-1.20589	1.48044e-17	1.23913e-14	0	1	NA
387	158471	PRUNE2	-2.83816	7.56955e-48	7.66795e-45	0	1	NA
388	196051	PLPP4	-1.9187	2.34808e-25	2.12501e-22	0	1	NA
389	200504	GKN2	5.71825	1.67873e-30	1.57465e-27	0	1	NA
390	203190	LGI3	1.92931	7.92976e-09	5.29708e-06	0	1	NA
391	2162	F13A1	1.67827	9.12665e-36	8.80722e-33	0	1	NA
392	221002	RASGEF1A	1.64518	1.38378e-37	1.34365e-34	0	1	NA
393	246176	GAS2L2	7.91786	1.90491e-09	1.30296e-06	0	1	NA
394	257019	FRMD3	1.78725	5.53459e-09	3.70818e-06	0	1	NA
395	341640	FREM2	1.29334	4.88168e-11	3.54898e-08	0	1	NA
396	359	AQP2	5.33372	5.89587e-23	5.25912e-20	0	1	NA
397	3815	KIT	-3.42008	4.51538e-22	3.98708e-19	0	1	NA
398	387718	TEX36	7.65602	6.05343e-08	3.91657e-05	0	1	NA
399	4051	CYP4F3	6.10147	5.01618e-59	5.23689e-56	0	1	NA
400	51309	ARMCX1	-1.07178	4.21743e-08	2.73711e-05	0	1	NA
401	5168	ENPP2	-3.21195	1.19887e-21	1.05021e-18	0	1	NA
402	5446	PON3	-1.52444	6.09102e-10	4.2698e-07	0	1	NA
403	57834	CYP4F11	1.3862	2.05977e-39	2.02063e-36	0	1	NA
404	645369	TMEM200C	3.52383	2.53185e-10	1.80014e-07	0	1	NA
405	6578	SLCO2A1	2.03306	1.09441e-38	1.06924e-35	0	1	NA
406	7015	TERT	2.00545	7.34574e-14	5.75172e-11	0	1	NA
407	7056	THBD	1.89543	5.83391e-31	5.49554e-28	0	1	NA
408	7102	TSPAN7	-2.49083	5.5588e-30	5.19748e-27	0	1	NA
409	7474	WNT5A	-1.52041	3.8635e-11	2.83195e-08	0	1	NA
410	90139	TSPAN18	-1.5813	1.87916e-14	1.48266e-11	0	1	NA
411	10346	TRIM22	0	1	NA	8.16036	5.79163e-08	0.000191066
412	10964	IFI44L	0	1	NA	3.24942	1.15499e-12	3.84496e-09
413	115362	GBP5	0	1	NA	4.09727	6.45012e-09	2.13693e-05
414	140828	LINC00261	0	1	NA	-2.36426	1.6728e-07	0.000550854
415	219285	SAMD9L	0	1	NA	4.55647	2.94772e-19	9.86012e-16
416	23581	CASP14	0	1	NA	3.29172	1.48117e-08	4.89823e-05
417	2702	GJA5	0	1	NA	3.75689	1.79102e-07	0.000589425
418	29113	C6orf15	0	1	NA	5.42201	3.09956e-12	1.03153e-08
419	3557	IL1RN	0	1	NA	2.77085	2.3418e-08	7.73498e-05
420	3561	IL2RG	0	1	NA	4.48148	8.7216e-08	0.000287551
421	3759	KCNJ2	0	1	NA	-3.40097	8.83319e-09	2.92379e-05
422	3872	KRT17	0	1	NA	4.80176	2.50056e-20	8.36686e-17
423	414325	DEFB103A	0	1	NA	9.92462	1.85647e-16	6.19504e-13
424	4585	MUC4	0	1	NA	2.96135	1.16097e-07	0.000382656
425	4600	MX2	0	1	NA	5.85394	4.55527e-21	1.52511e-17
426	4939	OAS2	0	1	NA	5.18749	1.15556e-24	3.87808e-21
427	4973	OLR1	0	1	NA	2.65106	1.55165e-08	5.12819e-05
428	55107	ANO1	0	1	NA	4.41206	4.84656e-18	1.61827e-14
429	55806	HR	0	1	NA	2.79325	4.56436e-10	1.514e-06
430	6352	CCL5	0	1	NA	3.18203	1.96592e-09	6.51704e-06
431	645687	LINC00520	0	1	NA	3.6015	7.4168e-11	2.46312e-07
432	652995	UCA1	0	1	NA	5.08184	5.9251e-19	1.98076e-15
433	684	BST2	0	1	NA	4.49672	7.79112e-16	2.59834e-12
434	793	CALB1	0	1	NA	3.42537	2.11287e-13	7.04008e-10
435	8828	NRP2	0	1	NA	3.02987	4.04642e-08	0.000133532
436	91543	RSAD2	0	1	NA	5.41623	3.13151e-18	1.04593e-14
437	94240	EPSTI1	0	1	NA	2.6607	1.77242e-07	0.000583482
438	9834	FAM30A	0	1	NA	-6.27924	9.45487e-21	3.16454e-17
439	960	CD44	-1.05634	5.11443e-104	5.62588e-101	0.00256874	0.99526	NA
440	222183	SRRM3	-1.25075	4.12503e-07	0.000253689	0.0050531	1	NA
441	41	ASIC1	1.68098	3.58544e-136	4.03362e-133	-0.00597921	0.993626	NA
442	114907	FBXO32	-1.54226	9.18338e-15	7.2916e-12	0.0110488	0.983703	NA
443	100506211	MIR210HG	1.59011	6.00945e-07	0.000362971	-0.0115356	0.982238	NA
444	59339	PLEKHA2	-1.0102	4.13687e-09	2.77997e-06	0.0188592	0.965112	NA
445	9603	NFE2L3	-1.19676	2.23253e-18	1.89095e-15	0.0189046	0.964866	NA
446	56180	MOSPD1	-1.03147	5.79001e-12	4.38883e-09	0.0236536	0.957502	NA
447	2634	GBP2	-1.54865	1.09398e-25	9.92242e-23	0.0164906	1	NA
448	29767	TMOD2	-1.03775	2.73794e-35	2.63389e-32	0.041495	1	NA
449	100287314	LINC00941	-3.39624	2.32399e-07	0.000146411	0.0145511	0.987858	NA
450	80063	ATF7IP2	-2.16133	3.4333e-09	2.31748e-06	0.0252139	1	NA
451	255488	RNF144B	-1.15466	1.61811e-06	0.000957919	0.0473976	0.928162	NA
452	5270	SERPINE2	-1.33986	4.82638e-13	3.71632e-10	0.0420478	0.92651	NA
453	23164	MPRIP	1.10641	1.7032e-129	1.91099e-126	-0.0515821	0.900261	NA
454	2925	GRPR	-1.82596	2.46254e-09	1.67699e-06	0.0338851	1	NA
455	1382	CRABP2	2.07204	5.20647e-116	5.7948e-113	-0.0432507	0.916483	NA
456	254778	C8orf46	-1.39885	2.70425e-09	1.83618e-06	0.0663095	0.953427	NA
457	135398	C6orf141	-1.05033	9.26224e-13	7.09488e-10	0.0992401	0.82477	NA
458	57561	ARRDC3	1.0689	1.32884e-43	1.31688e-40	-0.0992391	0.818772	NA
459	113278	SLC52A3	1.4737	1.19236e-07	7.59536e-05	-0.0765881	0.86644	NA
460	80325	ABTB1	1.0532	7.19344e-08	4.61819e-05	-0.110325	0.817388	NA
461	150094	SIK1	1.32582	2.15506e-124	2.41151e-121	-0.0936168	0.820546	NA
462	79875	THSD4	1.03214	9.15201e-87	9.94824e-84	-0.121834	0.770363	NA
463	29126	CD274	-1.4283	4.46904e-10	3.15067e-07	0.0948575	0.828506	NA
464	285704	RGMB	-1.01705	7.98138e-25	7.19122e-22	0.139338	0.738209	NA
465	9289	ADGRG1	-1.06597	9.94426e-24	8.91006e-21	0.140359	0.733972	NA
466	5187	PER1	1.12118	8.92761e-21	7.73131e-18	-0.14247	0.732389	NA
467	1687	GSDME	-1.0021	6.33791e-14	4.96892e-11	0.167338	0.69186	NA
468	4281	MID1	-1.53496	6.46013e-83	6.98986e-80	0.110054	0.79432	NA
469	79762	C1orf115	1.07108	3.53733e-28	3.27203e-25	-0.158328	0.749756	NA
470	8710	SERPINB7	-1.30048	3.3994e-13	2.62774e-10	0.134408	0.75885	NA
471	2012	EMP1	2.4431	1.21835e-55	1.26709e-52	-0.0717927	0.864618	NA
472	59344	ALOXE3	-1.45959	5.3964e-16	4.37648e-13	0.122813	0.77393	NA
473	80820	EEPD1	-1.27289	1.36831e-12	1.04676e-09	0.165276	0.69219	NA
474	60598	KCNK15	2.14931	1.82321e-86	1.98e-83	-0.106985	0.803894	NA
475	158135	TTLL11	-2.07548	8.18404e-33	7.77484e-30	0.11403	0.800237	NA
476	6609	SMPD1	-1.08081	8.3774e-17	6.95324e-14	0.221708	0.602604	NA
477	9423	NTN1	-1.5947	7.09812e-49	7.22589e-46	0.152057	0.809426	NA
478	90853	SPOCD1	-2.05857	1.05874e-50	1.08733e-47	0.118275	0.795669	NA
479	23043	TNIK	-1.41041	1.84298e-47	1.86325e-44	0.175736	0.679946	NA
480	28231	SLCO4A1	1.21712	3.88981e-93	4.24378e-90	-0.224332	0.585471	NA
481	84141	EVA1A	-3.92387	1.68375e-72	1.79993e-69	0.0713898	0.869553	NA
482	84941	HSH2D	-0.10446	1	NA	2.80742	5.4086e-10	1.79349e-06
483	115207	KCTD12	0.129931	0.35513	NA	-2.27573	2.99865e-07	0.000986257
484	23092	ARHGAP26	-1.06695	5.19649e-37	5.0302e-34	0.279433	0.503085	NA
485	25837	RAB26	1.18064	5.60474e-10	3.93453e-07	-0.263671	0.595846	NA
486	6337	SCNN1A	1.9768	1.14168e-33	1.09259e-30	-0.161295	0.756551	NA
487	6482	ST3GAL1	-1.29116	7.29012e-08	4.67297e-05	0.250272	0.54574	NA
488	54507	ADAMTSL4	1.58325	7.88604e-106	8.68253e-103	-0.207205	0.668133	NA
489	973	CD79A	3.10593	9.24789e-18	7.77748e-15	-0.108147	1	NA
490	4091	SMAD6	1.08053	8.32969e-23	7.41342e-20	-0.312642	0.479404	NA
491	26353	HSPB8	-7.49397	4.50159e-59	4.70416e-56	0.0471067	0.936476	NA
492	1021	CDK6	-2.12201	1.32034e-64	1.3956e-61	0.166846	0.688554	NA
493	56243	KIAA1217	-1.01219	1.17629e-33	1.12453e-30	0.355403	0.39931	NA
494	93663	ARHGAP18	-1.48881	2.18671e-33	2.08612e-30	0.24559	0.581848	NA
495	57715	SEMA4G	1.27534	2.53491e-47	2.56026e-44	-0.287386	0.509814	NA
496	91662	NLRP12	3.5838	7.42445e-11	5.36045e-08	-0.103908	1	NA
497	81544	GDPD5	2.20968	1.62531e-75	1.74558e-72	-0.169512	0.683592	NA
498	26504	CNNM4	1.03435	2.21007e-32	2.09514e-29	-0.36425	0.381933	NA
499	7068	THRB	1.45946	3.11258e-08	2.03251e-05	-0.262188	0.532022	NA
500	8538	BARX2	-1.37163	4.07112e-07	0.000251188	0.282851	0.506761	NA
501	100	ADA	1.24506	1.97311e-16	1.62387e-13	-0.312714	0.460381	NA
502	30850	CDR2L	1.24106	2.22656e-64	2.35125e-61	-0.314218	0.44555	NA
503	11001	SLC27A2	1.42302	4.59099e-11	3.34683e-08	-0.283375	0.549249	NA
504	3696	ITGB8	3.82022	1.62445e-39	1.59521e-36	-0.106281	0.806122	NA
505	25900	IFFO1	2.42827	2.09712e-08	1.3799e-05	-0.168433	0.839999	NA
506	57636	ARHGAP23	1.96822	2.59253e-225	2.9503e-222	-0.213651	0.604803	NA
507	220359	TIGD3	1.52541	2.07903e-07	0.000131394	-0.294039	0.585787	NA
508	4147	MATN2	-1.97037	8.70959e-69	9.26701e-66	0.228676	0.58287	NA
509	201799	TMEM154	-2.09408	4.75634e-07	0.000289186	0.22091	0.648931	NA
510	53836	GPR87	-3.16009	2.42904e-09	1.6566e-06	0.151152	0.719328	NA
511	1808	DPYSL2	1.15537	5.18252e-111	5.73705e-108	-0.414567	0.319787	NA
512	10371	SEMA3A	-2.20075	6.52298e-08	4.2008e-05	0.22168	0.595909	NA
513	4610	MYCL	1.65553	1.34479e-08	8.94286e-06	-0.301782	0.664878	NA
514	83666	PARP9	-0.223082	0.0459845	NA	2.25	2.12041e-07	0.000697616
515	11138	TBC1D8	2.01174	4.55123e-54	4.72418e-51	-0.255772	0.540401	NA
516	3306	HSPA2	1.17318	5.86964e-28	5.41181e-25	-0.449538	0.284594	NA
517	91683	SYT12	1.97504	3.55033e-110	3.92312e-107	-0.269924	0.707326	NA
518	9620	CELSR1	1.05767	7.05009e-39	6.89499e-36	-0.509827	0.219426	NA
519	22885	ABLIM3	-1.00779	6.15691e-19	5.25184e-16	0.538712	0.193555	NA
520	55086	CXorf57	-1.31465	4.46736e-11	3.26564e-08	0.42154	0.438869	NA
521	6676	SPAG4	1.25571	2.52306e-07	0.000158196	-0.44845	0.290002	NA
522	2122	MECOM	-1.1677	1.16227e-06	0.000692714	0.490306	0.251093	NA
523	3887	KRT81	2.56001	1.19136e-50	1.22234e-47	-0.224292	0.584744	NA
524	6591	SNAI2	-4.02438	3.59338e-30	3.36341e-27	0.146797	0.725294	NA
525	114990	VASN	1.04932	1.36446e-08	9.06001e-06	-0.584459	0.161651	NA
526	3592	IL12A	-1.533	7.93187e-07	0.000477499	0.405738	0.413503	NA
527	2009	EML1	1.68086	3.62303e-32	3.42739e-29	-0.376555	0.393078	NA
528	64135	IFIH1	-0.229128	0.340188	NA	2.82268	2.64513e-10	8.77654e-07
529	283487	LINC00346	-1.22328	1.48686e-11	1.11217e-08	0.536673	0.335236	NA
530	284836	LINC00319	1.71598	1.55549e-11	1.1604e-08	-0.393221	0.461436	NA
531	83959	SLC4A11	1.61366	6.65468e-18	5.60324e-15	-0.425609	0.309574	NA
532	1806	DPYD	-2.81693	5.34686e-16	4.34165e-13	0.254727	0.574964	NA
533	5087	PBX1	-1.75619	7.51511e-22	6.62081e-19	0.40893	0.351145	NA
534	84222	TMEM191A	2.1162	1.50433e-08	9.94786e-06	-0.353967	0.454988	NA
535	23345	SYNE1	2.35765	0	0	-0.319856	0.44876	NA
536	22861	NLRP1	-1.97698	5.29565e-17	4.40069e-14	0.390389	0.533144	NA
537	55638	SYBU	-1.59486	1.17924e-16	9.75231e-14	0.485054	0.252713	NA
538	162979	ZNF296	-2.33542	2.9859e-44	2.97396e-41	0.340806	0.419657	NA
539	79817	MOB3B	-2.30748	1.72335e-21	1.50621e-18	0.345193	0.475316	NA
540	874	CBR3	-2.38199	1.6017e-16	1.3198e-13	0.344499	0.449192	NA
541	9235	IL32	-1.76569	8.02537e-30	7.47965e-27	0.464884	0.278127	NA
542	89797	NAV2	-1.91381	6.26166e-60	6.56222e-57	0.449451	0.277647	NA
543	9586	CREB5	-3.54923	1.45613e-101	1.59592e-98	0.244626	0.56872	NA
544	100113407	TMEM170B	1.24816	6.5249e-23	5.81369e-20	-0.750909	0.0978418	NA
545	2200	FBN1	1.49281	5.30901e-10	3.73754e-07	-0.644845	0.450755	NA
546	27122	DKK3	-1.69448	7.46851e-30	6.96812e-27	0.582853	0.46563	NA
547	23129	PLXND1	1.004	5.0992e-44	5.0737e-41	-0.983915	0.018519	NA
548	22989	MYH15	-1.79443	2.98302e-36	2.8816e-33	0.558285	0.231018	NA
549	10893	MMP24	1.38625	8.02438e-76	8.6262e-73	-0.736705	0.0823186	NA
550	1307	COL16A1	-2.77468	3.50769e-28	3.24812e-25	0.374813	0.395429	NA
551	153769	SH3RF2	-2.02125	1.18162e-102	1.29742e-99	0.516041	0.224729	NA
552	2043	EPHA4	1.63208	8.46027e-10	5.89681e-07	-0.652892	0.153504	NA
553	3431	SP110	-0.461316	0.0123155	NA	2.32968	1.36588e-07	0.000449922
554	4773	NFATC2	-1.09503	1.14419e-15	9.24506e-13	0.994894	0.0294326	NA
555	51129	ANGPTL4	2.69083	1.38764e-41	1.36821e-38	-0.409366	0.39306	NA
556	9075	CLDN2	-3.70402	3.37702e-12	2.56991e-09	0.299234	0.815053	NA
557	89795	NAV3	-2.14041	1.01428e-96	1.10861e-93	0.526684	0.235609	NA
558	56978	PRDM8	-1.65335	3.57434e-22	3.15971e-19	0.703026	0.0939407	NA
559	143686	SESN3	-1.13923	8.11408e-53	8.36562e-50	1.04837	0.189131	1
560	2296	FOXC1	2.69741	1.22949e-45	1.23318e-42	-0.459561	0.266303	NA
561	3576	CXCL8	-2.21641	1.0431e-24	9.37751e-22	0.566762	0.176209	NA
562	837	CASP4	-1.03699	5.10954e-12	3.88325e-09	1.21925	0.00685671	1
563	85294	KRTAP2-4	-4.41314	1.57015e-06	0.000931098	0.287739	0.496389	NA
564	283120	H19	6.04291	4.75752e-74	5.09531e-71	-0.212316	0.639669	NA
565	10205	MPZL2	-2.17352	1.41452e-62	1.48525e-59	0.596534	0.160728	NA
566	10267	RAMP1	-3.99087	1.15441e-49	1.18096e-46	0.331878	0.42631	NA
567	652	BMP4	3.95309	8.92909e-38	8.67907e-35	-0.366021	0.386577	NA
568	79901	CYBRD1	1.37263	9.243e-83	9.99168e-80	-1.06242	0.704873	1
569	9674	KIAA0040	-1.41454	3.61808e-09	2.43858e-06	1.04831	0.0216311	1
570	9636	ISG15	-0.612337	0.000916036	NA	2.46914	1.21746e-08	4.02734e-05
571	51655	RASD1	2.87702	5.39174e-26	4.90109e-23	-0.528048	0.252269	NA
572	4133	MAP2	-1.42924	1.11188e-34	1.06852e-31	1.0755	0.0146337	1
573	4884	NPTX1	-1.78661	4.09451e-11	2.99718e-08	0.863789	0.54333	NA
574	57823	SLAMF7	-1.18433	9.85415e-07	0.000590264	1.32944	0.00845674	1
575	7448	VTN	2.85294	2.52292e-09	1.71559e-06	-0.552453	0.536893	NA
576	5069	PAPPA	-1.34592	5.73265e-39	5.61799e-36	1.19534	0.183239	1
577	7128	TNFAIP3	-1.02351	5.47255e-11	3.97307e-08	1.60127	0.000160439	0.513725
578	1907	EDN2	2.58338	2.0576e-12	1.56995e-09	-0.661342	1	NA
579	3487	IGFBP4	1.86449	4.68026e-128	5.24657e-125	-0.998671	0.0159945	NA
580	9734	HDAC9	-1.47163	4.58449e-07	0.000280112	1.28626	0.00255011	1
581	57595	PDZD4	-1.75136	2.57726e-10	1.82986e-07	1.17629	0.108379	1
582	283208	P4HA3	-1.37163	4.07112e-07	0.000251188	1.51066	0.0214439	1
583	2537	IFI6	-0.390573	0.015426	NA	5.32938	1.30175e-26	4.36999e-23
584	84632	AFAP1L2	-1.50441	3.66292e-46	3.68489e-43	1.39039	0.0319424	1
585	100126784	LOC100126784	-2.52614	6.02594e-12	4.55561e-09	0.835504	0.0557243	NA
586	146429	SLC22A31	3.83666	1.72746e-69	1.84148e-66	-0.558588	0.201388	NA
587	25803	SPDEF	3.21071	1.34341e-09	9.26952e-07	-0.729777	0.0871696	NA
588	54809	SAMD9	-0.565148	2.25046e-05	NA	4.18671	1.40999e-18	4.71079e-15
589	3437	IFIT3	-0.749829	0.000434533	NA	3.3826	9.21404e-14	3.07104e-10
590	8784	TNFRSF18	-7.52643	2.41551e-07	0.000151694	0.352568	0.394304	NA
591	135250	RAET1E	-1.91254	2.54585e-07	0.00015937	1.5896	0.0178604	1
592	100216001	LINC00704	-3.01832	4.56176e-11	3.33008e-08	1.02995	0.0217699	1
593	121551	BTBD11	-2.23951	1.30705e-59	1.36848e-56	1.42122	0.325869	1
594	9881	TRANK1	-1.21409	9.12516e-09	6.08648e-06	2.83118	1.48469e-08	4.90837e-05
595	164284	APCDD1L	-4.19609	3.14593e-18	2.66146e-15	0.822199	0.167328	NA
596	259236	TMIE	2.91139	9.13297e-15	7.26071e-12	-1.31425	0.183239	1
597	794	CALB2	-3.23766	1.40059e-52	1.4426e-49	1.65877	0.00760601	1
598	200407	CREG2	-3.08023	3.43513e-07	0.000214009	1.79489	0.00176666	1
599	27295	PDLIM3	-1.44591	3.44789e-07	0.000214459	4.03656	0.509804	1
600	284716	RIMKLA	2.71735	3.58937e-230	4.08829e-227	-2.20876	0.0947168	1
601	3084	NRG1	-1.50308	3.54659e-07	0.000220243	4.03656	0.509804	1
602	56675	NRIP3	-1.24746	1.91184e-27	1.75698e-24	4.99192	0.139845	1
603	90649	ZNF486	-1.58931	3.97985e-07	0.000246353	4.03656	0.509804	1
604	3428	IFI16	-3.61832	1.09655e-45	1.10094e-42	1.78161	2.98614e-05	0.0966017
605	1612	DAPK1	1.28381	1.99599e-16	1.6407e-13	-5.09898	0.139845	1
606	401494	HACD4	-1.63881	1.61971e-15	1.30549e-12	4.03656	0.509804	1
607	140458	ASB5	-2.29771	1.6834e-07	0.000106559	4.03656	0.509804	1
608	340152	ZC3H12D	3.35619	6.77e-11	4.89471e-08	-2.95587	0.0566303	1
609	81606	LBH	-2.71018	2.3977e-10	1.70717e-07	4.03656	0.509804	1
610	4599	MX1	-2.75643	2.1688e-21	1.89119e-18	5.07448	1.5266e-24	5.12174e-21
611	6252	RTN1	-5.28572	4.96304e-82	5.36009e-79	5.56169	0.0409646	1
612	79589	RNF128	-5.59055	2.86781e-53	2.96245e-50	5.96907	0.0127309	1
*Rank by the product of "KLF5.v.EV.logFC" of DU 145 and PC-3 cells.
