# Supplementary material for: Acetylation of KLF5 maintains EMT and tumorigenicity to cause chemoresistant bone metastasis in prostate cancer
Source: Nat Commun. 2021 Mar 17;12:1714. doi: 10.1038/s41467-021-21976-w (PMC7969754; doi:10.1038/s41467-021-21976-w)
Supplement: Supplementary file 7 — Supplementary Data 4 [file 41467_2021_21976_MOESM7_ESM.xlsx]

## Sheet: Supplementary data 4
Supplementary data 4. Differential genes that regulated by KLF5 acetylation in both DU 145 and PC-3 cells in RNA-Seq analysis (Corresponding to Supplementary Fig. 7f, black dots).
			DU 145			PC-3
*Rank	ENTREZID	SYMBOL	KQ.v.KR.logFC	KQ.v.KR.PValue	KQ.v.KR.fdr	KQ.v.KR.logFC	KQ.v.KR.PValue	KQ.v.KR.fdr
1	10110	SGK2	2.40495	7.04064e-27	4.06245e-24	5.93293	0.0226768	1
2	1645	AKR1C1	1.33984	1.01115e-10	5.26809e-08	7.43207	1.95811e-05	0.0736443
3	9429	ABCG2	1.23195	7.64608e-10	3.93773e-07	6.5764	0.00143701	1
4	2051	EPHB6	3.24849	1.42696e-06	0.000680658	2.39007	1.34517e-07	0.000524213
5	4051	CYP4F3	1.67326	2.56967e-25	1.48013e-22	4.18344	0.509804	1
6	51310	SLC22A17	1.1792	5.61236e-09	2.83985e-06	5.93293	0.0226768	1
7	2151	F2RL2	1.51644	1.32156e-20	7.46681e-18	4.19599	4.01499e-06	0.0152891
8	3170	FOXA2	1.85495	0.375065	1	2.85537	1.52991e-10	6.05385e-07
9	7852	CXCR4	1.39968	8.90609e-09	4.49758e-06	3.69554	0.000167283	0.610249
10	4680	CEACAM6	-2.5665	9.00333e-41	5.23994e-38	-1.74538	0.143685	1
11	57595	PDZD4	2.08648	3.88636e-16	2.1375e-13	2.12445	0.143685	1
12	8644	AKR1C3	1.19472	4.54604e-17	2.50941e-14	3.32404	3.20597e-05	0.119679
13	81029	WNT5B	-1.73217	9.89059e-16	5.42993e-13	-2.06257	0.0947168	1
14	9806	SPOCK2	-2.30369	2.83322e-17	1.5696e-14	-1.44767	0.0185027	1
15	57016	AKR1B10	3.49095	2.45871e-32	1.42851e-29	0.930742	0.0962283	NA
16	5064	PALM	0.546581	1.41938e-05	NA	5.61207	6.03967e-23	2.40862e-19
17	1438	CSF2RA	2.13455	1.32308e-17	7.38277e-15	1.42969	0.05801	1
18	1646	AKR1C2	1.23529	1.09265e-07	5.33214e-05	2.44223	0.041032	1
19	59352	LGR6	2.35122	9.38029e-11	4.89651e-08	1.14501	0.704873	1
20	10516	FBLN5	0.656294	0.00127174	NA	4.05915	1.0534e-08	4.13775e-05
21	11005	SPINK5	0.775938	0.0268042	NA	3.38831	2.25669e-09	8.89362e-06
22	2861	GPR37	0.47262	0.0991617	NA	5.30039	4.05289e-15	1.61264e-11
23	54039	PCBP3	1.74582	2.05527e-11	1.08107e-08	1.32258	0.0189025	1
24	10536	P3H3	1.00586	3.94165e-09	2.0063e-06	2.28521	5.38297e-05	0.199547
25	1903	S1PR3	0.720103	1.30112e-05	NA	3.14512	2.72999e-09	1.07534e-05
26	5069	PAPPA	1.20898	1.81404e-21	1.02675e-18	1.74836	0.0883316	1
27	4052	LTBP1	0.803254	3.449e-08	NA	2.52246	7.51729e-09	2.95505e-05
28	8313	AXIN2	1.51657	2.83853e-12	1.5101e-09	1.32258	0.0189025	1
29	84870	RSPO3	1.70203	1.53314e-45	8.93819e-43	1.14501	0.704873	1
30	79148	MMP28	-1.12053	1.08379e-12	5.78743e-10	-1.68144	0.0632343	1
31	1041	CDSN	-2.34617	6.70425e-30	3.88846e-27	-0.710815	0.166821	NA
32	771	CA12	1.25076	8.11577e-07	0.000387934	1.31951	0.00203109	1
33	5327	PLAT	-1.65936	1.05934e-09	5.43441e-07	-0.984966	0.0193559	NA
34	27063	ANKRD1	-1.28694	5.48304e-24	3.12533e-21	-1.26703	0.00256063	1
35	1803	DPP4	1.43529	8.95024e-08	4.38562e-05	1.11616	0.0152514	1
36	10529	NEBL	1.22878	2.25019e-14	1.2241e-11	1.23193	0.00830546	1
37	26471	NUPR1	1.3202	5.32701e-07	0.000255164	1.13796	0.00721581	1
38	114088	TRIM9	0.39328	0.140012	NA	3.8162	3.61149e-11	1.43087e-07
39	875	CBS	0.342485	9.48354e-07	NA	4.30704	5.55554e-08	0.000217388
40	283927	NUDT7	2.94816	8.12556e-08	3.98965e-05	0.498374	0.542567	NA
41	22795	NID2	-1.55328	6.28613e-14	3.4008e-11	-0.931412	0.0711034	NA
42	56122	PCDHB14	0.38312	0.236419	NA	3.47885	2.86306e-08	0.000112175
43	6446	SGK1	-1.32859	3.04362e-08	1.52181e-05	-0.972109	0.0239883	NA
44	157638	FAM84B	-0.453381	0.000152678	NA	-2.71147	1.25116e-09	4.93707e-06
45	6608	SMO	0.470593	1.12495e-05	NA	2.49465	6.23763e-08	0.000243953
46	50861	STMN3	-1.45901	2.493e-20	1.40605e-17	-0.775176	0.0629432	NA
47	57482	KIAA1211	0.182831	0.114191	NA	5.8769	3.99855e-10	1.58063e-06
48	8991	SELENBP1	1.87347	1.42939e-10	7.40423e-08	0.522219	0.217339	NA
49	131583	FAM43A	0.375328	0.219182	NA	2.59133	4.28576e-09	1.6873e-05
50	2296	FOXC1	-2.48419	4.89605e-24	2.79565e-21	-0.380911	0.358706	NA
51	387496	RASL11A	0.247816	0.323716	NA	3.34267	1.41147e-12	5.60211e-09
52	5997	RGS2	0.241414	0.42271	NA	3.2257	1.57729e-12	6.25712e-09
53	60529	ALX4	1.40112	3.25264e-07	0.000156452	0.511583	0.546614	NA
54	9914	ATP2C2	-0.312207	0.0745474	NA	-2.2951	1.48907e-07	0.000579844
55	728643	HNRNPA1P33	-0.202325	0.366548	NA	-3.53206	2.01365e-09	7.93781e-06
56	57664	PLEKHA4	1.35921	1.52021e-11	8.0115e-09	0.522116	0.248173	NA
57	92973	LINC00950	1.35756	1.97589e-06	0.000938546	0.511583	0.546614	NA
58	57509	MTUS1	-1.01996	3.94571e-08	1.96102e-05	-0.598145	0.153133	NA
59	360132	FKBP9P1	0.205382	0.168529	NA	2.85915	6.17365e-08	0.000241513
60	6920	TCEA3	0.181195	0.524979	NA	3.18275	8.91826e-10	3.52182e-06
61	153478	PLEKHG4B	1.20694	1.37671e-24	7.88853e-22	0.454662	0.596165	NA
62	168544	ZNF467	1.15343	8.52432e-14	4.60313e-11	0.458114	0.468205	NA
63	55083	KIF26B	-1.27686	3.60778e-12	1.91573e-09	-0.408884	0.567342	NA
64	7538	ZFP36	-0.195938	0.0550564	NA	-2.64704	4.28826e-09	1.68786e-05
65	1047	CLGN	0.209404	0.156734	NA	2.37196	8.44983e-08	0.000330051
66	4163	MCC	1.06592	2.33681e-16	1.28758e-13	0.39614	0.461436	NA
67	9537	TP53I11	0.14613	0.0293922	NA	2.85582	8.8376e-10	3.49085e-06
68	57574	MARCH4	-1.01561	1.40262e-22	7.9669e-20	-0.393305	0.378643	NA
69	23542	MAPK8IP2	1.21308	1.26975e-10	6.59e-08	0.273628	0.57117	NA
70	59339	PLEKHA2	1.02869	3.82808e-09	1.95232e-06	0.279587	0.499869	NA
71	85442	KNDC1	1.5129	1.21962e-07	5.93957e-05	0.185265	1	NA
72	23345	SYNE1	-1.05802	1.18371e-141	6.97204e-139	-0.253449	0.552322	NA
73	4599	MX1	1.59659	9.12412e-11	4.77191e-08	0.159207	0.703556	NA
74	3099	HK2	-1.18363	3.94217e-17	2.18002e-14	-0.177702	0.666145	NA
75	79616	CCNJL	1.08459	2.91686e-11	1.53135e-08	0.192035	0.64703	NA
76	8938	BAIAP3	1.34777	1.6895e-06	0.000804204	0.154395	0.722989	NA
77	4857	NOVA1	0.073153	0.665775	NA	2.53704	2.96951e-08	0.000116316
78	692094	MSMP	0.067383	0.675743	NA	2.52073	1.05721e-08	4.15166e-05
79	28951	TRIB2	2.20424	4.54183e-14	2.46167e-11	0.0668398	0.875127	NA
80	135398	C6orf141	1.18489	7.99508e-12	4.2214e-09	0.10164	0.815436	NA
81	9902	MRC2	0.0136433	0.912655	NA	3.82873	1.29713e-14	5.15739e-11
82	6710	SPTB	-1.08497	1.03966e-18	5.8117e-16	-0.0459331	0.914855	NA
83	6578	SLCO2A1	-1.68763	3.724e-25	2.1413e-22	-5.12548e-15	1	NA
84	4608	MYBPH	-1.64779	4.64641e-09	2.36038e-06	-5.12548e-15	1	NA
85	401089	FOXL2NB	-1.25859	2.97297e-07	0.000143297	-5.12548e-15	1	NA
86	6374	CXCL5	-1.11468	1.06745e-07	5.21986e-05	-5.12548e-15	1	NA
87	23302	WSCD1	1.08056	4.41823e-14	2.3991e-11	-5.12548e-15	1	NA
88	27092	CACNG4	1.18305	4.09826e-08	2.03274e-05	-5.12548e-15	1	NA
89	90139	TSPAN18	1.28824	1.42669e-08	7.16198e-06	-5.12548e-15	1	NA
90	53826	FXYD6	1.6043	7.39279e-12	3.91078e-09	-5.12548e-15	1	NA
91	51557	LGSN	1.82774	2.03269e-49	1.18912e-46	-5.12548e-15	1	NA
92	158471	PRUNE2	1.92383	1.9756e-12	1.053e-09	-5.12548e-15	1	NA
93	66002	CYP4F12	1.9277	1.59599e-10	8.25126e-08	-5.12548e-15	1	NA
94	92211	CDHR1	2.19257	8.62038e-29	4.98258e-26	-5.12548e-15	1	NA
95	56967	C14orf132	3.21508	2.32279e-13	1.24734e-10	-5.12548e-15	1	NA
96	11082	ESM1	0	1	NA	5.23001	2.50562e-07	0.000973181
97	11166	SOX21	0	1	NA	3.85312	9.11609e-08	0.000355801
98	116154	PHACTR3	0	1	NA	2.49074	2.54755e-08	9.98895e-05
99	1404	HAPLN1	0	1	NA	3.88054	7.10818e-08	0.000277859
100	140828	LINC00261	0	1	NA	3.80488	2.0074e-15	7.99147e-12
101	146336	SSTR5-AS1	0	1	NA	5.22312	2.69568e-13	1.07046e-09
102	150696	PROM2	0	1	NA	-2.42891	2.55982e-08	0.000100345
103	152573	SHISA3	0	1	NA	3.23988	1.22569e-12	4.866e-09
104	2044	EPHA5	0	1	NA	2.54275	2.18973e-07	0.000851366
105	2167	FABP4	0	1	NA	5.22159	9.01615e-16	3.59023e-12
106	2244	FGB	0	1	NA	5.13946	3.46413e-14	1.37664e-10
107	22999	RIMS1	0	1	NA	9.23345	1.52179e-12	6.03845e-09
108	23581	CASP14	0	1	NA	-4.27906	2.27646e-15	9.06031e-12
109	2702	GJA5	0	1	NA	-3.69464	2.99627e-10	1.18473e-06
110	283404	LINC00592	0	1	NA	-4.6316	1.37131e-08	5.38376e-05
111	3248	HPGD	0	1	NA	5.62898	1.7997e-12	7.13761e-09
112	3283	HSD3B1	0	1	NA	-3.94232	5.64371e-15	2.24507e-11
113	337876	CHSY3	0	1	NA	10.3221	9.84883e-19	3.92476e-15
114	338322	NLRP10	0	1	NA	-3.1173	5.94316e-09	2.33744e-05
115	344558	SH3RF3	0	1	NA	2.49322	1.60375e-08	6.29309e-05
116	3759	KCNJ2	0	1	NA	3.53702	1.03986e-07	0.000405545
117	4313	MMP2	0	1	NA	9.49608	6.32411e-14	2.51194e-10
118	4583	MUC2	0	1	NA	4.06918	3.27346e-11	1.29727e-07
119	4973	OLR1	0	1	NA	-2.67348	5.21549e-09	2.05229e-05
120	5101	PCDH9	0	1	NA	-8.71573	2.96087e-10	1.17103e-06
121	51473	DCDC2	0	1	NA	2.67513	7.55552e-09	2.96932e-05
122	54084	TSPEAR	0	1	NA	3.36611	1.86223e-10	7.36697e-07
123	54210	TREM1	0	1	NA	-3.90407	3.16625e-14	1.25858e-10
124	54845	ESRP1	0	1	NA	-2.30123	1.15752e-07	0.000451315
125	57538	ALPK3	0	1	NA	-3.14349	3.78033e-11	1.49739e-07
126	6414	SELENOP	0	1	NA	8.01425	2.40483e-07	0.000934759
127	6755	SSTR5	0	1	NA	3.74457	1.58781e-09	6.26392e-06
128	6947	TCN1	0	1	NA	-3.1328	6.5979e-09	2.59429e-05
129	7099	TLR4	0	1	NA	-8.08021	1.16814e-07	0.000455342
130	72	ACTG2	0	1	NA	-3.22476	1.34808e-10	5.33569e-07
131	79750	ZNF385D	0	1	NA	2.39955	1.88077e-07	0.000731997
132	79977	GRHL2	0	1	NA	-2.28876	1.46246e-07	0.000569628
133	80034	CSRNP3	0	1	NA	8.62898	9.29778e-10	3.67077e-06
134	816	CAMK2B	0	1	NA	2.77359	2.10491e-07	0.0008186
135	81792	ADAMTS12	0	1	NA	-2.58849	9.27143e-08	0.000361771
136	83897	KRTAP3-2	0	1	NA	4.80726	1.7719e-08	6.9494e-05
137	84125	LRRIQ1	0	1	NA	4.08295	8.37742e-09	3.29149e-05
138	84628	NTNG2	0	1	NA	2.77571	7.309e-08	0.000285636
139	85301	COL27A1	0	1	NA	3.25912	1.96118e-09	7.73295e-06
140	8912	CACNA1H	0	1	NA	5.17382	5.49056e-20	2.18909e-16
141	8972	MGAM	0	1	NA	-4.21056	7.07894e-08	0.000276787
142	9079	LDB2	0	1	NA	-8.43268	5.74928e-09	2.26176e-05
143	91752	ZNF804A	0	1	NA	-4.8941	7.618e-10	3.00987e-06
144	91862	MARVELD3	0	1	NA	-2.31653	1.53171e-07	0.000596294
145	9715	FAM131B	0	1	NA	3.36507	8.6117e-08	0.000336287
146	6609	SMPD1	1.05688	1.97257e-13	1.06124e-10	-0.0197096	0.969098	NA
147	353091	RAET1G	1.58024	2.00108e-06	0.000948511	-0.025404	1	NA
148	64753	CCDC136	1.0629	1.25136e-07	6.0816e-05	-0.0532626	0.909067	NA
149	1608	DGKG	-0.00764521	0.962055	NA	9.51313	5.18668e-14	2.06067e-10
150	54809	SAMD9	1.02882	4.50633e-20	2.53256e-17	-0.203962	0.626932	NA
151	10446	LRRN2	1.04984	1.57235e-09	8.03468e-07	-0.215622	1	NA
152	1950	EGF	1.48804	1.25873e-10	6.54537e-08	-0.165456	0.734641	NA
153	25903	OLFML2B	-2.71919	3.4015e-20	1.91505e-17	0.100193	0.93103	NA
154	23145	SSPO	1.26464	2.67547e-24	1.53037e-21	-0.216909	0.817963	NA
155	2769	GNA15	1.67387	1.39051e-17	7.74517e-15	-0.210623	1	NA
156	59277	NTN4	-1.00605	5.52954e-09	2.80348e-06	0.370918	0.369431	NA
157	9781	RNF144A	-0.0879517	0.86077	NA	4.32315	1.7464e-11	6.92275e-08
158	9514	GAL3ST1	1.79251	1.16662e-15	6.39307e-13	-0.21435	1	NA
159	9976	CLEC2B	-0.113204	1	NA	3.73222	1.60831e-08	6.30939e-05
160	5909	RAP1GAP	1.00488	1.93115e-19	1.08337e-16	-0.467372	0.296984	NA
161	8091	HMGA2	-1.97	5.95701e-08	2.93085e-05	0.270447	0.511534	NA
162	357	SHROOM2	2.37777	4.97073e-15	2.71402e-12	-0.226923	0.593826	NA
163	284217	LAMA1	-0.0688126	0.206415	NA	8.01425	2.40483e-07	0.000934759
164	375033	PEAR1	-1.0395	2.80946e-13	1.50587e-10	0.590532	0.161539	NA
165	19	ABCA1	1.2009	1.20252e-24	6.90247e-22	-0.550197	0.202071	NA
166	152485	ZNF827	1.22239	4.69841e-10	2.42438e-07	-0.582228	0.171104	NA
167	23086	EXPH5	1.11092	9.96862e-10	5.12387e-07	-0.674096	0.104736	NA
168	4281	MID1	1.18356	5.74264e-47	3.3537e-44	-0.634594	0.129211	NA
169	5794	PTPRH	-1.4579	4.9773e-11	2.6081e-08	0.515996	0.222942	NA
170	130367	SGPP2	1.18724	4.25718e-07	0.000204345	-0.647128	0.354836	NA
171	1363	CPE	-0.321326	0.0271754	NA	2.5014	8.08396e-08	0.00031584
172	91461	PKDCC	-0.207003	0.531085	NA	4.53376	2.01077e-07	0.000782188
173	169611	OLFML2A	1.1422	2.08589e-17	1.15976e-14	-0.829949	0.0686904	NA
174	339983	NAT8L	-0.380322	6.94267e-06	NA	2.53335	3.01977e-08	0.000118254
175	250	ALPP	0.330949	0.00861431	NA	-2.91597	6.07195e-11	2.40449e-07
176	597	BCL2A1	-0.21014	1	NA	4.6308	8.7216e-08	0.000340491
177	84159	ARID5B	1.92497	1.59691e-07	7.74501e-05	-0.580431	0.162361	NA
178	23475	QPRT	2.11053	2.90798e-07	0.000140746	-0.531534	0.653224	NA
179	84230	LRRC8C	-0.325667	0.000161757	NA	3.52855	9.12927e-12	3.61976e-08
180	6692	SPINT1	1.64959	9.70419e-30	5.61872e-27	-0.747566	0.0710154	NA
181	11254	SLC6A14	0.404903	0.275834	NA	-3.22485	2.30473e-09	9.08064e-06
182	27134	TJP3	1.14952	4.85287e-12	2.57202e-09	-1.16172	0.0111091	1
183	9674	KIAA0040	1.25446	8.99217e-09	4.53206e-06	-1.23856	0.0110413	1
184	3778	KCNMA1	-0.381493	0.000100272	NA	4.24441	4.60776e-19	1.83665e-15
185	4854	NOTCH3	0.716545	4.22252e-42	NA	-2.26206	1.94078e-07	0.000755157
186	4884	NPTX1	-1.49995	5.45677e-08	2.69019e-05	1.17031	0.439101	1
187	89846	FGD3	0.627258	0.0179206	NA	-2.827	5.59205e-10	2.20998e-06
188	54502	RBM47	1.57576	2.65045e-17	1.471e-14	-1.1279	0.00786146	1
189	5265	SERPINA1	0.687518	4.83815e-10	NA	-2.75196	2.66804e-08	0.000104561
190	8522	GAS7	2.50524	1.88683e-13	1.017e-10	-0.768872	0.704873	NA
191	10085	EDIL3	-0.694504	2.74879e-09	NA	2.78533	1.94719e-09	7.67972e-06
192	56164	STK31	-1.72509	1.20717e-08	6.07206e-06	1.16175	0.54333	1
193	153	ADRB1	-0.256989	0.609486	NA	8.01425	2.40483e-07	0.000934759
194	2312	FLG	0.554789	1.05714e-17	NA	-3.92056	7.59473e-15	3.02042e-11
195	54894	RNF43	1.26033	4.74277e-08	2.34767e-05	-1.74344	6.55632e-05	0.242649
196	572558	PGM5-AS1	-0.787738	0.359522	NA	2.9575	1.02536e-07	0.000399994
197	10205	MPZL2	1.43079	4.64144e-22	2.6317e-19	-1.74086	6.53564e-05	0.24195
198	57402	S100A14	1.04677	0.0873858	1	-2.46713	1.37235e-08	5.38647e-05
199	718	C3	0.935952	1.08254e-05	NA	-2.8687	1.04838e-10	4.15052e-07
200	10461	MERTK	-1.03716	5.11235e-08	2.5255e-05	2.67006	2.54251e-07	0.000987257
201	387597	ILDR2	1.59013	9.6184e-13	5.14584e-10	-1.74538	0.143685	1
202	9915	ARNT2	0.941853	2.27016e-10	NA	-2.9925	4.85883e-08	0.000190175
203	6768	ST14	1.47831	2.79769e-08	1.40164e-05	-1.93958	5.25087e-06	0.0199323
204	9839	ZEB2	-2.15228	2.90798e-07	0.000140746	1.62463	0.000976544	1
205	2731	GLDC	-0.961757	4.03312e-12	NA	3.65057	4.25092e-09	1.67401e-05
206	26353	HSPB8	3.91508	1.20892e-14	6.58863e-12	-0.904819	0.0598716	NA
207	57216	VANGL2	1.11951	6.07924e-19	3.40437e-16	-3.30797	1.38454e-07	0.000539415
208	999	CDH1	1.70832	1.72988e-98	1.01717e-95	-2.39062	3.82953e-08	0.000149926
209	441282	AKR1B15	2.37061	3.54477e-08	1.7653e-05	-1.91618	0.0254753	1
210	2700	GJA3	-0.9062	0.000250946	NA	5.0605	1.20621e-09	4.76091e-06
211	3897	L1CAM	2.37769	1.23199e-22	7.01004e-20	-1.99718	2.91748e-06	0.0111419
212	57834	CYP4F11	1.4375	2.50656e-69	1.46885e-66	-3.99817	0.509804	1
213	6280	S100A9	3.22497	3.20553e-08	1.59956e-05	-1.79818	2.59842e-05	0.097233
214	283120	H19	-1.58813	2.63785e-15	1.4429e-12	4.54629	6.07624e-16	2.42017e-12
215	57586	SYT13	1.8927	1.06169e-09	5.43588e-07	-3.99817	0.509804	1
216	2697	GJA1	-1.65548	0.00817637	1	4.83371	1.74801e-16	6.96406e-13
217	8076	MFAP5	-2.66962	1.32114e-93	7.75508e-91	6.12262	0.0127309	1
*Rank by the product of "KQ.v.KR.logFC" of DU 145 and PC-3 cells.
