# Supplementary material for: Acetylation of KLF5 maintains EMT and tumorigenicity to cause chemoresistant bone metastasis in prostate cancer
Source: Nat Commun. 2021 Mar 17;12:1714. doi: 10.1038/s41467-021-21976-w (PMC7969754; doi:10.1038/s41467-021-21976-w)
Supplement: Supplementary file 8 — Supplementary Data 5 [file 41467_2021_21976_MOESM8_ESM.xlsx]

## Sheet: Supplementary data 5
Supplementary data 5. Promoter binding regions of different forms of KLF5 in DU 145 cells, as detected by ChIP-Seq (Corresponding to Supplementary Fig.7g, 7h) .
peak	width	hg19.tss	hg19.tssDist	hg19.tssStart	hg19.tssEnd	hg19.tssStrand	GENENAME	EV_K5.RPPM	KLF5_K5.RPPM	KQ_K5.RPPM	KR_K5.RPPM	KLF5.v.EV. logFC	KLF5.v.EV. P-Value	KQ.v.KR.logFC	KQ.v.KR.P-Value	Fig. S7g	Fig. S7h
chr10_100028331_100028535	205	uc001kpa.1	-323	100007443	100028007	-	LOXL4	0.0570461	0.26697	0.642315	0.197389	2.00968	0.218765	1.90699	0.0212812	Black	Black
chr10_100028955_100029421	467	uc001kpa.1	-947	100007443	100028007	-	LOXL4	0.114092	1.8154	0.875885	0.838902	3.82036	6.97e-08	0.302709	0.596677	Blue	Black
chr10_100174825_100175059	235	uc010qpe.2	0	100154759	100174978	-	PYROXD2	0.171138	0.800911	0.467138	0.444124	2.08871	0.0127334	0.311169	1	Black	Black
chr10_101380311_101380465	155	uc009xwk.1	-89	101373173	101380221	-	SLC25A28	0.171138	0.640729	0.233569	0.444124	1.76996	0.057391	-0.670407	0.581081	Black	Black
chr10_101381055_101381339	285	uc009xwk.1	-833	101373173	101380221	-	SLC25A28	0.399323	0.907699	0.992669	0.542819	1.07661	0.151641	1.10346	0.0614675	Black	Black
chr10_101491882_101492400	519	uc001kqe.4	0	101491958	101515894	+	CUTC	0.171138	1.22806	0.992669	0.838902	2.70096	0.000156807	0.482111	0.391613	Blue	Black
chr10_101945769_101946169	401	uc010qpm.2	0	101909847	101945814	-	ERLIN1	0.228184	1.38825	0.700708	0.592166	2.47541	0.000325576	0.480663	0.541308	Blue	Black
chr10_102045857_102047072	1216	uc031pxb.1	0	102033035	102046469	-	BLOC1S2	0.684553	3.15025	3.09479	2.66475	2.09607	1.7e-07	0.457597	0.121721	Blue	Black
chr10_102106706_102107062	357	uc001kqy.3	0	102106772	102124588	+	SCD	0.114092	0.907699	1.10945	0.592166	2.82598	0.00131353	1.13905	0.0501406	Blue	Black
chr10_102130480_102131327	848	uc001kqz.4	-2005	102133333	102148111	+	OLMALINC	0.912737	3.47061	3.0364	2.6154	1.82394	8.23e-07	0.457064	0.118202	Blue	Black
chr10_102133108_102133844	737	uc001kra.4	0	102133333	102148116	+	OLMALINC	0.855691	2.08237	2.62765	2.46736	1.18135	0.00549914	0.332753	0.305126	Blue	Black
chr10_102730855_102731158	304	uc001krw.2	-1127	102732286	102745373	+	SEMA4G	0.171138	0.854305	0	0.34543	2.18103	0.00754323	-5.61463	0.0312549	Blue	Black
chr10_102746879_102747338	460	uc001ksd.1	0	102746027	102747272	-	MRPL43	0.114092	1.17467	0.934277	0.641513	3.1954	6.62e-05	0.778449	0.200559	Blue	Black
chr10_102757269_102757646	378	uc001ksj.3	404	102756864	102767593	+	LZTS2	0.228184	0.907699	0.7591	0.641513	1.86633	0.0118265	0.48104	0.557251	Black	Black
chr10_102790873_102791565	693	uc001kso.2	0	102777089	102790914	-	PDZD7	0.342276	1.92219	1.10945	1.28303	2.37159	2.54e-05	0.0329274	1	Blue	Black
chr10_102792090_102792905	816	uc010qpx.2	18	102792071	102800998	+	SFXN3	0.684553	3.04346	2.62765	1.43107	2.04643	4.5e-07	1.11559	0.00176922	Blue	Green
chr10_102820338_102821410	1073	uc001kss.4	0	102820999	102827891	+	KAZALD1	0.342276	2.45613	1.92695	1.52976	2.72407	1.22e-07	0.573595	0.168786	Blue	Black
chr10_102825993_102826777	785	uc001ksu.3	0	102826056	102827891	+	NA	0.28523	2.02897	1.81016	1.72715	2.70685	2.84e-06	0.309376	0.457175	Blue	Black
chr10_103113516_103113805	290	uc001ktc.4	0	103113790	103317078	+	BTRC	0.228184	0.961093	1.40142	1.38172	1.94817	0.00720348	0.261982	0.575952	Blue	Black
chr10_103329623_103330210	588	uc010qpz.2	-195	103330406	103348654	+	NA	0.228184	1.49503	1.22624	1.18433	2.5818	0.000113353	0.291375	0.551579	Blue	Black
chr10_103454603_103455042	440	uc001kto.3	0	103370421	103454743	-	FBXW4	0	0.694123	0.291962	0.296083	6.62286	0.000488619	0.217685	1	Blue	Black
chr10_103537787_103537891	105	uc009xwr.2	-2027	103529887	103535759	-	FGF8	0.0570461	0.480546	0.233569	0.197389	2.84094	0.0214908	0.471044	0.726574	Black	Black
chr10_103543148_103543322	175	uc001ktt.3	0	103541082	103543170	-	NPM3	0.0570461	0.694123	0.233569	0.296083	3.36496	0.00341997	-0.0969019	1	Blue	Black
chr10_103578013_103578530	518	uc009xwt.2	0	103558599	103578222	-	MGEA5	0.228184	2.24255	1.22624	1.62846	3.16449	7.93e-08	-0.165678	0.783905	Blue	Black
chr10_103589829_103591155	1327	uc001kty.3	0	103585731	103590195	-	KCNIP2	0.456369	3.09685	3.0364	1.52976	2.64949	3.58e-09	1.22798	0.000188009	Blue	Green
chr10_103815677_103816000	324	uc001kui.3	0	103789206	103815932	-	C10orf76	0.114092	0.427152	0.700708	0.542819	1.75109	0.109393	0.604619	0.40493	Black	Black
chr10_103816002_103816232	231	uc001kui.3	-69	103789206	103815932	-	C10orf76	0.228184	0.587335	0.175177	0.641513	1.2444	0.179597	-1.59671	0.118498	Black	Black
chr10_103824840_103825223	384	uc001kuj.3	0	103825124	103827795	+	HPS6	0.28523	1.17467	1.16785	0.641513	1.92202	0.00593141	1.09851	0.0576568	Blue	Black
chr10_103892696_103893828	1133	uc010qqj.2	0	103892787	103910090	+	PPRC1	0.627507	3.04346	1.81016	1.92454	2.1707	1.71e-07	0.153871	0.720302	Blue	Black
chr10_103910932_103911053	122	uc001kuo.2	-879	103911933	103923627	+	NOLC1	0.114092	0.427152	0.175177	0.197389	1.75109	0.109393	0.0681594	1	Black	Black
chr10_103911200_103912371	1172	uc009xxb.1	0	103911933	103923627	+	NOLC1	1.19797	3.73758	4.02907	3.60234	1.54081	5.75e-06	0.403619	0.110779	Blue	Black
chr10_104001313_104001548	236	uc001kuu.1	-81	103989946	104001231	-	PITX3	0.228184	0.694123	0.642315	0.493472	1.48275	0.0768372	0.615834	0.383363	Black	Black
chr10_104004790_104005307	518	uc001kuv.1	0	104005259	104007791	+	NA	0.342276	1.17467	1.57659	1.43107	1.66448	0.0125536	0.380846	0.349824	Black	Black
chr10_104153502_104154503	1002	uc001kvb.4	0	104154337	104162286	+	NFKB2	0.342276	2.61631	2.2773	2.02323	2.81497	2.31e-08	0.412198	0.218711	Blue	Black
chr10_104155022_104155787	766	uc009xxc.4	0	104155432	104162286	+	NFKB2	0.399323	2.40273	1.86855	1.7765	2.474	6.91e-07	0.314553	0.396294	Blue	Black
chr10_104214068_104215163	1096	uc001kvr.1	470	104213597	104216049	+	NA	0.627507	1.60182	2.33569	1.87519	1.24772	0.0166114	0.557848	0.11481	Black	Black
chr10_104261422_104262196	775	uc001kvv.3	315	104238986	104262512	-	ACTR1A	0.456369	2.13576	2.10212	1.87519	2.11493	2.5e-05	0.406261	0.295601	Blue	Black
chr10_104262333_104262758	426	uc010qqo.2	0	104238986	104262512	-	ACTR1A	0.228184	1.60182	0.875885	1.82585	2.68088	6.64e-05	-0.812633	0.0649786	Blue	Black
chr10_104263517_104263707	191	uc001kvw.2	-11	104263719	104378416	+	SUFU	0.228184	0.53394	0.817492	0.838902	1.10863	0.266879	0.203884	0.855558	Black	Black
chr10_104402025_104402238	214	uc001kvz.2	-2013	104404252	104418076	+	TRIM8	0.171138	1.12128	0.817492	0.296083	2.57051	0.00048899	1.68406	0.02662	Blue	Black
chr10_104474053_104474375	323	uc001kwa.3	0	104433484	104474190	-	ARL3	0.0570461	1.01449	1.10945	0.592166	3.90782	7.64e-05	1.13905	0.0501406	Blue	Black
chr10_104503351_104503518	168	uc001kwf.4	-208	104503727	104576021	+	WBP1L	0.171138	1.01449	0.291962	0.789555	2.42707	0.00149132	-1.1758	0.115356	Blue	Black
chr10_104503526_104503725	200	uc001kwf.4	-1	104503727	104576021	+	WBP1L	0.342276	0.427152	0.875885	0.542819	0.220172	1	0.924062	0.168696	Black	Black
chr10_104953032_104953125	94	uc001kwq.3	0	104847774	104953063	-	NT5C2	0.114092	0.160182	0.525531	0.592166	0.37492	1	0.0697573	1	Black	Black
chr10_105004460_105004602	143	uc009xxi.2	-1041	105005644	105007773	+	RPEL1	0.28523	0.53394	0.291962	0.394777	0.794903	0.423985	-0.188768	1	Black	Black
chr10_105127501_105127643	143	uc001kwv.3	-80	105127724	105148822	+	TAF5	0.171138	0.53394	0.350354	0.148041	1.51009	0.146021	1.44197	0.179708	Black	Black
chr10_105238905_105239492	588	uc001kxg.4	0	105232561	105238997	-	CALHM3	0.114092	2.40273	1.81016	1.33237	4.22338	4.66e-10	0.681998	0.0870446	Blue	Black
chr10_105240970_105241063	94	uc001kxg.4	-1972	105232561	105238997	-	CALHM3	0.0570461	0.26697	0.350354	0.34543	2.00968	0.218765	0.258311	1	Black	Black
chr10_105455800_105456834	1035	uc009xxn.1	-2418	105353784	105453381	-	SH3PXD2A	0.456369	2.13576	2.97801	1.72715	2.11493	2.5e-05	1.02571	0.00183281	Blue	Green
chr10_105809288_105809675	388	uc021pxp.1	-1343	105807847	105807944	-	MIR936	0.399323	1.22806	0.992669	0.69086	1.50978	0.0161411	0.759591	0.215404	Black	Black
chr10_105881512_105881788	277	uc001kxs.3	-27	105881816	105886143	+	SFR1	0.342276	0.640729	0.875885	0.542819	0.797234	0.332349	0.924062	0.168696	Black	Black
chr10_106098134_106098603	470	uc001kyg.4	0	106069454	106098251	-	ITPRIP	0.228184	0.854305	1.34302	0.986943	1.77957	0.0192224	0.683293	0.174271	Black	Black
chr10_1094885_1095175	291	uc001igb.3	0	1085964	1095061	-	IDI1	0.342276	0.907699	0.350354	0.641513	1.29507	0.0931789	-0.62112	0.480724	Black	Black
chr10_111682905_111683354	450	uc010qrb.2	0	111635286	111683311	-	XPNPEP1	0.342276	0.747517	0.583923	0.296083	1.01736	0.263226	1.20289	0.143499	Black	Black
chr10_111767387_111768059	673	uc001kyw.3	0	111767711	111895323	+	ADD3	0.342276	1.17467	1.5182	1.03629	1.66448	0.0125536	0.789528	0.0790142	Black	Black
chr10_111969370_111969641	272	uc001kyz.3	-347	111969989	112047123	+	MXI1	0	0.800911	0.0583923	0.394777	6.82736	0.000122187	-2.39749	0.070324	Blue	Black
chr10_111970112_111970959	848	uc001kyz.3	122	111969989	112047123	+	MXI1	0.171138	1.60182	0.875885	0.789555	3.08235	1.94e-05	0.389405	0.473202	Blue	Black
chr10_111985577_111985769	193	uc010qrc.2	0	111985762	112047123	+	MXI1	0.228184	0.640729	1.16785	0.493472	1.36849	0.118498	1.47223	0.0106862	Black	Black
chr10_111986223_111986336	114	uc010qrc.2	460	111985762	112047123	+	MXI1	0	0.26697	0.0583923	0.542819	5.26758	0.0625066	-2.84986	0.0117233	Black	Black
chr10_111987458_111987720	263	uc009xxv.3	216	111987241	112047123	+	MXI1	0.114092	0.53394	0.525531	0.493472	2.06828	0.0654449	0.329331	0.647639	Black	Black
chr10_112064612_112065405	794	uc001kzc.4	0	112052798	112064707	-	SMNDC1	0.456369	2.08237	1.5182	1.18433	2.07852	4.07e-05	0.598127	0.202757	Blue	Black
chr10_112155473_112155990	518	uc021pyb.1	394	112155078	112155183	+	NA	0.741599	2.08237	2.16052	2.31932	1.38609	0.0017741	0.140073	0.743753	Blue	Black
chr10_112257215_112257600	386	uc001kzd.3	-24	112257625	112271302	+	DUSP5	0.114092	0.961093	1.10945	0.444124	2.90782	0.000729421	1.54832	0.00813945	Blue	Green
chr10_112327093_112327607	515	uc001kze.3	0	112327449	112364392	+	SMC3	0.28523	1.22806	1.10945	0.740207	1.98577	0.00372402	0.820587	0.121516	Blue	Black
chr10_112678410_112678503	94	uc009xxw.2	190	112658488	112678694	-	BBIP1	0.342276	0.480546	0.642315	0.542819	0.387468	0.790543	0.480217	0.523516	Black	Black
chr10_112678974_112679552	579	uc010qrf.1	0	112658488	112679124	-	BBIP1	0.342276	1.8154	1.05106	1.82585	2.28945	7.05e-05	-0.551257	0.220459	Blue	Black
chr10_114709746_114710463	718	uc021pyp.1	0	114710009	114927436	+	TCF7L2	0.171138	1.54843	1.28463	1.43107	3.03366	1.94e-05	0.08665	0.887754	Blue	Black
chr10_115438939_115439059	121	uc001lan.4	17	115438921	115490668	+	CASP7	0.0570461	0.26697	0.350354	0.542819	2.00968	0.218765	-0.383019	0.803636	Black	Black
chr10_115439551_115439751	201	uc010qsa.3	122	115439428	115490668	+	CASP7	0.114092	0.961093	0.350354	0.641513	2.90782	0.000729421	-0.62112	0.480724	Blue	Black
chr10_115614227_115614474	248	uc001lax.2	0	115614391	115672265	+	NHLRC2	0.228184	0.961093	0.700708	0.986943	1.94817	0.00720348	-0.249357	0.720144	Blue	Black
chr10_116066384_116066668	285	uc010qsd.2	-1678	116054583	116064705	-	AFAP1L2	0.0570461	0.800911	1.22624	1.08564	3.56946	0.000977369	0.416114	0.360486	Blue	Black
chr10_116393231_116393360	130	uc021pze.1	-1130	116200776	116392100	-	ABLIM1	0.171138	0.640729	0.175177	0.0986943	1.76996	0.057391	1.01828	1	Black	Black
chr10_116581329_116581452	124	uc001lcb.3	-50	116581503	116624474	+	FAM160B1	0.0570461	0.320364	0.583923	0.296083	2.26646	0.125014	1.20289	0.143499	Black	Black
chr10_11782215_11782559	345	uc001ikw.4	-1796	11784356	11806065	+	ECHDC3	0.0570461	0.854305	0.642315	0.444124	3.66177	0.000519298	0.765534	0.263226	Blue	Black
chr10_11783958_11785411	1454	uc009xix.4	0	11784356	11806065	+	ECHDC3	0.513415	3.89777	1.92695	1.62846	2.81304	5.65e-12	0.483807	0.175435	Blue	Black
chr10_118927776_118927888	113	uc021pzl.1	-490	118927189	118927285	-	MIR3663	0.228184	0.427152	0.525531	0.789555	0.791433	0.387726	-0.340943	0.690077	Black	Black
chr10_120514446_120514787	342	uc001lds.1	0	120440494	120514758	-	CACUL1	0.171138	1.17467	1.57659	0.838902	2.63721	0.000277613	1.14628	0.016119	Blue	Black
chr10_120789004_120789253	250	uc009xzf.1	0	120789228	120793854	+	NANOS1	0.0570461	0.694123	0.992669	0.493472	3.36496	0.00341997	1.23908	0.0357248	Blue	Black
chr10_12084843_12085454	612	uc001ilc.3	0	11962021	12085169	-	UPF2	0.399323	1.86879	2.04373	1.7765	2.11265	0.000112583	0.443434	0.235272	Blue	Black
chr10_120925208_120925468	261	uc001leb.3	-3	120900425	120925204	-	SFXN4	0.0570461	0.694123	0.7591	0.444124	3.36496	0.00341997	1.00446	0.133845	Blue	Black
chr10_120926359_120926628	270	uc001leb.3	-1154	120900425	120925204	-	SFXN4	0.171138	0.694123	0.0583923	0.148041	1.88422	0.0351702	-1.02488	0.625008	Black	Black
chr10_120966966_120967210	245	uc009xzh.3	0	120967197	121215131	+	GRK5	0.0570461	0.694123	0.583923	0.0986943	3.36496	0.00341997	2.72096	0.0063507	Blue	Green
chr10_12110586_12110688	103	uc001ild.5	-227	12110916	12165227	+	DHTKD1	0.114092	0.427152	0.116785	0.246736	1.75109	0.109393	-0.804541	0.68751	Black	Black
chr10_121302294_121302627	334	uc001leg.3	-71	121259339	121302222	-	RGS10	0.171138	0.694123	0.7591	0.444124	1.88422	0.0351702	1.00446	0.133845	Black	Black
chr10_121410699_121410966	268	uc001lem.3	0	121410882	121437329	+	BAG3	0.627507	1.12128	0.875885	0.641513	0.735884	0.215404	0.685962	0.345	Black	Black
chr10_121485438_121485574	137	uc001leo.3	0	121485559	121588662	+	INPP5F	0.0570461	0.53394	0.525531	0.69086	2.99083	0.0214908	-0.150158	1	Black	Black
chr10_121632383_121632601	219	uc001ler.3	0	121588916	121632395	-	MCMBP	0.342276	1.22806	0.700708	0.888249	1.72824	0.00813945	-0.098514	1	Blue	Black
chr10_12171302_12171579	278	uc001ile.2	-60	12171640	12207403	+	SEC61A2	0.171138	0.694123	0.583923	0.542819	1.88422	0.0351702	0.344066	0.663659	Black	Black
chr10_12237828_12238200	373	uc001ilj.3	0	12209573	12238143	-	NUDT5	0.228184	1.49503	0.875885	0.789555	2.5818	0.000113353	0.389405	0.473202	Blue	Black
chr10_123687516_123687786	271	uc010qts.2	0	123502625	123687546	-	ATE1	0.28523	0.854305	0.408746	0.394777	1.46584	0.0414104	0.288222	1	Black	Black
chr10_123733713_123734371	659	uc010qtu.1	0	123719534	123734273	-	NSMCE4A	0.399323	1.22806	1.57659	0.888249	1.50978	0.0161411	1.0645	0.0259315	Black	Black
chr10_123747274_123747416	143	uc001lfv.3	-1272	123748689	124014057	+	TACC2	0.114092	0.587335	0.7591	0.69086	2.20406	0.038586	0.375269	0.701149	Black	Black
chr10_123872166_123872468	303	uc001lfx.3	-85	123872554	124014057	+	TACC2	0.28523	0.640729	1.16785	0.69086	1.05477	0.210152	0.992738	0.0576568	Black	Black
chr10_124133980_124134103	124	uc001lge.2	0	124134094	124191871	+	PLEKHA1	0.114092	0.854305	0.350354	0.296083	2.73922	0.00235181	0.475804	0.774428	Blue	Black
chr10_124713730_124713934	205	uc001lgx.2	0	124690419	124713919	-	C10orf88	0.28523	0.854305	0.583923	0.493472	1.46584	0.0414104	0.479683	0.50349	Black	Black
chr10_124767989_124768445	457	uc031pxn.1	0	124750322	124768366	-	IKZF5	0.342276	1.28146	1.05106	0.986943	1.78929	0.00522974	0.331461	0.627172	Blue	Black
chr10_125853020_125853529	510	uc001lho.4	0	125779169	125853123	-	CHST15	0.171138	1.12128	1.28463	1.13498	2.57051	0.00048899	0.419187	0.371411	Blue	Black
chr10_126107054_126107562	509	uc001lhr.3	0	126085872	126107545	-	OAT	0.228184	1.17467	0.992669	0.740207	2.23574	0.00249716	0.661048	0.215404	Blue	Black
chr10_126846925_126847403	479	uc009yak.3	0	126676418	126847285	-	CTBP2	0.28523	1.44164	0.992669	0.937596	2.21587	0.000536146	0.322938	0.617786	Blue	Black
chr10_126847961_126848251	291	uc009yak.3	-675	126676418	126847285	-	CTBP2	0.0570461	0.854305	0.525531	0.197389	3.66177	0.000519298	1.62048	0.0923071	Blue	Black
chr10_126848823_126850171	1349	uc001lih.4	0	126676418	126849624	-	CTBP2	0.399323	4.37831	3.32836	2.56605	3.33778	1.56e-15	0.616666	0.0347184	Blue	Black
chr10_126850756_126851197	442	uc001lih.4	-1131	126676418	126849624	-	CTBP2	0.228184	0.800911	0.583923	0.641513	1.68725	0.0308992	0.105965	1	Black	Black
chr10_128594294_128594551	258	uc010qun.2	270	128594023	129250780	+	DOCK1	0.0570461	0.694123	0.408746	0.148041	3.36496	0.00341997	1.66084	0.109393	Blue	Black
chr10_131265191_131265342	152	uc001lkh.2	-111	131265454	131565783	+	MGMT	0.0570461	0.320364	0.583923	0.296083	2.26646	0.125014	1.20289	0.143499	Black	Black
chr10_13141326_13141426	101	uc001ilr.2	286	12938625	13141713	-	CCDC3	0	0.213576	0.175177	0.394777	4.95499	0.125008	-0.906239	0.548852	Black	Black
chr10_13141801_13142937	1137	uc010qbr.1	0	13142082	13180276	+	OPTN	0.456369	2.82988	2.2773	2.22062	2.51974	5.31e-08	0.278351	0.445406	Blue	Black
chr10_131908767_131909493	727	uc010qus.2	0	131862162	131909081	-	C10orf143	0.28523	2.40273	1.81016	1.7765	2.95	5.77e-08	0.2689	0.538724	Blue	Black
chr10_13344016_13344509	494	uc001imf.3	-1885	13319796	13342130	-	PHYH	0.399323	1.01449	1.28463	1.33237	1.2359	0.0755582	0.189209	0.775506	Black	Black
chr10_133795028_133795687	660	uc010qut.1	0	133783191	133795435	-	BNIP3	0.28523	1.92219	1.40142	1.48041	2.62913	8.4e-06	0.162945	0.783905	Blue	Black
chr10_134062437_134062678	242	uc001llc.1	0	134020996	134062612	-	STK32C	0.28523	0.907699	0.350354	0.444124	1.5526	0.0525056	-0.0977013	1	Black	Black
chr10_134121442_134122653	1212	uc001lle.1	0	134020996	134121477	-	STK32C	0.399323	2.99007	2.68605	2.07258	2.78867	3.02e-09	0.615129	0.0558923	Blue	Black
chr10_134144880_134145729	850	uc009ybc.2	0	134037911	134145356	-	STK32C	0.171138	1.762	2.04373	1.57911	3.21927	3.48e-06	0.612632	0.114383	Blue	Black
chr10_134350870_134351306	437	uc001llo.1	-46	134351353	134591381	+	INPP5A	0.342276	1.8154	1.34302	1.38172	2.28945	7.05e-05	0.200853	0.779826	Blue	Black
chr10_135092192_135092489	298	uc009ybj.2	-1784	135085697	135090407	-	ADAM8	0.171138	0.640729	0.700708	0.394777	1.76996	0.057391	1.05699	0.115356	Black	Black
chr10_135121640_135121862	223	uc001lmj.1	-560	135122423	135126666	+	ZNF511	0.0570461	0.587335	0.233569	0.444124	3.12661	0.0117233	-0.670407	0.581081	Black	Black
chr10_135122549_135122995	447	uc031pxr.1	0	135115233	135122660	-	TUBGCP2	0.171138	1.12128	0.875885	0.493472	2.57051	0.00048899	1.05968	0.107798	Blue	Black
chr10_135186895_135187252	358	uc001lmu.3	0	135175987	135186908	-	ECHS1	0.228184	0.747517	0.583923	0.444124	1.58862	0.0490615	0.629384	0.359332	Black	Black
chr10_14920309_14920819	511	uc021png.1	0	14920782	14946304	+	SUV39H2	0.228184	1.49503	1.45981	1.13498	2.5818	0.000113353	0.602796	0.193525	Blue	Black
chr10_14995569_14996194	626	uc009xji.3	0	14948871	14996094	-	DCLRE1C	0.399323	1.49503	0.817492	0.641513	1.79209	0.00188172	0.587136	0.442134	Blue	Black
chr10_15001268_15002063	796	uc009xjk.1	0	15001438	15014850	+	MEIG1	0.798645	2.29594	2.16052	1.52976	1.4205	0.000687991	0.738164	0.0533752	Blue	Black
chr10_15210587_15211136	550	uc001ioa.1	0	15147771	15210695	-	NMT2	0.456369	1.38825	0.525531	0.838902	1.49602	0.00905319	-0.427639	0.690077	Blue	Black
chr10_16478243_16479163	921	uc031pti.1	0	16478942	16555744	+	PTER	0.456369	2.13576	2.74444	1.92454	2.11493	2.5e-05	0.752618	0.0178793	Blue	Black
chr10_16859354_16859753	400	uc001ion.3	0	16792876	16859453	-	RSU1	0.399323	1.54843	1.10945	1.28303	1.84248	0.00188172	0.0329274	1	Blue	Black
chr10_17269754_17271348	1595	uc001iou.2	0	17270258	17279592	+	VIM	1.08388	5.23262	6.13119	4.73733	2.16901	5.46e-12	0.614146	0.00384569	Blue	Green
chr10_17271970_17273443	1474	uc001iot.1	0	17257195	17271983	-	NA	0.570461	4.75207	4.14585	3.84908	2.94832	1.07e-14	0.349387	0.162397	Blue	Black
chr10_17658788_17658885	98	uc001ipg.3	487	17631958	17659373	-	HACD1	0.0570461	0.320364	0.467138	0.148041	2.26646	0.125014	1.85084	0.0654449	Black	Black
chr10_17685508_17685677	170	uc001ipj.2	-446	17686124	17758821	+	STAM	0.0570461	0.694123	0.525531	1.13498	3.36496	0.00341997	-0.860533	0.149679	Blue	Black
chr10_21463297_21463512	216	uc031ptl.1	65	21463231	21463852	+	NEBL-AS1	0.114092	0.747517	0.291962	0.148041	2.54828	0.00738962	1.18385	0.289083	Blue	Black
chr10_21785792_21786348	557	uc001iqn.4	0	21783421	21786213	-	CASC10	0.342276	1.17467	1.16785	0.69086	1.66448	0.0125536	0.992738	0.0576568	Black	Black
chr10_21806345_21806461	117	uc021pnx.1	289	21804025	21806751	-	NA	0	0.694123	0.233569	0.0986943	6.62286	0.000488619	1.42117	0.453142	Blue	Black
chr10_21822587_21823202	616	uc001iqv.3	0	21823101	22032559	+	MLLT10	0.456369	1.60182	0.934277	1.28303	1.70149	0.00256799	-0.213526	0.75528	Blue	Black
chr10_22609844_22610324	481	uc001irh.3	0	22610139	22620414	+	BMI1	0.228184	1.17467	0.7591	0.641513	2.23574	0.00249716	0.48104	0.557251	Blue	Black
chr10_23727774_23728359	586	uc001irr.2	0	23728198	23731310	+	OTUD1	0.171138	1.54843	0.525531	0.740207	3.03366	1.94e-05	-0.248702	0.83884	Blue	Black
chr10_24755023_24755557	535	uc001irz.3	0	24755460	24836417	+	KIAA1217	0.28523	0.907699	0.467138	0.888249	1.5526	0.0525056	-0.677282	0.424417	Black	Black
chr10_25011595_25012218	624	uc009xkl.1	0	24885669	25012169	-	ARHGAP21	0.114092	1.60182	0.583923	0.592166	3.64054	4.65e-07	0.220109	0.831831	Blue	Black
chr10_25013485_25014171	687	uc001isb.2	-887	24872538	25012597	-	ARHGAP21	0.171138	1.49503	0.875885	0.937596	2.98327	3.4e-05	0.143537	0.86419	Blue	Black
chr10_25305536_25305629	94	uc001isi.4	27	25305508	25315593	+	THNSL1	0.0570461	0.26697	0.467138	0.444124	2.00968	0.218765	0.311169	1	Black	Black
chr10_27149868_27150037	170	uc010qdk.2	0	27035525	27150016	-	ABI1	0.28523	0.907699	0.525531	0.789555	1.5526	0.0525056	-0.340943	0.690077	Black	Black
chr10_27444077_27444576	500	uc009xkx.2	323	27443753	27475848	+	MASTL	0.114092	1.17467	1.28463	0.641513	3.1954	6.62e-05	1.23533	0.0166935	Blue	Black
chr10_27530965_27531238	274	uc001itq.3	0	27484143	27531068	-	ACBD5	0.171138	0.907699	0.992669	0.394777	2.26779	0.00442877	1.55583	0.0146459	Blue	Black
chr10_30024735_30024942	208	uc001iuu.1	-4	29746277	30024730	-	SVIL	0.114092	0.747517	0.467138	0.592166	2.54828	0.00738962	-0.0981059	1	Blue	Black
chr10_30720284_30720585	302	uc001ivi.2	-2364	30722950	30750762	+	MAP3K8	0.171138	0.480546	0.875885	0.937596	1.36019	0.146021	0.143537	0.86419	Black	Black
chr10_30722743_30722917	175	uc001ivi.2	-32	30722950	30750762	+	MAP3K8	0.0570461	0.480546	0.350354	0.444124	2.84094	0.0214908	-0.0977013	1	Black	Black
chr10_3108686_3109185	500	uc001igp.3	-526	3109712	3178997	+	PFKP	0.228184	0.800911	0.467138	0.296083	1.68725	0.0308992	0.884674	0.423985	Black	Black
chr10_3109686_3109819	134	uc001igp.3	0	3109712	3178997	+	PFKP	0	0.587335	0.408746	0.197389	6.38451	0.00195405	1.26262	0.22659	Blue	Black
chr10_31320230_31321028	799	uc010qec.1	0	31137460	31320866	-	ZNF438	0.28523	1.65522	1.81016	0.937596	2.41426	0.000117158	1.1857	0.00461201	Blue	Green
chr10_31321375_31321650	276	uc010qec.1	-508	31137460	31320866	-	ZNF438	0	0.961093	0.350354	0.838902	7.08827	1.53e-05	-1.00437	0.133845	Blue	Black
chr10_3214971_3215494	524	uc010qai.2	0	3180427	3215033	-	PITRM1	0.342276	1.70861	0.875885	1.48041	2.20233	0.000191595	-0.511391	0.291327	Blue	Black
chr10_32216398_32217877	1480	uc009xlr.2	0	32103187	32217804	-	ARHGAP12	0.399323	3.31043	1.57659	2.02323	2.93518	1.03e-10	-0.11661	0.807261	Blue	Black
chr10_33246981_33247392	412	uc001iwt.4	0	33189246	33247293	-	ITGB1	0.399323	0.854305	0.992669	0.789555	0.989851	0.210095	0.568807	0.29629	Black	Black
chr10_34716225_34716495	271	uc001ixo.2	-565	34601188	34715659	-	PARD3	0.228184	0.640729	0.408746	0.444124	1.36849	0.118498	0.12117	1	Black	Black
chr10_35415834_35416080	247	uc031ptw.1	64	35415769	35501886	+	CREM	0.114092	0.800911	0.291962	0.641513	2.64691	0.00418387	-0.879239	0.332349	Blue	Black
chr10_38265435_38265733	299	uc001izf.1	0	38238795	38265453	-	ZNF25	0.0570461	1.54843	1.57659	1.62846	4.5144	1.12e-07	0.195309	0.698974	Blue	Black
chr10_38383082_38383216	135	uc001izk.3	-47	38383264	38412278	+	ZNF37A	0.171138	0.053394	0.233569	0.69086	-1.65046	0.625008	-1.2996	0.143499	Black	Black
chr10_43133452_43134266	815	uc001jag.1	0	43084555	43133992	-	ZNF33B	0.513415	2.24255	2.16052	1.72715	2.01747	2.4e-05	0.563849	0.12506	Blue	Black
chr10_43633787_43633887	101	uc001jam.2	-5	43633893	43657765	+	CSGALNACT2	0.0570461	0.427152	0.642315	0.542819	2.67364	0.0390713	0.480217	0.523516	Black	Black
chr10_43892363_43892923	561	uc001jar.2	0	43881065	43892794	-	HNRNPF	0.28523	1.22806	1.45981	1.03629	1.98577	0.00372402	0.733175	0.103889	Blue	Black
chr10_43893437_43893825	389	uc001jar.2	-642	43881065	43892794	-	HNRNPF	0.399323	0.53394	0.525531	0.641513	0.318912	1	-0.0443867	1	Black	Black
chr10_43902891_43903528	638	uc001jas.2	0	43881065	43903299	-	HNRNPF	0.456369	1.38825	1.28463	0.838902	1.49602	0.00905319	0.852081	0.108201	Blue	Black
chr10_43904327_43904824	498	uc001jau.2	0	43881065	43904696	-	HNRNPF	0.228184	1.65522	1.10945	1.28303	2.72798	3.87e-05	0.0329274	1	Blue	Black
chr10_43932218_43932525	308	uc010qfb.1	-48	43932574	43978007	+	ZNF487	0.171138	1.17467	0.934277	0.641513	2.63721	0.000277613	0.778449	0.200559	Blue	Black
chr10_44069911_44070097	187	uc009xmk.3	0	44051793	44070066	-	ZNF239	0.171138	0.800911	0.583923	0.444124	2.08871	0.0127334	0.629384	0.359332	Black	Black
chr10_45496310_45496753	444	uc001jbv.2	0	45493146	45496470	-	C10orf25	0.228184	0.907699	1.45981	0.641513	1.86633	0.0118265	1.41894	0.00338418	Black	Green
chr10_45496847_45496946	100	uc001jbv.2	-376	45493146	45496470	-	C10orf25	0.0570461	0.160182	0.291962	0.444124	1.29747	0.625008	-0.355821	0.790543	Black	Black
chr10_46089718_46090688	971	uc001jck.1	0	45952817	46090354	-	2019-03-08	0.399323	3.5774	2.33569	1.6778	3.04684	5.86e-12	0.717664	0.0474786	Blue	Black
chr10_46222301_46223093	793	uc010qfk.2	0	46222648	46288412	+	WASHC2C	0.570461	2.18916	1.86855	1.18433	1.83266	9.06e-05	0.896608	0.0331961	Blue	Black
chr10_47080996_47081335	340	uc001jee.3	-2198	47083534	47088320	+	NPY4R	0.342276	0.373758	0.817492	0.641513	0.0309001	1	0.587136	0.442134	Black	Black
chr10_47152742_47153770	1029	uc001jef.3	-1341	47096454	47151400	-	LINC00842	0.513415	1.97558	1.81016	1.72715	1.83522	0.000247887	0.309376	0.457175	Blue	Black
chr10_47655293_47656675	1383	uc031pux.1	-1558	47658234	47701017	+	NA	0.855691	3.15025	2.80283	3.05952	1.77692	5.31e-06	0.116126	0.701974	Blue	Black
chr10_47746861_47747026	166	uc001jeo.2	0	47746920	47770647	+	NA	0	0.854305	0.408746	0.246736	6.91967	6.11e-05	0.950879	0.387726	Blue	Black
chr10_48354797_48354976	180	uc001jex.3	-112	48355089	48373866	+	ZNF488	0.0570461	0.961093	0.291962	0.493472	3.83037	0.000145142	-0.505521	0.607268	Blue	Black
chr10_49512738_49513197	460	uc001jgn.3	-1588	49514786	49643183	+	MAPK8	0.114092	0.213576	0.817492	0.296083	0.774536	0.68751	1.68406	0.02662	Black	Black
chr10_49514299_49514677	379	uc001jgn.3	-108	49514786	49643183	+	MAPK8	0.399323	1.17467	1.22624	0.740207	1.44603	0.0241407	0.964228	0.0652958	Black	Black
chr10_49812485_49813503	1019	uc010qgl.3	0	49654068	49813176	-	ARHGAP22	0.684553	2.24255	0.992669	1.03629	1.60706	0.00026956	0.179595	0.87144	Blue	Black
chr10_49813998_49814383	386	uc010qgl.3	-821	49654068	49813176	-	ARHGAP22	0.342276	0.26697	0.583923	0.148041	-0.443786	1	2.16905	0.0224697	Black	Black
chr10_49815048_49815187	140	uc010qgl.3	-1871	49654068	49813176	-	ARHGAP22	0.228184	0.587335	0.233569	0.34543	1.2444	0.179597	-0.314395	1	Black	Black
chr10_49864366_49864471	106	uc001jgv.4	-55	49654068	49864310	-	ARHGAP22	0.0570461	0.427152	0.525531	0.296083	2.67364	0.0390713	1.05254	0.301796	Black	Black
chr10_51572226_51572446	221	uc001jit.3	0	51572364	51590734	+	NCOA4	0.627507	0.800911	0.642315	0.542819	0.254091	0.84504	0.480217	0.523516	Black	Black
chr10_51827577_51827762	186	uc010qhj.2	0	51827684	51893269	+	WASHC2A	0.228184	1.22806	1.10945	0.838902	2.2995	0.00151594	0.64165	0.243074	Blue	Black
chr10_52177558_52178574	1017	uc021pqr.1	0	52086965	52177940	-	SGMS1	0.684553	3.47061	3.38675	3.01018	2.23549	2.35e-08	0.412009	0.142381	Blue	Black
chr10_52383591_52384794	1204	uc009xot.1	0	52071022	52383737	-	SGMS1	0.456369	3.73758	3.7955	2.26997	2.92023	7.79e-12	0.982171	0.000645467	Blue	Green
chr10_54073699_54074394	696	uc009xox.2	0	54056608	54073888	-	PRKG1-AS1	0.798645	1.97558	1.63498	2.12193	1.20441	0.00661439	-0.132816	0.810017	Blue	Black
chr10_5726635_5726809	175	uc001iij.3	0	5726801	5805703	+	FAM208B	0.228184	1.01449	0.175177	0.296083	2.02561	0.00434779	-0.499786	1	Blue	Black
chr10_5855384_5856049	666	uc009xid.3	0	5807186	5855512	-	GDI2	0.342276	1.92219	1.22624	1.28303	2.37159	2.54e-05	0.176568	0.770922	Blue	Black
chr10_5931745_5932195	451	uc009xif.3	0	5920050	5931860	-	ANKRD16	0.342276	2.02897	1.16785	1.23368	2.44932	9e-06	0.162796	0.766046	Blue	Black
chr10_60028523_60028935	413	uc001jkc.5	0	60028862	60049019	+	CISD1	0.0570461	1.33485	1.16785	0.740207	4.30133	1.55e-06	0.894194	0.0895896	Blue	Black
chr10_60094355_60094956	602	uc021prc.1	0	60094739	60130513	+	UBE2D1	0.171138	1.65522	1.10945	1.52976	3.12945	1.1e-05	-0.219531	0.775506	Blue	Black
chr10_6018858_6019942	1085	uc021pmp.1	0	5994334	6019574	-	IL15RA	0.228184	2.18916	1.28463	1.62846	3.12983	1.41e-07	-0.0988879	0.891954	Blue	Black
chr10_61666271_61666747	477	uc001jks.4	0	61548506	61666414	-	CCDC6	0.228184	1.06788	1.05106	1.18433	2.09911	0.00260242	0.0701686	1	Blue	Black
chr10_6244683_6245140	458	uc001ijf.3	0	6244840	6277507	+	PFKFB3	0.342276	1.44164	1.16785	0.986943	1.95833	0.00132117	0.482634	0.429688	Blue	Black
chr10_6264410_6264580	171	uc001ijg.3	-1531	6266112	6277507	+	PFKFB3	0.228184	0.587335	0.700708	0.789555	1.2444	0.179597	0.0699624	1	Black	Black
chr10_62704509_62704611	103	uc001jli.3	-475	62629198	62704033	-	RHOBTB1	0	0.587335	0.116785	0.0493472	6.38451	0.00195405	1.36246	1	Blue	Black
chr10_6316947_6317706	760	uc021pms.1	-1943	6319650	6377937	+	LOC399715	0.684553	2.18916	2.74444	1.82585	1.57241	0.000410985	0.828276	0.0116709	Blue	Black
chr10_64576421_64576689	269	uc010qin.2	-294	64571756	64576126	-	EGR2	0.171138	0.373758	0.934277	0.394777	1.00362	0.343776	1.46892	0.0226725	Black	Black
chr10_64892914_64893050	137	uc010qip.2	0	64893007	64914786	+	NRBF2	0.171138	0.694123	0.525531	0.444124	1.88422	0.0351702	0.479032	0.480724	Black	Black
chr10_65280558_65280915	358	uc009xpl.2	-207	65281123	65359067	+	REEP3	0.28523	1.22806	0.992669	1.13498	1.98577	0.00372402	0.0492163	1	Blue	Black
chr10_6821071_6821972	902	uc001ijm.3	0	6821560	6884868	+	LINC00707	0.0570461	3.09685	3.21158	2.46736	5.5111	2.33e-14	0.621653	0.0313945	Blue	Black
chr10_69644279_69644457	179	uc001jnd.3	0	69644427	69678147	+	SIRT1	0.0570461	1.17467	0.700708	0.69086	4.11795	1.1e-05	0.260747	0.84504	Blue	Black
chr10_69644871_69645075	205	uc010qis.2	0	69644939	69678147	+	SIRT1	0.114092	0.694123	0.175177	0.197389	2.44241	0.0129457	0.0681594	1	Black	Black
chr10_69834072_69835172	1101	uc001jnk.4	0	69828759	69835103	-	HERC4	0.456369	3.89777	3.32836	2.22062	2.98066	1.41e-12	0.824625	0.00556118	Blue	Green
chr10_70286478_70286874	397	uc001joi.3	405	70242090	70287280	-	SLC25A16	0.342276	1.01449	1.05106	1.03629	1.45435	0.0433123	0.261569	0.749309	Black	Black
chr10_70287220_70287338	119	uc010qiy.2	0	70242090	70287280	-	SLC25A16	0.28523	0.373758	0.642315	0.740207	0.288438	0.774428	0.0378005	1	Black	Black
chr10_70660998_70661176	179	uc001jou.3	0	70661034	70706603	+	DDX50	0	0.694123	0.467138	0.34543	6.62286	0.000488619	0.667181	0.607268	Blue	Black
chr10_70748408_70749165	758	uc001joy.3	0	70748477	70776739	+	KIF1BP	0.627507	1.44164	1.28463	1.08564	1.09643	0.0470734	0.482904	0.291327	Black	Black
chr10_70883540_70883969	430	uc009xqa.3	0	70883908	70932616	+	VPS26A	0.171138	1.60182	1.28463	1.52976	3.08235	1.94e-05	-0.00909952	1	Blue	Black
chr10_70884371_70884658	288	uc009xqa.3	462	70883908	70932616	+	VPS26A	0.114092	0.694123	0.350354	0.246736	2.44241	0.0129457	0.732008	0.548852	Black	Black
chr10_70992219_70992358	140	uc010qje.2	-400	70992759	71027315	+	HKDC1	0.114092	1.12128	1.16785	1.08564	3.1287	0.000121313	0.34608	0.532798	Blue	Black
chr10_71028445_71028708	264	uc009xqc.2	-1047	71029756	71103745	+	HK1	0	0.694123	1.05106	1.03629	6.62286	0.000488619	0.261569	0.749309	Blue	Black
chr10_71078376_71078478	103	uc009xqd.3	-124	71078603	71149195	+	HK1	0.0570461	0.480546	0.233569	0.197389	2.84094	0.0214908	0.471044	0.726574	Black	Black
chr10_71079102_71079524	423	uc001jpl.4	498	71078603	71161637	+	HK1	0.399323	0.961093	0.992669	0.641513	1.15845	0.107798	0.865363	0.149679	Black	Black
chr10_71168383_71168545	163	uc001jpm.2	492	71163958	71169038	-	TACR2	0.114092	1.06788	0.408746	0.888249	3.05877	0.000221572	-0.867281	0.307518	Blue	Black
chr10_71389904_71390027	124	uc001jpq.4	0	71390003	71393355	+	FAM241B	0	0.640729	0.233569	0.394777	6.5086	0.000977126	-0.503355	0.774428	Blue	Black
chr10_71892305_71892699	395	uc021psi.1	0	71872023	71892690	-	AIFM2	0.228184	1.12128	0.934277	1.03629	2.16904	0.00154587	0.0926815	1	Blue	Black
chr10_71905848_71906130	283	uc001jqq.4	365	71897737	71906496	-	TYSND1	0	0.854305	0.291962	0.197389	6.91967	6.11e-05	0.78563	0.507833	Blue	Black
chr10_71906706_71907080	375	uc031pvn.1	-209	71897737	71906496	-	TYSND1	0.114092	0.694123	0.583923	0.69086	2.44241	0.0129457	0.000193382	1	Black	Black
chr10_72136137_72136710	574	uc031pvo.1	0	72058726	72136535	-	LRRC20	0.456369	1.92219	2.04373	1.18433	1.96346	0.000170704	1.02549	0.0135183	Blue	Black
chr10_72137984_72138480	497	uc031pvo.1	-1448	72058726	72136535	-	LRRC20	0.28523	1.12128	1.75177	1.57911	1.85532	0.00936466	0.390953	0.374307	Blue	Black
chr10_72142340_72142605	266	uc031pvt.1	0	72058726	72142406	-	LRRC20	0.114092	0.747517	0.525531	0.542819	2.54828	0.00738962	0.193714	0.823821	Blue	Black
chr10_72163781_72163903	123	uc001jrb.3	0	72163861	72188374	+	EIF4EBP2	0.28523	0.747517	0.233569	0.444124	1.2749	0.0962836	-0.670407	0.581081	Black	Black
chr10_72237468_72237688	221	uc001jrd.4	-875	72238564	72328206	+	PALD1	0.171138	0.26697	0.817492	0.34543	0.528938	0.726574	1.46657	0.0525056	Black	Black
chr10_72238087_72238189	103	uc001jrd.4	-374	72238564	72328206	+	PALD1	0.0570461	0.427152	0.291962	0.0493472	2.67364	0.0390713	2.64089	0.125014	Black	Black
chr10_72576067_72576423	357	uc001jrm.3	362	72575704	72640932	+	SGPL1	0.228184	1.22806	0.934277	0.888249	2.2995	0.00151594	0.313417	0.607656	Blue	Black
chr10_72972050_72972295	246	uc001jrp.3	0	72972292	73062635	+	UNC5B	0.171138	0.800911	0.7591	0.493472	2.08871	0.0127334	0.854758	0.210095	Black	Black
chr10_73533324_73533727	404	uc001jse.3	0	73507314	73533337	-	VSIR	0.342276	0.961093	0.7591	1.08564	1.37691	0.0639477	-0.271389	0.735926	Black	Black
chr10_73610937_73611133	197	uc001jsm.3	0	73576055	73611082	-	PSAP	0.114092	0.694123	1.22624	0.937596	2.44241	0.0129457	0.626118	0.268288	Black	Black
chr10_73620307_73620458	152	uc021psn.1	-688	73621147	73995618	+	ANAPC16	0.0570461	1.12128	0.875885	0.641513	4.05125	2.1e-05	0.685962	0.345	Blue	Black
chr10_73621332_73621429	98	uc021psn.1	184	73621147	73995618	+	ANAPC16	0.0570461	0.26697	0.642315	0.246736	2.00968	0.218765	1.59524	0.0490615	Black	Black
chr10_73975709_73976110	402	uc021pso.1	0	73855790	73975867	-	ASCC1	0.570461	1.8154	1.05106	1.18433	1.56354	0.00191835	0.0701686	1	Blue	Black
chr10_74031874_74033858	1985	uc001jsx.1	0	74033677	74035797	+	DDIT4	1.93957	6.56747	5.66405	6.26709	1.66077	2.31e-10	0.0967429	0.686942	Blue	Black
chr10_74114396_74115164	769	uc010qjv.1	0	74092588	74114907	-	DNAJB12	0.399323	2.13576	1.45981	2.22062	2.30461	9.29e-06	-0.361045	0.396294	Blue	Black
chr10_74385276_74386303	1028	uc001jtb.2	0	74127084	74385949	-	MICU1	0.513415	2.99007	2.97801	2.76344	2.43137	3.41e-08	0.349884	0.246156	Blue	Black
chr10_74856746_74856843	98	uc010qkb.2	-13	74766980	74856732	-	P4HA1	0	0.160182	0.467138	0.296083	4.55537	0.250008	0.884674	0.423985	Black	Black
chr10_75006460_75007137	678	uc021ptm.1	0	75007125	75036742	+	DNAJC9-AS1	0.456369	1.8154	1.75177	2.12193	1.88131	0.000432034	-0.0336365	1	Blue	Black
chr10_75012019_75012648	630	uc001jtt.1	0	75008601	75012451	-	MRPS16	0.684553	1.60182	1.69338	1.33237	1.12346	0.0275661	0.586116	0.141012	Black	Black
chr10_75013046_75013269	224	uc001jtu.1	496	75012549	75014101	+	NA	0.0570461	0.053394	0.7591	0.740207	-0.169717	1	0.276725	0.850576	Black	Black
chr10_75173628_75173878	251	uc009xrf.1	0	75139789	75173841	-	ANXA7	0.228184	0.854305	0.817492	0.444124	1.77957	0.0192224	1.11055	0.0931789	Black	Black
chr10_75254452_75255958	1507	uc001jui.2	0	75203560	75255782	-	PPP3CB	1.19797	5.12583	4.90495	3.40495	1.99575	9.52e-11	0.768157	0.00160148	Blue	Green
chr10_75571543_75571764	222	uc010qkt.1	0	75561669	75571589	-	NDST2	0.228184	0.694123	0.700708	0.641513	1.48275	0.0768372	0.366518	0.690077	Black	Black
chr10_75598685_75598818	134	uc001jvx.1	-1415	75577237	75597269	-	CAMK2G	0.114092	0.320364	0.525531	0.34543	1.34391	0.289083	0.835044	0.454537	Black	Black
chr10_75668678_75669070	393	uc001jwa.3	-1791	75670862	75677258	+	PLAU	0.513415	1.33485	1.10945	1.7765	1.27211	0.0243315	-0.434321	0.341028	Black	Black
chr10_75670065_75670737	673	uc001jwa.3	-124	75670862	75677258	+	PLAU	0.28523	0.961093	1.57659	1.38172	1.63444	0.0347111	0.431215	0.280749	Black	Black
chr10_75757394_75757758	365	uc010qky.1	-113	75757872	75874145	+	VCL	0.171138	0.907699	1.34302	1.08564	2.26779	0.00442877	0.546739	0.232804	Blue	Black
chr10_75936220_75937334	1115	uc010qlc.2	0	75936247	76469061	+	ADK	0.912737	3.6308	2.86122	2.02323	1.8889	3.35e-07	0.740721	0.0206442	Blue	Black
chr10_76585714_76586756	1043	uc031pvy.1	0	76586171	76792380	+	KAT6B	0.741599	4.05795	1.98534	2.22062	2.34622	4.33e-10	0.0809768	0.909983	Blue	Black
chr10_76817991_76818253	263	uc001jwq.1	18	76797594	76818272	-	DUPD1	0.0570461	0.747517	0.700708	0.246736	3.47083	0.00183234	1.71965	0.0308992	Blue	Black
chr10_76968246_76968455	210	uc021ptp.1	-1456	76969912	76991207	+	VDAC2	0.228184	1.06788	0.408746	0.394777	2.09911	0.00260242	0.288222	1	Blue	Black
chr10_76969660_76970743	1084	uc010qle.2	0	76970300	76991207	+	VDAC2	0.912737	4.75207	3.7955	3.30626	2.27651	2.31e-11	0.441074	0.0980441	Blue	Black
chr10_76995193_76995567	375	uc001jxb.3	202	76993729	76995770	-	COMTD1	0.114092	0.800911	0.875885	0.740207	2.64691	0.00418387	0.481646	0.361671	Blue	Black
chr10_77054328_77055051	724	uc001jxd.2	-1089	77056141	77121436	+	ZNF503-AS1	0.399323	1.97558	1.75177	1.13498	2.19253	4.21e-05	0.864832	0.0402797	Blue	Black
chr10_77159368_77160431	1064	uc010qlf.2	-854	77161286	77168740	+	ZNF503-AS2	0.228184	1.97558	0.875885	0.740207	2.98224	1.39e-06	0.481646	0.361671	Blue	Black
chr10_77161628_77162481	854	uc001jxg.3	-114	77157603	77161513	-	ZNF503	0.399323	2.45613	2.16052	1.48041	2.50562	4.07e-07	0.785244	0.0385288	Blue	Black
chr10_77163673_77163808	136	uc010qlg.2	158	77163514	77168740	+	ZNF503-AS2	0.0570461	0.26697	0.525531	0.0493472	2.00968	0.218765	3.47574	0.0117233	Black	Black
chr10_79110563_79110705	143	uc009xrt.1	-43	78637358	79110519	-	KCNMA1	0.342276	0.640729	0.7591	0.937596	0.797234	0.332349	-0.0613841	1	Black	Black
chr10_80826812_80827399	588	uc001jzz.3	0	80703083	80827205	-	ZMIZ1-AS1	0.114092	1.12128	1.22624	0.838902	3.1287	0.000121313	0.785291	0.143386	Blue	Black
chr10_80828312_80828612	301	uc001kab.1	0	80777214	80828536	-	ZMIZ1-AS1	0.171138	1.06788	0.583923	0.296083	2.50057	0.000856543	1.20289	0.143499	Blue	Black
chr10_80897236_80897338	103	uc001kae.3	-2100	80899439	80977183	+	ZMIZ1	0.114092	0.53394	0.408746	0.148041	2.06828	0.0654449	1.66084	0.109393	Black	Black
chr10_81001710_81002068	359	uc001kag.2	-1356	81003425	81076285	+	ZMIZ1	0.228184	0.694123	0.642315	0.641513	1.48275	0.0768372	0.242116	0.83884	Black	Black
chr10_81204536_81204687	152	uc010qlr.2	-607	81142083	81203928	-	ZCCHC24	0	0.907699	0.233569	0.296083	7.00643	3.06e-05	-0.0969019	1	Blue	Black
chr10_81205468_81205840	373	uc009xrw.3	-84	81142083	81205383	-	ZCCHC24	0.114092	1.01449	1.57659	1.03629	2.98527	0.000402964	0.843762	0.0595271	Blue	Black
chr10_81838713_81839287	575	uc009xsm.3	0	81805989	81838949	-	TMEM254-AS1	0.399323	1.8154	1.45981	1.72715	2.07099	0.000182706	0.000194586	1	Blue	Black
chr10_81963451_81964551	1101	uc001kbq.1	0	81914880	81964247	-	ANXA11	0.399323	2.88328	2.39408	2.02323	2.73633	9.14e-09	0.48416	0.150851	Blue	Black
chr10_81965227_81965766	540	uc001kbu.1	0	81914880	81965433	-	ANXA11	0.228184	1.8154	1.10945	1.28303	2.86071	7.46e-06	0.0329274	1	Blue	Black
chr10_81967006_81967517	512	uc001kbv.3	0	81967466	81979413	+	LINC00857	0.28523	2.34934	1.98534	1.48041	2.91767	1.02e-07	0.663611	0.0817852	Blue	Black
chr10_82167855_82168331	477	uc001kcf.4	0	82168242	82192753	+	FAM213A	0.114092	1.06788	0.7591	0.838902	3.05877	0.000221572	0.0977882	1	Blue	Black
chr10_82213640_82214131	492	uc009xss.3	0	82214038	82282391	+	TSPAN14	0.171138	0.961093	1.63498	1.13498	2.34963	0.00257935	0.765653	0.0920012	Blue	Black
chr10_82295020_82296081	1062	uc001kck.1	-1576	82297658	82406316	+	SH2D4B	0.513415	1.97558	2.45248	2.26997	1.83522	0.000247887	0.353384	0.283827	Blue	Black
chr10_82300585_82300878	294	uc001kcl.1	9	82300575	82406316	+	SH2D4B	0.114092	0.373758	1.05106	0.542819	1.56182	0.179708	1.18544	0.0428062	Black	Black
chr10_85899185_85899278	94	uc010qma.1	0	85899185	85913311	+	GHITM	0.228184	0.373758	0.116785	0.592166	0.60216	0.548852	-2.04352	0.0923071	Black	Black
chr10_86088287_86088389	103	uc001kdg.1	-20	86088410	86133761	+	CCSER2	0.0570461	0.427152	0.233569	0.246736	2.67364	0.0390713	0.159302	1	Black	Black
chr10_86088832_86089050	219	uc010qmd.1	421	86088410	86278276	+	CCSER2	0.171138	0.800911	0.233569	0.394777	2.08871	0.0127334	-0.503355	0.774428	Black	Black
chr10_87402705_87402904	200	uc001kdm.1	-925	87403830	87407823	+	NA	0.0570461	0.427152	0.875885	0.444124	2.67364	0.0390713	1.20938	0.0639477	Black	Black
chr10_88280678_88281092	415	uc010qmh.1	64	88277328	88281157	-	WAPL	0	1.12128	0.700708	0.394777	7.30915	1.91e-06	1.05699	0.115356	Blue	Black
chr10_88516130_88516364	235	uc001kdy.3	-31	88516396	88684945	+	BMPR1A	0.0570461	0.480546	0.992669	0.444124	2.84094	0.0214908	1.38878	0.0191739	Black	Black
chr10_88730717_88732234	1518	uc001kec.1	-145	88726914	88730571	-	NA	1.14092	6.40729	6.36476	5.03341	2.38727	1.14e-15	0.580698	0.0047942	Blue	Black
chr10_88779074_88779264	191	uc010qmo.2	-781	88780046	88784487	+	FAM25A	0	0.53394	0.175177	0.394777	6.24873	0.00195405	-0.906239	0.548852	Blue	Black
chr10_88779443_88779978	536	uc010qmo.2	-67	88780046	88784487	+	FAM25A	0.228184	1.33485	1.16785	1.18433	2.41913	0.000547115	0.221341	0.651663	Blue	Black
chr10_88854883_88855233	351	uc001kei.4	0	88854953	88951222	+	FAM35A	0.114092	1.60182	1.5182	1.08564	3.64054	4.65e-07	0.722866	0.111493	Blue	Black
chr10_89623172_89623331	160	uc009xti.3	0	89618918	89623194	-	KLLN	0.0570461	0.53394	0.291962	0.34543	2.99083	0.0214908	0.000191409	1	Black	Black
chr10_91087682_91088062	381	uc001kgf.3	79	91087602	91100725	+	IFIT3	0.456369	0.747517	0.175177	1.08564	0.609224	0.523516	-2.34914	0.00260242	Black	Red
chr10_91152098_91152478	381	uc031pwq.1	0	91152303	91166244	+	IFIT1	0.228184	0.907699	0.233569	0.493472	1.86633	0.0118265	-0.820108	0.423985	Black	Black
chr10_92681007_92681180	174	uc001khe.1	0	92671857	92681032	-	ANKRD1	0.0570461	0.800911	0.7591	0.740207	3.56946	0.000977369	0.276725	0.850576	Blue	Black
chr10_92979071_92979626	556	uc010qnk.3	-281	92979908	93044088	+	PCGF5	0.513415	0.854305	0.7591	1.18433	0.63255	0.424417	-0.396128	0.617786	Black	Black
chr10_92979966_92980381	416	uc001khi.4	0	92980359	93044088	+	PCGF5	0.114092	1.44164	1.22624	0.838902	3.48925	3.04e-06	0.785291	0.143386	Blue	Black
chr10_95241954_95242509	556	uc009xuf.2	0	95157004	95242074	-	MYOF	0.228184	0.961093	1.98534	1.7765	1.94817	0.00720348	0.40174	0.282156	Blue	Black
chr10_95243626_95243811	186	uc009xuf.2	-1551	95157004	95242074	-	MYOF	0.0570461	0.480546	0.350354	0.148041	2.84094	0.0214908	1.44197	0.179708	Black	Black
chr10_95255606_95256970	1365	uc001kiq.4	0	95256389	95288849	+	CEP55	1.14092	4.64528	3.7955	3.4543	1.92393	2.62e-09	0.378014	0.16856	Blue	Black
chr10_96162107_96162579	473	uc001kjr.2	0	96162186	96296089	+	TBC1D12	0.28523	1.12128	0.875885	0.937596	1.85532	0.00936466	0.143537	0.86419	Blue	Black
chr10_97050385_97051028	644	uc001kkh.4	0	96997325	97050905	-	PDLIM1	0.171138	1.49503	1.34302	0.838902	2.98327	3.4e-05	0.915916	0.0596383	Blue	Black
chr10_97200723_97200825	103	uc001kko.3	111	97071530	97200937	-	SORBS1	0.114092	0.587335	0.116785	0.0493472	2.20406	0.038586	1.36246	1	Black	Black
chr10_977664_977978	315	uc031ptb.1	-18	852854	977645	-	LARP4B	0.28523	1.17467	0.992669	0.740207	1.92202	0.00593141	0.661048	0.215404	Blue	Black
chr10_97889909_97890514	606	uc001klr.3	95	97889813	97923517	+	ZNF518A	0.627507	1.65522	1.28463	0.888249	1.29482	0.0115253	0.770301	0.117354	Black	Black
chr10_979102_979280	179	uc031ptb.1	-1456	852854	977645	-	LARP4B	0.0570461	0.694123	0.233569	0.296083	3.36496	0.00341997	-0.0969019	1	Blue	Black
chr10_98592001_98592653	653	uc009xvg.2	0	98592017	98742626	+	LCOR	0.228184	1.01449	1.40142	0.789555	2.02561	0.00434779	1.06374	0.0275661	Blue	Black
chr10_99094526_99094991	466	uc001knd.1	-67	99092254	99094458	-	FRAT2	0.171138	1.97558	1.28463	0.592166	3.3837	3.37e-07	1.34948	0.0166935	Blue	Black
chr10_99185664_99185780	117	uc001kng.1	21	99178541	99185802	-	NA	0.0570461	0.320364	0.583923	0.394777	2.26646	0.125014	0.796436	0.359332	Black	Black
chr10_99258084_99258797	714	uc001knt.3	0	99218081	99258513	-	MMS19	0.513415	2.45613	1.57659	1.33237	2.14832	3.41e-06	0.483405	0.220459	Blue	Black
chr10_99400276_99400443	168	uc001kog.1	0	99400443	99436187	+	PI4K2A	0.342276	0.53394	0.7591	0.197389	0.537365	0.607268	2.14591	0.00754323	Black	Green
chr10_99408873_99408982	110	uc009xvw.2	-1715	99410698	99436187	+	PI4K2A	0.114092	0.26697	0.525531	0.34543	1.08713	0.453142	0.835044	0.454537	Black	Black
chr10_99447148_99448318	1171	uc001koi.2	-132	99437181	99447015	-	AVPI1	1.08388	4.64528	4.02907	4.63863	1.99749	1.09e-09	0.0394974	0.874923	Blue	Black
chr10_99449514_99449856	343	uc001koi.2	-2498	99437181	99447015	-	AVPI1	0.171138	0.961093	0.992669	1.43107	2.34963	0.00257935	-0.283321	0.551579	Blue	Black
chr10_99894020_99894517	498	uc009xvy.3	0	99894381	100004654	+	R3HCC1L	0.171138	1.86879	1.10945	0.888249	3.30383	1.09e-06	0.55987	0.324103	Blue	Black
chr11_101981044_101981301	258	uc021qpf.1	0	101981192	102104154	+	YAP1	0.0570461	1.01449	0.817492	0.69086	3.90782	7.64e-05	0.481365	0.571645	Blue	Black
chr11_101982264_101982851	588	uc010ruo.2	-319	101983171	102104154	+	YAP1	0.741599	1.44164	1.05106	1.28303	0.857755	0.108201	-0.0446382	1	Black	Black
chr11_102188099_102188566	468	uc001pgx.3	0	102188181	102210135	+	BIRC3	0.342276	1.12128	1.16785	1.52976	1.59778	0.0191739	-0.145923	0.887754	Black	Black
chr11_102962893_102963065	173	uc001phm.3	0	102921413	102962944	-	DCUN1D5	0.228184	1.06788	0.583923	0.740207	2.09911	0.00260242	-0.0983504	1	Blue	Black
chr11_10325029_10325731	703	uc001mil.1	-910	10326642	10328923	+	ADM	0.399323	1.762	1.34302	0.888249	2.02809	0.000294878	0.834136	0.0884994	Blue	Black
chr11_105893033_105893207	175	uc001piz.3	-78	105878629	105892954	-	MSANTD4	0.28523	0.53394	0.642315	0.740207	0.794903	0.423985	0.0378005	1	Black	Black
chr11_105948164_105948569	406	uc009yxm.3	0	105921825	105948465	-	KBTBD3	0.171138	1.12128	0.642315	0.740207	2.57051	0.00048899	0.0378005	1	Blue	Black
chr11_107436110_107436218	109	uc010rvr.2	205	107373453	107436424	-	ALKBH8	0.171138	0.640729	0.175177	0.197389	1.76996	0.057391	0.0681594	1	Black	Black
chr11_107798912_107799043	132	uc001pjt.3	-233	107799277	107834208	+	RAB39A	0.114092	0.587335	0.467138	0.493472	2.20406	0.038586	0.161468	1	Black	Black
chr11_107992048_107992735	688	uc001pjy.3	0	107992258	108018891	+	ACAT1	0.513415	1.65522	1.28463	0.937596	1.58097	0.00338418	0.692909	0.164242	Blue	Black
chr11_108093412_108094234	823	uc009yxr.1	0	108093559	108239826	+	ATM	0.627507	2.24255	0.992669	1.08564	1.73133	0.000128058	0.112934	1	Blue	Black
chr11_10921604_10922069	466	uc001mjn.1	-779	10905706	10920824	-	NA	0.228184	0.587335	0.875885	0.740207	1.2444	0.179597	0.481646	0.361671	Black	Black
chr11_109963956_109964286	331	uc009yxw.3	0	109964087	110042566	+	ZC3H12C	0.114092	0.694123	0.408746	0.394777	2.44241	0.0129457	0.288222	1	Black	Black
chr11_110167415_110168190	776	uc010rwe.2	0	110100166	110167437	-	RDX	0.228184	2.18916	2.04373	1.23368	3.12983	1.41e-07	0.966944	0.0135183	Blue	Black
chr11_110300551_110300698	148	uc001pkx.3	0	110300661	110335608	+	FDX1	0.28523	0.640729	0.525531	0.542819	1.05477	0.210152	0.193714	0.823821	Black	Black
chr11_111472812_111473151	340	uc001plt.3	-18	111473170	111597632	+	SIK2	0.28523	1.44164	0.7591	0.937596	2.21587	0.000536146	-0.0613841	1	Blue	Black
chr11_111749086_111750155	1070	uc001pmd.3	0	111749948	111754797	+	C11orf1	0.28523	2.88328	2.16052	2.02323	3.21232	5.74e-10	0.336456	0.362226	Blue	Black
chr11_111797476_111797983	508	uc001pmj.4	0	111797868	111846719	+	DIXDC1	0.684553	1.54843	0.875885	1.08564	1.07477	0.0385176	-0.0664678	1	Black	Black
chr11_111859924_111860134	211	uc010rwq.2	252	111859671	111893307	+	DIXDC1	0.114092	1.12128	0.7591	0.592166	3.1287	0.000121313	0.595184	0.424417	Blue	Black
chr11_111895016_111896285	1270	uc021qqn.1	0	111896132	111935002	+	DLAT	0.855691	2.45613	1.5182	1.72715	1.41876	0.000586598	0.0565479	1	Blue	Black
chr11_111944786_111944917	132	uc010rws.1	0	111940461	111944895	-	PIH1D2	0.0570461	0.373758	0.583923	0.197389	2.48437	0.070324	1.77083	0.057391	Black	Black
chr11_112037286_112037479	194	uc001pnc.3	-615	112038095	112043279	+	TEX12	0.171138	0.26697	0.700708	0.296083	0.528938	0.726574	1.46344	0.0635942	Black	Black
chr11_112045926_112046139	214	uc001pne.1	-68	112046208	112086460	+	BCO2	0.228184	1.17467	0.583923	0.740207	2.23574	0.00249716	-0.0983504	1	Blue	Black
chr11_114165630_114166116	487	uc001pos.1	-418	114166535	114183238	+	NNMT	0.513415	2.82988	2.97801	3.20757	2.35213	1.63e-07	0.13539	0.70949	Blue	Black
chr11_114166556_114167257	702	uc001pos.1	20	114166535	114183238	+	NNMT	0.741599	1.17467	0.700708	1.52976	0.563909	0.310594	-0.877915	0.0884994	Black	Black
chr11_114271224_114271363	140	uc001pou.5	0	114269256	114271272	-	C11orf71	0.28523	0.800911	0.291962	0.493472	1.37353	0.0635942	-0.505521	0.607268	Black	Black
chr11_115375256_115375601	346	uc031qek.1	-14	115270146	115375241	-	CADM1	0.171138	0.694123	0.408746	0.34543	1.88422	0.0351702	0.477182	0.790543	Black	Black
chr11_11643446_11643793	348	uc001mjo.2	0	11292421	11643561	-	GALNT18	0.342276	1.06788	0.116785	0.542819	1.52785	0.0289808	-1.91957	0.0923071	Black	Black
chr11_116658754_116659145	392	uc001ppp.3	-14	116649276	116658739	-	ZPR1	0.28523	1.01449	1.05106	0.641513	1.71189	0.0226725	0.947337	0.110244	Black	Black
chr11_117014570_117016685	2116	uc009yzn.3	0	117015000	117048889	+	PAFAH1B2	1.36911	5.71316	4.02907	4.04647	1.9604	3.07e-11	0.236207	0.369538	Blue	Black
chr11_117069788_117070039	252	uc001pqn.3	0	117070040	117075508	+	TAGLN	0.0570461	0.907699	1.22624	0.789555	3.74853	0.000274963	0.871987	0.098937	Blue	Black
chr11_117198406_117199193	788	uc010rxk.1	0	117198798	117266896	+	CEP164	0.171138	3.47061	2.39408	2.56605	4.19439	2.12e-14	0.142354	0.754767	Blue	Black
chr11_118016174_118016273	100	uc010rxu.2	0	118004092	118016184	-	SCN4B	0.0570461	0.694123	0.583923	0.444124	3.36496	0.00341997	0.629384	0.359332	Blue	Black
chr11_118017954_118018213	260	uc010rxu.2	-1769	118004092	118016184	-	SCN4B	0.0570461	0.640729	0.291962	0.444124	3.2507	0.0063507	-0.355821	0.790543	Blue	Black
chr11_118306808_118307314	507	uc001ptb.3	0	118307205	118397539	+	KMT2A	0.342276	2.7231	3.38675	2.6154	2.87253	1.32e-08	0.614307	0.0364148	Blue	Black
chr11_118436636_118436852	217	uc001ptp.2	0	118415243	118436791	-	IFT46	0.0570461	0.800911	0.175177	0.148041	3.56946	0.000977369	0.466378	0.68751	Blue	Black
chr11_118437266_118437368	103	uc001ptp.2	-474	118415243	118436791	-	IFT46	0	0.53394	0.350354	0.394777	6.24873	0.00195405	0.0693509	1	Blue	Black
chr11_118495706_118496200	495	uc001ptv.2	-1820	118498021	118528748	+	PHLDB1	0.0570461	1.17467	0.408746	0.394777	4.11795	1.1e-05	0.288222	1	Blue	Black
chr11_11862696_11863312	617	uc001mjs.3	0	11862970	11980872	+	USP47	0.28523	0.747517	0.291962	0.34543	1.2749	0.0962836	0.000191409	1	Black	Black
chr11_118661894_118662088	195	uc001puc.2	0	118618473	118661972	-	DDX6	0.228184	0.694123	0.116785	0.493472	1.48275	0.0768372	-1.78395	0.146021	Black	Black
chr11_118779433_118780281	849	uc021qrh.1	-1135	118781417	118781496	+	MIR4492	0.228184	2.34934	1.34302	1.52976	3.23139	2.48e-08	0.0547352	1	Blue	Black
chr11_118780708_118781903	1196	uc009zal.3	0	118766851	118781613	-	BCL9L	0.342276	3.84437	3.38675	1.82585	3.36893	1.19e-13	1.13106	0.000220501	Blue	Green
chr11_118782696_118784999	2304	uc009zal.3	-1082	118766851	118781613	-	BCL9L	1.36911	7.10141	5.89762	5.72427	2.27387	1.81e-16	0.285527	0.153342	Blue	Black
chr11_118827305_118827430	126	uc001puh.3	296	118827008	118829269	+	UPK2	0.0570461	0.480546	0.525531	0.296083	2.84094	0.0214908	1.05254	0.301796	Black	Black
chr11_118868329_118868925	597	uc010rym.2	0	118868852	118886455	+	CCDC84	0.28523	1.60182	1.34302	1.23368	2.36716	0.000195609	0.363455	0.470991	Blue	Black
chr11_118888943_118889927	985	uc001pun.2	0	118886422	118889057	-	RPS25	0.399323	2.08237	2.16052	1.92454	2.26821	1.54e-05	0.408344	0.302065	Blue	Black
chr11_118927822_118928128	307	uc010ryw.2	0	118918960	118927916	-	HYOU1	0.171138	0.907699	0.583923	0.838902	2.26779	0.00442877	-0.277287	0.84504	Blue	Black
chr11_118955501_118955900	400	uc001pve.2	0	118955587	118964259	+	HMBS	0.456369	0.640729	0.467138	0.789555	0.389097	0.823821	-0.508806	0.541308	Black	Black
chr11_118965599_118965701	103	uc001pvg.3	475	118964585	118966177	-	H2AFX	0.171138	0.53394	0	0.0493472	1.51009	0.146021	-2.97393	1	Black	Black
chr11_118971002_118971263	262	uc001pvm.1	289	118967221	118971553	-	DPAGT1	0.228184	0.213576	0.525531	0.246736	-0.185121	1	1.30874	0.179597	Black	Black
chr11_118972444_118973117	674	uc010rza.2	0	118967345	118972785	-	DPAGT1	0.513415	2.7231	1.57659	2.12193	2.29677	4.55e-07	-0.185085	0.716398	Blue	Black
chr11_118977752_118978025	274	uc001pvn.3	-67	118978093	118987827	+	C2CD2L	0	0.907699	0.992669	0.888249	7.00643	3.06e-05	0.40033	0.499639	Blue	Black
chr11_119076379_119076763	385	uc001pwe.4	-222	119076986	119178859	+	CBL	0.513415	1.49503	1.69338	1.18433	1.43479	0.0113461	0.755073	0.0759874	Black	Black
chr11_119205118_119205366	249	uc001pwh.3	0	119205210	119208024	+	RNF26	0.171138	0.640729	0.233569	0.542819	1.76996	0.057391	-0.955725	0.423985	Black	Black
chr11_119252303_119252677	375	uc001pwn.4	0	119225925	119252436	-	USP2	0.399323	1.12128	0.875885	0.444124	1.37933	0.0357248	1.20938	0.0639477	Black	Black
chr11_119599503_119599609	107	uc001pww.3	-67	119545099	119599435	-	NECTIN1	0.0570461	0.26697	0.642315	0.246736	2.00968	0.218765	1.59524	0.0490615	Black	Black
chr11_119994677_119994882	206	uc001pwx.3	-1975	119981994	119992701	-	TRIM29	0	1.38825	0.642315	0.444124	7.61552	5.98e-08	0.765534	0.263226	Blue	Black
chr11_120079656_120079758	103	uc001pxb.3	-1988	120081747	120100650	+	OAF	0.114092	0.320364	0.350354	0.493472	1.34391	0.289083	-0.247402	1	Black	Black
chr11_121163338_121163664	327	uc001pxv.3	0	121163577	121184119	+	SC5D	0.228184	0.961093	0.291962	0.789555	1.94817	0.00720348	-1.1758	0.115356	Blue	Black
chr11_12131481_12132063	583	uc001mjy.3	-74	12132138	12229916	+	MICAL2	0.28523	0.907699	1.75177	0.641513	1.5526	0.0525056	1.68098	0.000389288	Black	Green
chr11_122072958_122074068	1111	uc009zba.2	0	121959811	122073770	-	MIR100HG	1.08388	3.04346	2.74444	2.22062	1.3886	0.00017732	0.546884	0.0759011	Blue	Black
chr11_122526426_122526528	103	uc001pyi.4	27	122526398	122685187	+	UBASH3B	0.114092	0.480546	0.175177	0.296083	1.91839	0.0654449	-0.499786	1	Black	Black
chr11_122752577_122752919	343	uc001pyl.2	-316	122753236	122776595	+	JHY	0.171138	0.854305	0.408746	0.394777	2.18103	0.00754323	0.288222	1	Blue	Black
chr11_122932156_122933578	1423	uc010rzv.1	0	122930522	122933186	-	HSPA8	0.912737	5.07243	4.32103	3.4543	2.37049	1.09e-12	0.564819	0.0242178	Blue	Black
chr11_122934046_122934285	240	uc010rzv.1	-859	122930522	122933186	-	HSPA8	0.228184	0.320364	0.7591	0.592166	0.384253	0.753919	0.595184	0.424417	Black	Black
chr11_123525254_123525356	103	uc001pzb.1	0	123499895	123525315	-	SCN3B	0	0.427152	0.233569	0.296083	5.93154	0.00781479	-0.0969019	1	Blue	Black
chr11_123612166_123612410	245	uc001pzf.1	0	123594997	123612363	-	ZNF202	0.0570461	0.53394	0.408746	0.246736	2.99083	0.0214908	0.950879	0.387726	Black	Black
chr11_124542572_124542954	383	uc001qap.3	-785	124543740	124564687	+	SPA17	0.114092	0.640729	0.817492	0.592166	2.32815	0.0224697	0.70128	0.327006	Black	Black
chr11_124543682_124543816	135	uc001qao.2	0	124528770	124543777	-	SIAE	0.399323	0.640729	0.583923	0.69086	0.57878	0.647639	0.000193382	1	Black	Black
chr11_124768637_124768739	103	uc001qbh.2	-805	124756023	124767831	-	ROBO4	0.114092	0.427152	0	0.148041	1.75109	0.109393	-4.43097	0.250008	Black	Black
chr11_124823838_124823944	107	uc001qbm.4	-72	124824017	124911385	+	CCDC15	0	0.373758	0.233569	0.34543	5.74227	0.0156284	-0.314395	1	Black	Black
chr11_125462248_125463085	838	uc010sbg.1	0	125462739	125491280	+	STT3A	0.627507	2.29594	1.98534	2.26997	1.76517	8.21e-05	0.0493692	1	Blue	Black
chr11_125495647_125496334	688	uc001qcg.4	0	125496251	125527042	+	CHEK1	0.342276	2.6697	2.2773	2.46736	2.84404	2.31e-08	0.126814	0.749441	Blue	Black
chr11_125932832_125933212	381	uc009zbw.3	0	125826713	125933187	-	CDON	0.342276	0.961093	0.525531	0.394777	1.37691	0.0639477	0.646084	0.62909	Black	Black
chr11_126081374_126082548	1175	uc009zbz.3	0	126071989	126081587	-	RPUSD4	0.513415	2.82988	2.04373	2.36866	2.35213	1.63e-07	0.029853	1	Blue	Black
chr11_126138518_126139011	494	uc010sbm.2	0	126132814	126138877	-	SRPRA	0.0570461	1.44164	1.22624	1.23368	4.4118	4.19e-07	0.23283	0.658816	Blue	Black
chr11_126225311_126225830	520	uc001qdq.3	0	126211612	126225482	-	GSEC	0.0570461	1.38825	0.934277	0.641513	4.35762	8.07e-07	0.778449	0.200559	Blue	Black
chr11_126273024_126273567	544	uc021qry.1	0	126273311	126284536	+	ST3GAL4	0.342276	0.800911	1.28463	0.838902	1.11599	0.189296	0.852081	0.108201	Black	Black
chr11_12695760_12696084	325	uc021qdx.1	0	12695969	12966284	+	TEAD1	0.0570461	1.49503	0.934277	0.69086	4.46401	2.17e-07	0.672677	0.28112	Blue	Black
chr11_128392096_128392763	668	uc010sbs.1	0	128328656	128392205	-	ETS1	0.28523	2.34934	1.98534	2.07258	2.91767	1.02e-07	0.18018	0.644595	Blue	Black
chr11_128775052_128775983	932	uc009zcl.4	0	128769460	128775964	-	C11orf45	0.228184	2.29594	1.45981	1.43107	3.19833	4.44e-08	0.270259	0.583237	Blue	Black
chr11_128778935_128779052	118	uc001qew.3	-2026	128781079	128787951	+	KCNJ5	0.0570461	0.053394	0.350354	0.148041	-0.169717	1	1.44197	0.179708	Black	Black
chr11_129765023_129765328	306	uc001qfh.3	161	129733670	129765490	-	NFRKB	0.0570461	0.26697	0.350354	0.641513	2.00968	0.218765	-0.62112	0.480724	Black	Black
chr11_129765488_129765762	275	uc010sbw.1	0	129739389	129765490	-	NFRKB	0.171138	0.961093	0.817492	0.296083	2.34963	0.00257935	1.68406	0.02662	Blue	Black
chr11_129873008_129873594	587	uc009zct.1	-277	129800911	129872730	-	PRDM10	0.570461	1.70861	1.5182	0.592166	1.47642	0.00433214	1.58944	0.00106745	Blue	Green
chr11_129939571_129939919	349	uc010sbz.2	0	129939716	130014706	+	APLP2	0.171138	0.747517	1.16785	0.394777	1.99009	0.0212812	1.78898	0.00231912	Black	Green
chr11_130184823_130184942	120	uc001qgc.1	-215	130108717	130184607	-	ZBTB44	0.0570461	0.640729	0.291962	0.34543	3.2507	0.0063507	0.000191409	1	Blue	Black
chr11_130318366_130318495	130	uc010scd.2	-373	130318869	130346539	+	ADAMTS15	0.228184	0.640729	0.291962	0.394777	1.36849	0.118498	-0.188768	1	Black	Black
chr11_13298882_13299192	311	uc001mko.3	-132	13299325	13408812	+	ARNTL	0.228184	0.854305	0.525531	0.493472	1.77957	0.0192224	0.329331	0.647639	Black	Black
chr11_1330897_1331109	213	uc001ltg.4	0	1330938	1331937	+	TOLLIP-AS1	0.228184	0.587335	0.350354	0.296083	1.2444	0.179597	0.475804	0.774428	Black	Black
chr11_134123107_134123465	359	uc009zdb.3	0	134118855	134123260	-	THYN1	0.228184	1.44164	1.57659	1.57911	2.52959	0.000192627	0.239504	0.603036	Blue	Black
chr11_13689854_13690363	510	uc001mld.3	0	13690206	13753893	+	FAR1	0.28523	1.762	1.22624	0.937596	2.50409	4.14e-05	0.626118	0.268288	Blue	Black
chr11_1410780_1410882	103	uc009ycv.1	-246	1411129	1478279	+	BRSK2	0	0.587335	0.116785	0.0986943	6.38451	0.00195405	0.457322	1	Blue	Black
chr11_14541971_14542129	159	uc010rcq.2	0	14535512	14541991	-	PSMA1	0.0570461	0.373758	0.7591	0.789555	2.48437	0.070324	0.184484	0.850576	Black	Black
chr11_14913801_14913937	137	uc001mlr.3	-49	14899556	14913751	-	CYP2R1	0	0.640729	0.233569	0.296083	6.5086	0.000977126	-0.0969019	1	Blue	Black
chr11_1593581_1593678	98	uc009ycx.2	-292	1593971	1620414	+	KRTAP5-AS1	0.114092	0.26697	0.350354	0.148041	1.08713	0.453142	1.44197	0.179708	Black	Black
chr11_17037080_17037242	163	uc001mmo.3	-1116	16809207	17035963	-	PLEKHA7	0	0.427152	0.525531	0.444124	5.93154	0.00781479	0.479032	0.480724	Blue	Black
chr11_17098908_17099517	610	uc001mmp.3	0	17095939	17099220	-	RPS13	0.0570461	1.54843	0.583923	0.937596	4.5144	1.12e-07	-0.43646	0.571645	Blue	Black
chr11_17230909_17231015	107	uc009ygv.1	-1378	17167331	17229530	-	PIK3C2A	0.114092	0.320364	0.408746	0.592166	1.34391	0.289083	-0.288105	0.814547	Black	Black
chr11_18034619_18034721	103	uc009yhd.3	0	17809597	18034637	-	SERGEF	0	0.53394	0.525531	0.197389	6.24873	0.00195405	1.62048	0.0923071	Blue	Black
chr11_18343764_18344107	344	uc009yhm.2	0	18343816	18388590	+	GTF2H1	0.171138	1.06788	0.467138	0.789555	2.50057	0.000856543	-0.508806	0.541308	Blue	Black
chr11_18415740_18416105	366	uc021qep.1	0	18415936	18429765	+	LDHA	0.228184	1.22806	0.7591	0.444124	2.2995	0.00151594	1.00446	0.133845	Blue	Black
chr11_18548141_18548535	395	uc009yhs.2	0	18524033	18548503	-	TSG101	0.114092	0.587335	0.7591	0.641513	2.20406	0.038586	0.48104	0.557251	Black	Black
chr11_18655751_18655950	200	uc001moy.3	69	18627948	18656020	-	SPTY2D1	0.171138	0.587335	0.233569	0.394777	1.64587	0.0923071	-0.503355	0.774428	Black	Black
chr11_207396_207699	304	uc001loe.2	0	202924	207422	-	BET1L	0.228184	1.12128	1.05106	0.740207	2.16904	0.00154587	0.743022	0.162828	Blue	Black
chr11_2333631_2333830	200	uc001lwd.1	-2435	2336266	2339430	+	TSPAN32	0	0.26697	0.525531	0.148041	5.26758	0.0625066	2.0187	0.038586	Black	Black
chr11_2421784_2421924	141	uc001lwk.3	65	2421718	2425106	+	TSSC4	0.0570461	0.53394	0.525531	0.394777	2.99083	0.0214908	0.646084	0.62909	Black	Black
chr11_28131636_28131842	207	uc001msf.1	0	28131713	28147409	+	METTL15	0	0.320364	0.408746	0.542819	5.52436	0.0312549	-0.164148	1	Black	Black
chr11_2907096_2907272	177	uc009ydr.3	-100	2904448	2906995	-	CDKN1C	0.114092	0.427152	0.7591	0.148041	1.75109	0.109393	2.54413	0.00235181	Black	Green
chr11_2923295_2923528	234	uc001lwy.3	0	2923512	2946476	+	SLC22A18	0	0.694123	0.7591	0.69086	6.62286	0.000488619	0.375269	0.701149	Blue	Black
chr11_2950346_2951389	1044	uc021qci.1	0	2950136	2950594	-	NA	0.228184	2.18916	2.21891	2.07258	3.12983	1.41e-07	0.34018	0.31451	Blue	Black
chr11_3012342_3013108	767	uc001lxc.3	498	2965660	3013607	-	NAP1L4	0.342276	1.44164	0.992669	0.838902	1.95833	0.00132117	0.482111	0.391613	Blue	Black
chr11_3078622_3078741	120	uc010qxp.2	0	3022152	3078681	-	CARS	0.0570461	0.747517	0.467138	0.197389	3.47083	0.00183234	1.45262	0.146021	Blue	Black
chr11_32605068_32605422	355	uc010ref.3	0	32605313	32624037	+	EIF3M	0.0570461	1.49503	1.45981	0.937596	4.46401	2.17e-07	0.876518	0.0725213	Blue	Black
chr11_33060859_33061572	714	uc010rei.2	0	33061561	33095109	+	TCP11L1	0.171138	1.8154	0.934277	0.641513	3.26217	1.95e-06	0.778449	0.200559	Blue	Black
chr11_33279283_33279750	468	uc009yjv.2	-126	33279877	33378568	+	HIPK3	0.114092	1.17467	0.700708	0.641513	3.1954	6.62e-05	0.366518	0.690077	Blue	Black
chr11_33722206_33722606	401	uc001mur.2	0	33719654	33722286	-	C11orf91	0.0570461	0.854305	1.05106	0.69086	3.66177	0.000519298	0.841565	0.110244	Blue	Black
chr11_33744697_33745027	331	uc009yjz.3	-198	33724556	33744498	-	CD59	0.114092	0.320364	0.700708	0.592166	1.34391	0.289083	0.480663	0.541308	Black	Black
chr11_33796082_33796211	130	uc010rek.1	-10	33768676	33796071	-	FBXO3	0.171138	0.747517	0.350354	0.444124	1.99009	0.0212812	-0.0977013	1	Black	Black
chr11_34126903_34127083	181	uc001mvk.3	-27	34127111	34168458	+	NAT10	0.228184	1.01449	0.233569	0.444124	2.02561	0.00434779	-0.670407	0.581081	Blue	Black
chr11_34379952_34380089	138	uc001mvl.2	-396	34172534	34379555	-	ABTB2	0.171138	0.213576	0.525531	0.197389	0.216343	1	1.62048	0.0923071	Black	Black
chr11_34937677_34938139	463	uc001mvs.2	0	34903843	34937939	-	APIP	0.28523	1.01449	0.700708	0.444124	1.71189	0.0226725	0.889937	0.189296	Black	Black
chr11_35160409_35160585	177	uc010rer.2	0	35160417	35253949	+	CD44	0.0570461	0.427152	0.408746	0.0986943	2.67364	0.0390713	2.21274	0.0390713	Black	Black
chr11_3819050_3819322	273	uc010qya.3	0	3819189	3847601	+	PGAP2	0.114092	0.587335	0.175177	0.789555	2.20406	0.038586	-1.89327	0.0308992	Black	Black
chr11_3862411_3862960	550	uc001lyu.2	-197	3848208	3862213	-	RHOG	0.171138	1.22806	0.992669	0.838902	2.70096	0.000156807	0.482111	0.391613	Blue	Black
chr11_3875866_3876364	499	uc001lyv.2	-568	3876933	4114440	+	STIM1	0.456369	1.01449	0.875885	0.789555	1.04621	0.122131	0.389405	0.473202	Black	Black
chr11_394567_394722	156	uc001lpc.3	349	394217	404908	+	PKP3	0.114092	0.53394	0.934277	0.34543	2.06828	0.0654449	1.65788	0.0106311	Black	Black
chr11_43333449_43333578	130	uc021qgi.1	0	43333505	43366080	+	API5	0.0570461	0.747517	0.350354	0.197389	3.47083	0.00183234	1.04375	0.343776	Blue	Black
chr11_44586627_44587049	423	uc001myc.3	-91	44587141	44641315	+	CD82	0.114092	1.17467	0.817492	1.23368	3.1954	6.62e-05	-0.348577	0.627172	Blue	Black
chr11_448404_448844	441	uc009ybv.1	-1435	450280	479445	+	PTDSS2	0.114092	0.694123	0.817492	0.592166	2.44241	0.0129457	0.70128	0.327006	Black	Black
chr11_44972299_44972732	434	uc001mym.3	0	44953899	44972608	-	TP53I11	0.114092	0.854305	0.992669	0.69086	2.73922	0.00235181	0.759591	0.215404	Blue	Black
chr11_450114_450299	186	uc001lpj.3	0	450280	491387	+	PTDSS2	0.171138	0.213576	0.875885	0.641513	0.216343	1	0.685962	0.345	Black	Black
chr11_45825857_45825959	103	uc010rgm.2	233	45825623	45834567	+	SLC35C1	0.0570461	0.53394	0.350354	0.34543	2.99083	0.0214908	0.258311	1	Black	Black
chr11_45826529_45827014	486	uc001nbp.3	0	45826641	45834567	+	SLC35C1	0.0570461	1.33485	1.16785	0.641513	4.30133	1.55e-06	1.09851	0.0576568	Blue	Black
chr11_45868781_45868902	122	uc010rgn.2	-54	45868957	45904799	+	CRY2	0.114092	0.160182	0.525531	0.493472	0.37492	1	0.329331	0.647639	Black	Black
chr11_45940223_45940592	370	uc001nbu.3	-548	45931220	45939674	-	PEX16	0.114092	0.694123	0.700708	0.542819	2.44241	0.0129457	0.604619	0.40493	Black	Black
chr11_46638722_46639109	388	uc001ncy.3	0	46624856	46638777	-	HARBI1	0.171138	1.12128	0.992669	1.03629	2.57051	0.00048899	0.179595	0.87144	Blue	Black
chr11_46722168_46722631	464	uc009ylf.2	0	46716633	46722215	-	ARHGAP1	0.399323	1.01449	0.934277	1.13498	1.2359	0.0755582	-0.0376975	1	Black	Black
chr11_46958259_46958361	103	uc001nds.4	18	46958240	47185931	+	C11orf49	0	0.427152	0.116785	0.394777	5.93154	0.00781479	-1.4672	0.343776	Blue	Black
chr11_47206988_47207349	362	uc001ndw.3	82	47199073	47207432	-	PACSIN3	0.0570461	0.373758	0.700708	0.296083	2.48437	0.070324	1.46344	0.0635942	Black	Black
chr11_47235709_47236020	312	uc001neb.2	-472	47236493	47260769	+	DDB2	0.342276	0.480546	0.817492	0.592166	0.387468	0.790543	0.70128	0.327006	Black	Black
chr11_47236361_47236533	173	uc009yli.1	0	47236493	47260769	+	DDB2	0.0570461	0.961093	0.700708	0.937596	3.83037	0.000145142	-0.175906	0.855558	Blue	Black
chr11_47429531_47430071	541	uc009ylq.3	0	47430046	47438051	+	SLC39A13	0.171138	1.49503	1.10945	1.03629	2.98327	3.4e-05	0.339135	0.635899	Blue	Black
chr11_47447908_47448236	329	uc001nfh.2	0	47440320	47448024	-	PSMC3	0.228184	0.961093	0.7591	1.48041	1.94817	0.00720348	-0.716312	0.164242	Blue	Black
chr11_47574760_47574857	98	uc001nfp.3	0	47487489	47574792	-	CELF1	0.0570461	0.26697	0.350354	0.0986943	2.00968	0.218765	1.99387	0.179708	Black	Black
chr11_47663745_47664514	770	uc010rhp.2	0	47638858	47664206	-	MTCH2	0.171138	1.60182	0.700708	1.38172	3.08235	1.94e-05	-0.731797	0.199683	Blue	Black
chr11_47788978_47789154	177	uc001ngl.2	0	47745580	47788993	-	FNBP4	0.171138	0.53394	0.291962	0.34543	1.51009	0.146021	0.000191409	1	Black	Black
chr11_506276_506378	103	uc001lpl.1	442	494512	506821	-	RNH1	0.114092	0.373758	0.350354	0.246736	1.56182	0.179708	0.732008	0.548852	Black	Black
chr11_506794_507544	751	uc009ybx.2	0	499897	507283	-	RNH1	0.342276	2.13576	2.04373	1.97389	2.52307	3.14e-06	0.292014	0.488854	Blue	Black
chr11_537326_537428	103	uc010qvz.2	-93	537522	554916	+	LRRC56	0	0.427152	0.350354	0.394777	5.93154	0.00781479	0.0693509	1	Blue	Black
chr11_560529_560849	321	uc001lpx.3	0	554850	560779	-	LMNTD2	0.0570461	1.12128	0.525531	0.246736	4.05125	2.1e-05	1.30874	0.179597	Blue	Black
chr11_561526_561700	175	uc001lqd.3	75	561450	564025	+	RASSF7	0	0.694123	0.583923	0.34543	6.62286	0.000488619	0.985396	0.237929	Blue	Black
chr11_568503_568664	162	uc009yby.2	-45	565660	568457	-	MIR210HG	0	0.854305	0.700708	0.493472	6.91967	6.11e-05	0.740236	0.286335	Blue	Black
chr11_57071700_57071933	234	uc001njq.3	-1340	57067103	57070359	-	TNKS1BP1	0.28523	0.747517	0.350354	0.148041	1.2749	0.0962836	1.44197	0.179708	Black	Black
chr11_57089694_57090549	856	uc001njr.3	-22	57067103	57089671	-	TNKS1BP1	0.798645	2.13576	1.28463	1.87519	1.31649	0.00219627	-0.301586	0.511971	Blue	Black
chr11_57092535_57092962	428	uc009ymd.1	-121	57075869	57092413	-	TNKS1BP1	0.228184	1.12128	0.291962	1.48041	2.16904	0.00154587	-2.07659	0.00132117	Blue	Red
chr11_57298238_57298387	150	uc001nkm.1	-5	57295936	57298232	-	TIMM10	0.114092	0.373758	0.642315	0.592166	1.56182	0.179708	0.35626	0.677677	Black	Black
chr11_57434317_57435345	1029	uc001nkx.1	-128	57435474	57468659	+	ZDHHC5	0.627507	1.762	2.21891	2.26997	1.38465	0.00541178	0.20937	0.585812	Blue	Black
chr11_57479509_57480211	703	uc031qba.1	0	57472239	57479673	-	MED19	0.513415	1.54843	1.69338	1.08564	1.48518	0.00764356	0.879812	0.0365341	Blue	Black
chr11_57508772_57508899	128	uc021qjj.1	49	57508722	57510883	+	SELENOH	0.342276	0.747517	0.467138	0.296083	1.01736	0.263226	0.884674	0.423985	Black	Black
chr11_58345124_58345286	163	uc010rkj.2	352	58294344	58345639	-	LPXN	0.228184	0.587335	0.467138	0.394777	1.2444	0.179597	0.478221	0.803636	Black	Black
chr11_58825878_58826066	189	uc001nng.1	0	58701116	58825925	-	LOC283194	0	0.747517	0.642315	0.789555	6.72873	0.00024434	-0.0544404	1	Blue	Black
chr11_58874290_58874915	626	uc010rko.2	0	58874658	58894888	+	FAM111B	0.114092	1.49503	1.22624	1.57911	3.54146	1.63e-06	-0.121483	0.889914	Blue	Black
chr11_58912225_58912412	188	uc001nnq.3	0	58912252	58922511	+	FAM111A	0.114092	0.747517	0.291962	0.542819	2.54828	0.00738962	-0.641138	0.607268	Blue	Black
chr11_59323930_59325491	1562	uc021qjt.1	0	59324970	59325042	-	NA	1.08388	3.84437	3.44515	4.44124	1.72493	6.06e-07	-0.123379	0.679396	Blue	Black
chr11_59328444_59328736	293	uc021qjv.1	-563	59327808	59327880	-	NA	0.114092	0.800911	1.16785	0.641513	2.64691	0.00418387	1.09851	0.0576568	Blue	Black
chr11_59333664_59333916	253	uc021qjx.1	8	59333853	59333925	-	NA	0.513415	0.640729	0.291962	0.69086	0.221479	1	-0.985011	0.237929	Black	Black
chr11_59383222_59383599	378	uc001noc.1	17	59341871	59383617	-	OSBP	0.171138	1.17467	0.700708	1.18433	2.63721	0.000277613	-0.51065	0.391613	Blue	Black
chr11_59436171_59436290	120	uc001noe.4	220	59404192	59436511	-	PATL1	0	0.106788	0.700708	0.0986943	4.00076	0.500005	2.98151	0.000977369	Black	Green
chr11_59522798_59523290	493	uc010rky.2	265	59522532	59573355	+	STX3	0.28523	0.961093	0.875885	0.34543	1.63444	0.0347111	1.56539	0.0347111	Black	Black
chr11_59578115_59578369	255	uc001noh.2	0	59573608	59578345	-	MRPL16	0.28523	1.06788	0.875885	0.69086	1.78539	0.0146459	0.58019	0.458327	Black	Black
chr11_60928448_60928910	463	uc001nqv.1	5	60897728	60928916	-	VPS37C	0.114092	1.06788	0.700708	0.493472	3.05877	0.000221572	0.740236	0.286335	Blue	Black
chr11_61100556_61100688	133	uc009ynl.2	0	61089067	61100684	-	DDB1	0.114092	0.800911	0.291962	0.296083	2.64691	0.00418387	0.217685	1	Blue	Black
chr11_61196723_61196948	226	uc001nrs.1	0	61183577	61196762	-	CPSF7	0.0570461	0.587335	0.350354	0.296083	3.12661	0.0117233	0.475804	0.774428	Black	Black
chr11_61348934_61349386	453	uc009ynr.3	-589	61281188	61348344	-	SYT7	0.342276	1.17467	1.22624	0.986943	1.66448	0.0125536	0.552667	0.348993	Black	Black
chr11_61349883_61350153	271	uc009ynr.3	-1538	61281188	61348344	-	SYT7	0	0.160182	0.525531	0.246736	4.55537	0.250008	1.30874	0.179597	Black	Black
chr11_61355396_61355792	397	uc001nry.3	-173	61355966	61375018	+	NA	0.228184	1.01449	0.233569	0.542819	2.02561	0.00434779	-0.955725	0.423985	Blue	Black
chr11_61559922_61560331	410	uc021qki.1	0	61559967	61560033	-	MIR611	0.228184	1.12128	0.7591	0.69086	2.16904	0.00154587	0.375269	0.701149	Blue	Black
chr11_61583793_61584028	236	uc010rlo.1	0	61583876	61634825	+	FADS2	0.171138	0.640729	0.291962	0.493472	1.76996	0.057391	-0.505521	0.607268	Black	Black
chr11_61595041_61595689	649	uc001nsk.3	-23	61595713	61631693	+	FADS2	0.228184	1.44164	1.5182	1.13498	2.52959	0.000192627	0.659149	0.152513	Blue	Black
chr11_61659008_61659391	384	uc001nsm.3	-1	61640998	61659006	-	FADS3	0.171138	1.762	0.992669	0.789555	3.21927	3.48e-06	0.568807	0.29629	Blue	Black
chr11_61684953_61685551	599	uc001nso.4	0	61664768	61685081	-	RAB3IL1	0.114092	1.65522	1.10945	0.592166	3.68764	4.65e-07	1.13905	0.0501406	Blue	Black
chr11_61734692_61735300	609	uc001nsu.3	0	61731757	61735132	-	FTH1	0.171138	1.60182	1.92695	1.38172	3.08235	1.94e-05	0.719713	0.0722682	Blue	Black
chr11_61735823_61736030	208	uc009ynu.1	268	61735554	61736962	+	NA	0.171138	0.587335	0.525531	0.197389	1.64587	0.0923071	1.62048	0.0923071	Black	Black
chr11_61891169_61891429	261	uc009ynv.3	-15	61891445	61905448	+	INCENP	0.171138	1.06788	0.467138	0.888249	2.50057	0.000856543	-0.677282	0.424417	Blue	Black
chr11_62314009_62314350	342	uc001ntl.3	0	62283374	62314332	-	AHNAK	0.114092	1.22806	0.642315	0.838902	3.25915	3.6e-05	-0.141136	1	Blue	Black
chr11_62341052_62341668	617	uc001ntm.1	0	62327073	62341460	-	EEF1G	0.456369	1.54843	0.992669	1.18433	1.6528	0.00393977	-0.0118054	1	Blue	Black
chr11_62359049_62359330	282	uc001nto.2	0	62342517	62359109	-	TUT1	0.28523	1.06788	0.875885	0.986943	1.78539	0.0146459	0.070086	1	Black	Black
chr11_62369284_62369920	637	uc001ntq.2	0	62360675	62369312	-	MTA2	0.741599	1.762	1.28463	1.28303	1.14597	0.016119	0.243359	0.665545	Black	Black
chr11_62388718_62389711	994	uc010rlz.2	0	62383539	62389647	-	B3GAT3	0.399323	1.8154	1.40142	1.43107	2.07099	0.000182706	0.211614	0.677892	Blue	Black
chr11_624059_624424	366	uc001lqm.2	307	619416	624732	-	CDHR5	0.0570461	1.28146	1.16785	0.789555	4.24276	2.99e-06	0.801954	0.132571	Blue	Black
chr11_62420797_62421076	280	uc001nud.3	-22	62414320	62420774	-	INTS5	0.399323	0.907699	1.16785	0.888249	1.07661	0.151641	0.633477	0.25597	Black	Black
chr11_62432726_62432880	155	uc001nuh.3	0	62432779	62435954	+	CSKMT	0.28523	0.480546	0.467138	0.542819	0.645006	0.581081	0.025851	1	Black	Black
chr11_62446615_62446937	323	uc001nuk.3	-69	62443972	62446545	-	UBXN1	0.28523	0.640729	0.583923	0.69086	1.05477	0.210152	0.000193382	1	Black	Black
chr11_62528934_62529118	185	uc001nva.3	0	62529011	62534187	+	POLR2G	0.114092	0.480546	0.700708	0.34543	1.91839	0.0654449	1.24595	0.115356	Black	Black
chr11_62538966_62539258	293	uc001nvc.3	190	62538775	62554813	+	TAF6L	0.399323	1.06788	0.7591	0.592166	1.30939	0.0522719	0.595184	0.424417	Black	Black
chr11_62554731_62555156	426	uc001nvd.4	0	62554874	62557872	+	TMEM179B	0.342276	1.60182	1.34302	1.33237	2.10962	0.00050941	0.253044	0.671892	Blue	Black
chr11_6255846_6256794	949	uc001mcm.2	0	6237800	6255941	-	FAM160A2	0.342276	2.50952	2.04373	2.17128	2.75501	7.03e-08	0.154987	0.734447	Blue	Black
chr11_62559436_62559796	361	uc001nve.2	0	62557787	62559486	-	TMEM223	0.114092	0.854305	0.525531	0.69086	2.73922	0.00235181	-0.150158	1	Blue	Black
chr11_62561753_62562076	324	uc001nve.2	-2266	62557787	62559486	-	TMEM223	0.171138	1.44164	1.16785	1.28303	2.93105	5.96e-05	0.106535	0.883024	Blue	Black
chr11_62572607_62573416	810	uc010rmh.1	0	62566011	62572964	-	NXF1	0.228184	1.70861	1.10945	1.28303	2.77359	2.24e-05	0.0329274	1	Blue	Black
chr11_62599065_62599446	382	uc001nvh.3	116	62574332	62599563	-	STX5	0.28523	0.587335	0.525531	0.641513	0.930681	0.301796	-0.0443867	1	Black	Black
chr11_62607937_62608722	786	uc001nvm.2	-308	62600383	62607628	-	WDR74	0.627507	1.60182	1.63498	2.22062	1.24772	0.0166114	-0.198187	0.635434	Black	Black
chr11_62609092_62609224	133	uc009yoi.2	56	62600383	62609281	-	WDR74	0.570461	1.33485	0.992669	1.23368	1.12196	0.0409963	-0.0703505	1	Black	Black
chr11_62648104_62649345	1242	uc001nwg.3	0	62648344	62656355	+	SLC3A2	0.912737	3.89777	2.62765	2.26997	1.99107	3.37e-08	0.452682	0.141983	Blue	Black
chr11_628614_628856	243	uc001lqo.1	-1440	626313	627173	-	SCT	0.28523	0.427152	0.934277	0.789555	0.47771	0.581081	0.481893	0.377166	Black	Black
chr11_63332323_63332485	163	uc001nxg.1	-1467	63320242	63330855	-	HRASLS2	0	0.747517	0.116785	0.0986943	6.72873	0.00024434	0.457322	1	Blue	Black
chr11_63332603_63332918	316	uc001nxg.1	-1747	63320242	63330855	-	HRASLS2	0.171138	0.694123	0.408746	1.28303	1.88422	0.0351702	-1.39422	0.0294754	Black	Black
chr11_63381803_63382094	292	uc009you.1	0	63341944	63381941	-	PLA2G16	0.228184	1.33485	1.28463	0.888249	2.41913	0.000547115	0.770301	0.117354	Blue	Black
chr11_6340930_6341302	373	uc001mcu.1	437	6340176	6341740	-	CAVIN3	0.171138	1.8154	1.28463	1.7765	3.26217	1.95e-06	-0.22389	0.596752	Blue	Black
chr11_63438825_63439606	782	uc001nxl.1	0	63426510	63439444	-	ATL3	0.855691	2.77649	2.97801	2.07258	1.59516	0.000102021	0.763673	0.0172641	Blue	Black
chr11_63448481_63449201	721	uc031qbg.1	0	63448922	63527363	+	RTN3	0.171138	0.961093	1.86855	1.48041	2.34963	0.00257935	0.576423	0.162018	Blue	Black
chr11_63536712_63537009	298	uc010rmv.2	-598	63527364	63536113	-	C11orf95	0	0.854305	0.408746	0.197389	6.91967	6.11e-05	1.26262	0.22659	Blue	Black
chr11_63655930_63656070	141	uc001nxz.4	0	63655987	63678492	+	MARK2	0.0570461	0.640729	0.291962	0.542819	3.2507	0.0063507	-0.641138	0.607268	Blue	Black
chr11_63683688_63684018	331	uc001nyc.3	297	63678693	63684316	-	RCOR2	0.114092	0.373758	0.7591	0.246736	1.56182	0.179708	1.83417	0.0192224	Black	Black
chr11_63685557_63685758	202	uc001nyc.3	-1240	63678693	63684316	-	RCOR2	0.114092	0.694123	0.350354	0.246736	2.44241	0.0129457	0.732008	0.548852	Black	Black
chr11_63741952_63742092	141	uc001nye.3	0	63742079	63744015	+	COX8A	0.114092	0.907699	0.700708	0.493472	2.82598	0.00131353	0.740236	0.286335	Blue	Black
chr11_63753683_63754214	532	uc010rna.1	0	63753833	63765892	+	OTUB1	0.228184	1.60182	1.81016	1.13498	2.68088	6.64e-05	0.911977	0.030076	Blue	Black
chr11_63932813_63933096	284	uc001nyh.3	488	63766030	63933585	-	MACROD1	0.0570461	0.587335	0.467138	0.148041	3.12661	0.0117233	1.85084	0.0654449	Black	Black
chr11_63933617_63934051	435	uc001nyh.3	-31	63766030	63933585	-	MACROD1	0.114092	0.747517	1.16785	0.740207	2.54828	0.00738962	0.894194	0.0895896	Blue	Black
chr11_63952798_63953778	981	uc010rnb.1	0	63953587	63972020	+	STIP1	0.969783	3.47061	3.26997	3.20757	1.73709	1.79e-06	0.270057	0.363668	Blue	Black
chr11_63998053_63998607	555	uc001nyu.3	148	63997904	64001753	+	DNAJC4	0.342276	1.01449	0.350354	0.740207	1.45435	0.0433123	-0.825435	0.263226	Black	Black
chr11_64001197_64001347	151	uc001nyw.3	-708	64002056	64006736	+	VEGFB	0.171138	0.106788	0.350354	0.542819	-0.737878	1	-0.383019	0.803636	Black	Black
chr11_64002530_64002632	103	uc001nyx.3	473	64002056	64006736	+	VEGFB	0.0570461	0.480546	0.467138	0.148041	2.84094	0.0214908	1.85084	0.0654449	Black	Black
chr11_64014297_64015293	997	uc001nza.3	0	64011951	64014413	-	PPP1R14B	0.627507	2.93667	1.92695	1.82585	2.11929	4.6e-07	0.319434	0.403136	Blue	Black
chr11_64015750_64015903	154	uc001nza.3	-1336	64011951	64014413	-	PPP1R14B	0.114092	0.587335	0.525531	0.246736	2.20406	0.038586	1.30874	0.179597	Black	Black
chr11_64018588_64019126	539	uc009yph.2	0	64018995	64036924	+	PLCB3	0.342276	1.28146	0.992669	0.740207	1.78929	0.00522974	0.661048	0.215404	Blue	Black
chr11_64052187_64052421	235	uc001nzf.3	0	64052285	64056972	+	GPR137	0.0570461	0.800911	0.642315	0.34543	3.56946	0.000977369	1.12155	0.167111	Blue	Black
chr11_64071962_64073016	1055	uc001nzq.1	-27	64073044	64084210	+	ESRRA	0.741599	2.50952	2.74444	2.12193	1.65444	0.000100968	0.612255	0.0586935	Blue	Black
chr11_64073560_64073858	299	uc001nzs.1	0	64073699	64084210	+	ESRRA	0	0.480546	1.05106	0.34543	6.09884	0.00390772	1.82677	0.00249716	Blue	Green
chr11_64084580_64085657	1078	uc001nzt.3	0	64084165	64085033	-	TRMT112	0.741599	2.93667	2.74444	2.56605	1.88062	2.84e-06	0.338924	0.315131	Blue	Black
chr11_64105645_64105870	226	uc009ypo.2	-1819	64107690	64121642	+	CCDC88B	0.114092	0.26697	0.700708	0.0493472	1.08713	0.453142	3.88665	0.000977369	Black	Green
chr11_64110036_64110238	203	uc001nzz.1	0	64110203	64118167	+	CCDC88B	0.114092	1.12128	0.467138	0.34543	3.1287	0.000121313	0.667181	0.607268	Blue	Black
chr11_6411236_6411614	379	uc001mcv.2	-29	6411644	6416008	+	SMPD1	0.171138	1.17467	0.934277	1.03629	2.63721	0.000277613	0.0926815	1	Blue	Black
chr11_64126448_64126573	126	uc001oad.3	-51	64126625	64139687	+	RPS6KA4	0.0570461	0.320364	0.408746	0.197389	2.26646	0.125014	1.26262	0.22659	Black	Black
chr11_64546044_64546701	658	uc001obf.3	0	64543518	64546316	-	SF1	0.627507	1.65522	1.16785	1.92454	1.29482	0.0115253	-0.475743	0.289388	Black	Black
chr11_64577905_64578206	302	uc001obn.3	0	64570986	64578188	-	MEN1	0.171138	0.747517	0.408746	0.789555	1.99009	0.0212812	-0.698805	0.40493	Black	Black
chr11_64610292_64612030	1739	uc001obs.4	10	64591662	64612041	-	CDC42BPG	0.570461	2.34934	2.97801	1.43107	1.93422	2.26e-05	1.29577	8.77e-05	Blue	Green
chr11_64613097_64613504	408	uc001obs.4	-1055	64591662	64612041	-	CDC42BPG	0.228184	1.17467	0.583923	0.888249	2.23574	0.00249716	-0.359068	0.701149	Blue	Black
chr11_64622307_64622891	585	uc021qkz.1	440	64620208	64623332	-	EHD1	0.570461	2.45613	2.10212	2.56605	1.99816	8.75e-06	-0.044765	1	Blue	Black
chr11_64623906_64624513	608	uc021qkz.1	-573	64620208	64623332	-	EHD1	0.456369	2.40273	1.69338	1.33237	2.28432	2.05e-06	0.586116	0.141012	Blue	Black
chr11_64645937_64646409	473	uc001obu.1	0	64620208	64646191	-	EHD1	0.456369	1.54843	1.45981	1.57911	1.6528	0.00393977	0.128916	0.893884	Blue	Black
chr11_64684571_64684673	103	uc001obx.3	48	64662004	64684722	-	ATG2A	0.0570461	0.53394	0.0583923	0.148041	2.99083	0.0214908	-1.02488	0.625008	Black	Black
chr11_64684724_64684853	130	uc010rnt.1	-1	64681120	64684722	-	ATG2A	0	0.26697	0.7591	0.394777	5.26758	0.0625066	1.17151	0.0783864	Black	Black
chr11_64691592_64692259	668	uc001oby.3	0	64692143	64701950	+	PPP2R5B	0.684553	2.77649	2.86122	2.81279	1.9143	4.85e-06	0.266819	0.382391	Blue	Black
chr11_64781109_64782186	1078	uc001oci.4	0	64781585	64808044	+	ARL2-SNX15	0.399323	2.40273	2.45248	1.57911	2.474	6.91e-07	0.874953	0.0106124	Blue	Black
chr11_64794527_64795501	975	uc001ock.3	0	64794790	64808044	+	ARL2-SNX15	0.570461	4.27152	3.7955	3.25691	2.79476	1.6e-12	0.462721	0.0803771	Blue	Black
chr11_64808159_64808717	559	uc001ocm.3	0	64808376	64812300	+	SAC3D1	0.28523	1.54843	1.98534	1.08564	2.31847	0.000195609	1.10853	0.0075258	Blue	Green
chr11_64850850_64851754	905	uc001ocp.2	0	64844927	64851615	-	CDCA5	0.28523	1.70861	1.63498	1.13498	2.45987	6.98e-05	0.765653	0.0920012	Blue	Black
chr11_64863549_64863939	391	uc031qbk.1	0	64863587	64879332	+	VPS51	0.0570461	0.747517	0.875885	1.08564	3.47083	0.00183234	-0.0664678	1	Blue	Black
chr11_64885321_64885422	102	uc001ocw.3	-150	64883875	64885170	-	ZNHIT2	0.0570461	0.640729	0.408746	0.789555	3.2507	0.0063507	-0.698805	0.40493	Blue	Black
chr11_64888354_64888716	363	uc021qle.1	-938	64889655	64894841	+	MRPL49	0.171138	0.320364	0.7591	0.197389	0.785717	0.507833	2.14591	0.00754323	Black	Green
chr11_64902006_64902431	426	uc009yqc.3	-2	64894751	64902003	-	SYVN1	0.228184	1.44164	1.63498	0.789555	2.52959	0.000192627	1.28524	0.00662136	Blue	Green
chr11_64948796_64949419	624	uc010roa.2	0	64949304	64979477	+	CAPN1	0.114092	2.40273	1.75177	1.43107	4.22338	4.66e-10	0.532295	0.192664	Blue	Black
chr11_6495129_6495296	168	uc010raj.2	0	6469843	6495214	-	TRIM3	0.114092	0.587335	0.350354	0.246736	2.20406	0.038586	0.732008	0.548852	Black	Black
chr11_65027189_65027481	293	uc009yqf.1	-1950	65029432	65047491	+	POLA2	0.0570461	0.587335	0.291962	0.394777	3.12661	0.0117233	-0.188768	1	Black	Black
chr11_65080006_65080123	118	uc001odl.3	-2165	65082289	65089900	+	CDC42EP2	0.0570461	0.587335	0.583923	0.197389	3.12661	0.0117233	1.77083	0.057391	Black	Black
chr11_65082007_65082447	441	uc001odl.3	0	65082289	65089900	+	CDC42EP2	0.342276	1.22806	1.34302	0.740207	1.72824	0.00813945	1.09485	0.0237309	Blue	Black
chr11_65149258_65150539	1282	uc001ods.1	0	65142663	65150142	-	SLC25A45	0.627507	6.03353	4.90495	4.09581	3.15632	1.57e-19	0.502155	0.0300947	Blue	Black
chr11_65187499_65187863	365	uc010rog.2	-2405	65190269	65212028	+	NEAT1	0.228184	0.427152	0.992669	1.13498	0.791433	0.387726	0.0492163	1	Black	Black
chr11_65188600_65190673	2074	uc010rog.2	0	65190269	65212028	+	NEAT1	1.76843	9.13038	6.30637	7.30338	2.26846	1.08e-20	0.0310261	0.900103	Blue	Black
chr11_65264863_65265970	1108	uc010roh.3	0	65265233	65273939	+	MALAT1	0.969783	4.00455	3.21158	2.91148	1.94315	3.17e-08	0.383507	0.18786	Blue	Black
chr11_65292100_65292591	492	uc001oec.1	0	65292548	65306182	+	SCYL1	0	0.961093	1.16785	0.986943	7.08827	1.53e-05	0.482634	0.429688	Blue	Black
chr11_65314111_65314427	317	uc001oeg.3	0	65306030	65314171	-	LTBP3	0.171138	1.01449	0.583923	0.789555	2.42707	0.00149132	-0.190591	0.84504	Blue	Black
chr11_65318476_65318960	485	uc021qll.1	-107	65318326	65318368	-	NA	0.456369	2.6697	0.992669	1.23368	2.4359	2.59e-07	-0.0703505	1	Blue	Black
chr11_65325727_65326133	407	uc010roj.3	-27	65306030	65325699	-	LTBP3	0.171138	1.17467	1.34302	0.394777	2.63721	0.000277613	1.98964	0.000536146	Blue	Green
chr11_65327570_65328106	537	uc010rok.1	-1316	65306882	65326253	-	LTBP3	0.171138	1.60182	1.34302	1.7765	3.08235	1.94e-05	-0.160055	0.694093	Blue	Black
chr11_65337104_65338095	992	uc021qlm.1	0	65336691	65337884	-	SSSCA1-AS1	0.627507	2.34934	2.74444	2.51671	1.79823	5.23e-05	0.36686	0.266651	Blue	Black
chr11_65339457_65340469	1013	uc001oen.2	0	65339820	65341669	+	FAM89B	0.513415	2.45613	1.40142	1.52976	2.14832	3.41e-06	0.115865	0.891954	Blue	Black
chr11_65341751_65342150	400	uc001oeo.4	-1358	65343509	65360116	+	EHBP1L1	0.456369	1.762	1.40142	1.08564	1.83841	0.000681247	0.607868	0.184031	Blue	Black
chr11_65342835_65345289	2455	uc001oeo.4	0	65343509	65360116	+	EHBP1L1	0.855691	6.14032	5.37209	3.10887	2.73819	1.34e-17	1.0302	1.37e-05	Blue	Green
chr11_65381701_65381892	192	uc001oew.3	0	65365226	65381720	-	MAP3K11	0.171138	0.800911	0.350354	0.394777	2.08871	0.0127334	0.0693509	1	Black	Black
chr11_65382594_65383230	637	uc001oey.2	-552	65383783	65404910	+	PCNX3	0.627507	2.24255	1.28463	1.57911	1.73133	0.000128058	-0.0546921	1	Blue	Black
chr11_65402753_65402943	191	uc021qln.1	-837	65403781	65403840	+	MIR4690	0.114092	1.01449	0.467138	0.444124	2.98527	0.000402964	0.311169	1	Blue	Black
chr11_65419931_65420198	268	uc021qlp.1	-811	65421010	65421041	+	NA	0.342276	0.907699	0.700708	0.444124	1.29507	0.0931789	0.889937	0.189296	Black	Black
chr11_65430188_65431005	818	uc001ofe.2	0	65421072	65430443	-	RELA	0.456369	2.50952	1.92695	1.7765	2.34688	7.34e-07	0.358805	0.335733	Blue	Black
chr11_65479331_65480155	825	uc001ofl.3	0	65480091	65487077	+	KAT5	0.513415	2.88328	1.98534	1.92454	2.37903	9.71e-08	0.286711	0.482957	Blue	Black
chr11_65547596_65547781	186	uc031qbm.1	280	65541369	65548062	-	AP5B1	0.28523	0.480546	0.291962	0.197389	0.645006	0.581081	0.78563	0.507833	Black	Black
chr11_65548311_65548612	302	uc031qbm.1	-248	65541369	65548062	-	AP5B1	0	1.01449	0.817492	0.296083	7.16572	7.64e-06	1.68406	0.02662	Blue	Black
chr11_65624533_65626258	1726	uc001ofs.3	0	65622285	65626101	-	CFL1	1.25501	5.12583	4.20425	3.15822	1.929	2.31e-10	0.654349	0.0101679	Blue	Black
chr11_65627858_65628182	325	uc001ofv.4	0	65627872	65633914	+	MUS81	0.171138	1.33485	0.934277	0.937596	2.82059	4.93e-05	0.236024	0.735926	Blue	Black
chr11_65641022_65641200	179	uc001ofz.3	-616	65633912	65640405	-	EFEMP2	0.171138	0.694123	0.642315	0.641513	1.88422	0.0351702	0.242116	0.83884	Black	Black
chr11_65656080_65656835	756	uc010ror.1	-69	65654801	65656010	-	FIBP	0.342276	1.60182	1.10945	0.937596	2.10962	0.00050941	0.482478	0.417785	Blue	Black
chr11_65657973_65658166	194	uc001ogf.3	97	65657875	65659106	+	CCDC85B	0.171138	0.961093	0.642315	0.592166	2.34963	0.00257935	0.35626	0.677677	Blue	Black
chr11_65667899_65668708	810	uc010ros.1	0	65659692	65667997	-	FOSL1	0.513415	2.82988	3.0364	1.87519	2.35213	1.63e-07	0.935495	0.00312677	Blue	Green
chr11_65686140_65686880	741	uc009yqv.3	0	65684283	65686531	-	C11orf68	0.228184	2.6697	2.39408	1.82585	3.4153	7.15e-10	0.631706	0.0712802	Blue	Black
chr11_65769639_65769751	113	uc021qlv.1	-1	65764016	65769637	-	EIF1AD	0.171138	0.907699	0.642315	0.493472	2.26779	0.00442877	0.615834	0.383363	Blue	Black
chr11_65819651_65819959	309	uc001ogy.1	0	65819816	65836382	+	SF3B2	0.171138	0.854305	0.467138	1.03629	2.18103	0.00754323	-0.898017	0.184998	Blue	Black
chr11_65837660_65837769	110	uc001ogz.1	-54	65837824	65986168	+	PACS1	0	0.587335	0.233569	0.148041	6.38451	0.00195405	0.869263	0.453142	Blue	Black
chr11_66025056_66025834	779	uc010rox.1	0	66025174	66035332	+	KLC2	0.228184	2.24255	1.86855	1.62846	3.16449	7.93e-08	0.439555	0.321249	Blue	Black
chr11_66035112_66035214	103	uc001ohf.3	-841	66036056	66044963	+	RAB1B	0.171138	0.373758	0.291962	0.34543	1.00362	0.343776	0.000191409	1	Black	Black
chr11_66035792_66036254	463	uc001ohf.3	0	66036056	66044963	+	RAB1B	0.456369	1.49503	1.45981	1.33237	1.60241	0.00599709	0.372817	0.488575	Blue	Black
chr11_66103796_66104291	496	uc010roz.1	0	66099542	66104000	-	RIN1	0.228184	2.45613	1.40142	1.03629	3.29533	7.66e-09	0.67453	0.135248	Blue	Black
chr11_66115121_66115624	504	uc001ohr.3	0	66112843	66115161	-	B4GAT1	0.171138	1.06788	0.291962	0.34543	2.50057	0.000856543	0.000191409	1	Blue	Black
chr11_66138361_66139506	1146	uc001oht.3	0	66129992	66139291	-	SLC29A2	0.228184	2.45613	1.63498	1.28303	3.29533	7.66e-09	0.589824	0.177126	Blue	Black
chr11_66234320_66234417	98	uc021qly.1	0	66234336	66244808	+	PELI3	0.114092	0.213576	0.467138	0.0493472	0.774536	0.68751	3.30788	0.0214908	Black	Black
chr11_66247145_66248249	1105	uc010rpe.2	0	66247484	66277130	+	DPP3	0.684553	2.77649	2.16052	1.82585	1.9143	4.85e-06	0.484002	0.200853	Blue	Black
chr11_6624884_6625018	135	uc010raq.2	0	6624964	6632099	+	ILK	0.114092	0.694123	0.291962	0.34543	2.44241	0.0129457	0.000191409	1	Black	Black
chr11_66313561_66313745	185	uc001oin.1	0	66306735	66313671	-	ZDHHC24	0.228184	0.800911	0.467138	0.641513	1.68725	0.0308992	-0.21225	1	Black	Black
chr11_66383737_66383928	192	uc001oit.3	-124	66384053	66397397	+	RBM14	0.228184	0.747517	1.16785	0.740207	1.58862	0.0490615	0.894194	0.0895896	Black	Black
chr11_66405750_66406088	339	uc010rpj.2	0	66406088	66435858	+	RBM4	0.28523	1.17467	0.291962	0.888249	1.92202	0.00593141	-1.34427	0.0525056	Blue	Black
chr11_66496054_66496475	422	uc001oje.1	0	66496219	66496318	-	NA	0.171138	0.373758	0.7591	0.296083	1.00362	0.343776	1.57796	0.0414104	Black	Black
chr11_66510833_66511165	333	uc010rpl.3	-1041	66512207	66610987	+	C11orf80	0.171138	1.49503	0.875885	1.52976	2.98327	3.4e-05	-0.558472	0.232804	Blue	Black
chr11_66511989_66512403	415	uc021qmd.1	0	66512207	66610987	+	C11orf80	0.171138	2.02897	1.40142	1.23368	3.42204	1.87e-07	0.424584	0.391725	Blue	Black
chr11_66610705_66610919	215	uc001ojl.1	0	66610883	66614003	+	RCE1	0.114092	0.961093	1.28463	0.592166	2.90782	0.000729421	1.34948	0.0166935	Blue	Black
chr11_66623326_66625027	1702	uc001ojr.3	0	66624876	66627946	+	LRFN4	0.513415	5.17922	3.32836	2.36866	3.22248	4.61e-17	0.731807	0.0148345	Blue	Black
chr11_66725853_66726696	844	uc001ojp.1	-5	66615997	66725847	-	PC	0.513415	2.61631	1.86855	1.82585	2.23921	1.25e-06	0.275182	0.47053	Blue	Black
chr11_66742287_66742728	442	uc010rpm.2	-25	66742754	66744479	+	C11orf86	0.228184	0.907699	0.583923	1.03629	1.86633	0.0118265	-0.579803	0.361671	Black	Black
chr11_66789216_66789459	244	uc009yrl.3	-730	66790190	66818334	+	SYT12	0.0570461	0.694123	0.233569	0.296083	3.36496	0.00341997	-0.0969019	1	Blue	Black
chr11_66789591_66790629	1039	uc009yrl.3	0	66790190	66818334	+	SYT12	0.627507	1.97558	1.98534	1.6778	1.54908	0.00109154	0.48386	0.181966	Blue	Black
chr11_66822336_66824087	1752	uc001ojv.3	-201	66824289	66839488	+	RHOD	0.399323	4.96565	2.91962	2.91148	3.51911	3.8e-18	0.246276	0.44393	Blue	Black
chr11_66886239_66886736	498	uc001ojw.3	-3	66886740	67025550	+	KDM2A	0.171138	1.01449	1.63498	0.986943	2.42707	0.00149132	0.965924	0.0293453	Blue	Black
chr11_67007336_67007505	170	uc010rpn.3	0	67007506	67025550	+	KDM2A	0.114092	0.373758	0.291962	0.69086	1.56182	0.179708	-0.985011	0.237929	Black	Black
chr11_67069920_67070042	123	uc001okj.3	-876	67070919	67080078	+	SSH3	0	0.53394	0.233569	0.197389	6.24873	0.00195405	0.471044	0.726574	Blue	Black
chr11_67070551_67071624	1074	uc001okl.3	0	67070919	67080078	+	SSH3	0.342276	3.09685	1.75177	1.43107	3.05763	2.46e-10	0.532295	0.192664	Blue	Black
chr11_67083019_67083238	220	uc010rpo.1	-2071	67085310	67159158	+	LOC100130987	0.228184	0.640729	0.350354	0.493472	1.36849	0.118498	-0.247402	1	Black	Black
chr11_67084951_67085163	213	uc010rpo.1	-146	67085310	67159158	+	LOC100130987	0.114092	0.961093	0.467138	0.444124	2.90782	0.000729421	0.311169	1	Blue	Black
chr11_67120444_67122386	1943	uc031qbu.1	0	67118236	67121067	-	POLD4	1.02683	5.60638	5.72245	4.3919	2.34593	5.69e-14	0.623769	0.00436296	Blue	Green
chr11_67122942_67123067	126	uc031qbu.1	-1874	67118236	67121067	-	POLD4	0	0.640729	0.525531	0.0986943	6.5086	0.000977126	2.5706	0.0117233	Blue	Black
chr11_67141083_67143337	2255	uc010rpp.2	0	67131639	67141648	-	CLCF1	0.969783	8.91681	6.42315	6.56317	3.09662	5.13e-28	0.211484	0.303306	Blue	Black
chr11_67156762_67156971	210	uc001okr.3	-2451	67159423	67165883	+	RAD9A	0.0570461	0.213576	0.350354	0.0493472	1.69709	0.375013	2.89901	0.070324	Black	Black
chr11_67159113_67159312	200	uc001okr.3	-110	67159423	67165883	+	RAD9A	0.171138	0.160182	0.408746	0.0493472	-0.183273	1	3.11788	0.0390713	Black	Black
chr11_67169000_67169471	472	uc001okw.1	0	67165652	67169376	-	PPP1CA	0.570461	1.60182	0.992669	0.838902	1.38371	0.00948963	0.482111	0.391613	Blue	Black
chr11_67211016_67211211	196	uc009yrv.1	-32	67208707	67210983	-	CORO1B	0.114092	0.213576	0.642315	0.0986943	0.774536	0.68751	2.85711	0.00341997	Black	Green
chr11_67236349_67237210	862	uc010rpu.2	0	67234122	67236748	-	TMEM134	0.28523	1.86879	1.45981	1.52976	2.58864	1.44e-05	0.174509	0.787766	Blue	Black
chr11_67273043_67273940	898	uc001olz.3	-199	67259239	67272843	-	PITPNM1	0.798645	3.15025	1.92695	1.92454	1.87566	2.42e-06	0.243776	0.556147	Blue	Black
chr11_67275322_67275852	531	uc031qbz.1	0	67273961	67275658	-	CDK2AP2	0.741599	2.02897	1.34302	1.23368	1.34874	0.00260878	0.363455	0.470991	Blue	Black
chr11_67276174_67276373	200	uc001oma.4	0	67273961	67276199	-	CDK2AP2	0.0570461	0.640729	0.934277	0.197389	3.2507	0.0063507	2.44332	0.00149132	Blue	Green
chr11_67397702_67398240	539	uc001omo.2	-293	67395410	67397408	-	NUDT8	0.228184	1.92219	1.57659	1.72715	2.94285	2.44e-06	0.110782	0.798216	Blue	Black
chr11_67572479_67573830	1352	uc001omt.4	0	67559238	67572807	-	FAM86C2P	0.570461	4.05795	2.39408	3.05952	2.72088	1.42e-11	-0.110751	0.766726	Blue	Black
chr11_67771536_67771677	142	uc001omw.1	0	67758575	67771593	-	UNC93B1	0.114092	0.587335	0.7591	0.246736	2.20406	0.038586	1.83417	0.0192224	Black	Black
chr11_67777006_67778523	1518	uc001ona.3	0	67777790	67796743	+	ALDH3B1	0.684553	4.85886	5.02174	3.4543	2.72008	8.51e-14	0.781348	0.00105254	Blue	Green
chr11_67781476_67782484	1009	uc001onb.3	-1106	67783591	67796743	+	ALDH3B1	0.399323	5.17922	3.91228	4.09581	3.57978	1.89e-18	0.17638	0.512686	Blue	Black
chr11_67795579_67795752	174	uc010rpz.2	-2331	67798084	67801197	+	NDUFS8	0.228184	1.06788	0.525531	0.641513	2.09911	0.00260242	-0.0443867	1	Blue	Black
chr11_67797716_67798091	376	uc009ysb.2	0	67798084	67804114	+	NDUFS8	0.228184	0.907699	1.05106	0.542819	1.86633	0.0118265	1.18544	0.0428062	Black	Black
chr11_67806242_67806506	265	uc001one.3	0	67806462	67818366	+	TCIRG1	0.28523	0.640729	0.583923	0.69086	1.05477	0.210152	0.000193382	1	Black	Black
chr11_67888864_67889334	471	uc001onk.3	-5	67820326	67888858	-	CHKA	0.28523	1.38825	1.10945	0.740207	2.16169	0.000879529	0.820587	0.121516	Blue	Black
chr11_67981321_67981423	103	uc010rqa.1	-252	67933186	67981068	-	KMT5B	0.228184	0.53394	0.467138	0.197389	1.10863	0.266879	1.45262	0.146021	Black	Black
chr11_68039414_68039943	530	uc001onr.4	0	68028803	68039469	-	C11orf24	0.399323	1.38825	1.75177	0.986943	1.6857	0.00455817	1.0651	0.0109946	Blue	Black
chr11_68227709_68228157	449	uc010rqb.1	-28	68228186	68321725	+	PPP6R3	0.399323	1.49503	0.875885	1.13498	1.79209	0.00188172	-0.130185	1	Blue	Black
chr11_68518988_68519153	166	uc009ysi.1	0	68503600	68518988	-	TESMIN	0.28523	0.373758	0.350354	0.69086	0.288438	0.774428	-0.726891	0.359332	Black	Black
chr11_68609476_68609578	103	uc001oog.4	-76	68522351	68609399	-	CPT1A	0.0570461	0.373758	0.0583923	0.0493472	2.48437	0.070324	0.432162	1	Black	Black
chr11_68815929_68816389	461	uc001oos.2	0	68816350	68858072	+	TPCN2	0.228184	1.44164	1.34302	1.13498	2.52959	0.000192627	0.483022	0.302113	Blue	Black
chr11_69061295_69061576	282	uc001oov.3	-45	69061622	69064754	+	MYEOV	0.28523	1.01449	0.583923	1.08564	1.71189	0.0226725	-0.646464	0.28112	Black	Black
chr11_69453296_69453402	107	uc001opa.3	-2470	69455873	69469242	+	CCND1	0.114092	0.320364	0.525531	0.0986943	1.34391	0.289083	2.5706	0.0117233	Black	Black
chr11_69453798_69454287	490	uc001opa.3	-1585	69455873	69469242	+	CCND1	0.228184	1.38825	1.34302	1.03629	2.47541	0.000325576	0.613401	0.174271	Blue	Black
chr11_69455449_69455813	365	uc001opa.3	-59	69455873	69469242	+	CCND1	0.114092	1.06788	0.525531	0.394777	3.05877	0.000221572	0.646084	0.62909	Blue	Black
chr11_69519144_69519569	426	uc001opf.3	-37	69513006	69519106	-	FGF19	0.114092	0.480546	1.05106	0.148041	1.91839	0.0654449	3.01043	0.000121313	Black	Green
chr11_695682_695850	169	uc021qbn.1	0	644225	695740	-	DEAF1	0.171138	0.480546	0.525531	0.296083	1.36019	0.146021	1.05254	0.301796	Black	Black
chr11_70049155_70049320	166	uc001opm.2	0	70049269	70053508	+	FADD	0.0570461	0.480546	0.583923	0.493472	2.84094	0.0214908	0.479683	0.50349	Black	Black
chr11_70243919_70244667	749	uc001opt.1	0	70219516	70244568	-	NA	0.627507	1.762	0.7591	0.937596	1.38465	0.00541178	-0.0613841	1	Blue	Black
chr11_706542_708062	1521	uc001lqu.3	0	706629	727727	+	EPS8L2	0.228184	3.73758	2.97801	2.46736	3.89963	6.52e-15	0.512933	0.111107	Blue	Black
chr11_71497778_71498522	745	uc001oqv.4	-34	71498557	71512280	+	FAM86C1	0.570461	2.50952	1.81016	1.82585	2.0291	5.41e-06	0.229529	0.625529	Blue	Black
chr11_71781070_71781200	131	uc001orp.3	0	71728045	71781109	-	NUMA1	0.228184	0.854305	0.817492	0.641513	1.77957	0.0192224	0.587136	0.442134	Black	Black
chr11_71783099_71783739	641	uc021qmx.1	0	71783274	71783348	-	MIR3165	0.28523	1.44164	1.45981	1.18433	2.21587	0.000536146	0.541774	0.252992	Blue	Black
chr11_71814266_71814577	312	uc001ort.3	0	71808338	71814433	-	LAMTOR1	0.171138	1.70861	1.5182	1.18433	3.17506	6.19e-06	0.598127	0.202757	Blue	Black
chr11_71823257_71824000	744	uc001orw.3	0	71820633	71823822	-	ANAPC15	0.28523	1.86879	1.98534	2.22062	2.58864	1.44e-05	0.0809768	0.909983	Blue	Black
chr11_71934130_71935234	1105	uc001osf.3	-647	71935882	71950188	+	INPPL1	0.798645	3.31043	3.21158	2.12193	1.94706	6.17e-07	0.838562	0.00466178	Blue	Green
chr11_72145432_72145796	365	uc010rqy.3	0	72003470	72145724	-	CLPB	0.342276	2.02897	1.98534	1.72715	2.44932	9e-06	0.442216	0.228569	Blue	Black
chr11_72463422_72464441	1020	uc001osu.3	0	72396114	72463434	-	ARAP1	0.28523	2.7231	2.62765	2.66475	3.13007	3.29e-09	0.222032	0.479919	Blue	Black
chr11_72465453_72465597	145	uc001osu.3	-2018	72396114	72463434	-	ARAP1	0.171138	0.480546	0.116785	0.0986943	1.36019	0.146021	0.457322	1	Black	Black
chr11_72505810_72505999	190	uc001otb.3	-1059	72465774	72504750	-	STARD10	0.228184	0.160182	0.467138	0.394777	-0.584737	1	0.478221	0.803636	Black	Black
chr11_72525376_72526150	775	uc009ytj.2	0	72525451	72554717	+	ATG16L2	0.399323	1.60182	0.934277	1.13498	1.89117	0.0011957	-0.0376975	1	Blue	Black
chr11_72853419_72853846	428	uc010rrg.2	-275	72547790	72853143	-	FCHSD2	0.28523	1.01449	0.642315	0.641513	1.71189	0.0226725	0.242116	0.83884	Black	Black
chr11_72928066_72928168	103	uc001otj.4	-1174	72929343	72953472	+	P2RY2	0.0570461	0.373758	0.116785	0	2.48437	0.070324	4.33639	0.500005	Black	Black
chr11_72929196_72929605	410	uc001otl.4	0	72929502	72953472	+	P2RY2	0.28523	1.33485	1.10945	0.888249	2.1054	0.00143327	0.55987	0.324103	Blue	Black
chr11_73018464_73019589	1126	uc021qnc.1	0	73019329	73020887	+	NA	0.627507	3.6308	2.56926	2.36866	2.42473	6e-10	0.359126	0.251551	Blue	Black
chr11_73309137_73309583	447	uc009ytp.1	0	73117028	73309228	-	FAM168A	0.171138	1.762	1.28463	1.23368	3.21927	3.48e-06	0.29962	0.560162	Blue	Black
chr11_73358414_73358656	243	uc001oud.3	0	73358594	73373864	+	PLEKHB1	0.171138	0.694123	0.467138	0.296083	1.88422	0.0351702	0.884674	0.423985	Black	Black
chr11_73472264_73472847	584	uc001oug.3	-62	73440521	73472201	-	RAB6A	0.342276	1.97558	1.34302	1.87519	2.41098	1.52e-05	-0.237751	0.603036	Blue	Black
chr11_73473915_73474365	451	uc001oug.3	-1713	73440521	73472201	-	RAB6A	0.228184	0.747517	0.934277	0.641513	1.58862	0.0490615	0.778449	0.200559	Black	Black
chr11_73499074_73499681	608	uc010rri.2	156	73498917	73575656	+	MRPL48	0.513415	1.49503	1.92695	1.33237	1.43479	0.0113461	0.771903	0.0519673	Black	Black
chr11_73693901_73694570	670	uc001oup.1	-11	73685716	73693889	-	UCP2	0.456369	2.88328	2.04373	1.72715	2.54664	3.11e-08	0.48391	0.188378	Blue	Black
chr11_74022655_74022790	136	uc010rrj.2	0	73977702	74022699	-	P4HA3	0.171138	0.854305	0.291962	0.197389	2.18103	0.00754323	0.78563	0.507833	Blue	Black
chr11_74110078_74110252	175	uc001ovb.1	-575	74041361	74109502	-	PGM2L1	0.114092	0.587335	0.583923	0.592166	2.20406	0.038586	0.220109	0.831831	Black	Black
chr11_74204761_74205123	363	uc010rrk.2	-5	74202923	74204755	-	LIPT2	0.342276	0.694123	0.467138	0.592166	0.911492	0.359332	-0.0981059	1	Black	Black
chr11_74302422_74302651	230	uc001ovf.2	-923	74303575	74354105	+	POLD3	0.114092	0.427152	0.875885	0.592166	1.75109	0.109393	0.800106	0.247856	Black	Black
chr11_746450_746692	243	uc010qwl.2	-739	747432	760965	+	TALDO1	0.28523	0.587335	0.7591	0.246736	0.930681	0.301796	1.83417	0.0192224	Black	Black
chr11_75062929_75063219	291	uc001owf.2	-53	74971166	75062875	-	ARRB1	0	0.640729	0.408746	0.246736	6.5086	0.000977126	0.950879	0.387726	Blue	Black
chr11_75161186_75161622	437	uc001own.4	-157	75145685	75161028	-	GDPD5	0.114092	0.747517	0.583923	0.789555	2.54828	0.00738962	-0.190591	0.84504	Blue	Black
chr11_75235644_75236192	549	uc001owp.4	406	75145685	75236599	-	GDPD5	0.171138	1.17467	1.05106	0.592166	2.63721	0.000277613	1.06148	0.070801	Blue	Black
chr11_75236944_75237132	189	uc001owq.4	-344	75196350	75236599	-	GDPD5	0.171138	0.747517	0.467138	0.592166	1.99009	0.0212812	-0.0981059	1	Black	Black
chr11_75479369_75479899	531	uc001owz.3	0	75469500	75479692	-	LOC283214	0.456369	1.28146	1.05106	0.69086	1.38115	0.0200821	0.841565	0.110244	Black	Black
chr11_75525452_75526186	735	uc001oxc.3	-25	75526212	75855282	+	UVRAG	0.627507	2.13576	1.57659	2.12193	1.66117	0.000306939	-0.185085	0.716398	Blue	Black
chr11_75917574_75917671	98	uc001oxe.3	0	75897370	75917574	-	WNT11	0	0.26697	0.291962	0.246736	5.26758	0.0625066	0.473888	0.753919	Black	Black
chr11_75918773_75919025	253	uc001oxe.3	-1198	75897370	75917574	-	WNT11	0.228184	0.53394	0.7591	0.789555	1.10863	0.266879	0.184484	0.850576	Black	Black
chr11_75946920_75947141	222	uc021qnm.1	0	75946869	75946940	-	NA	0.228184	0.480546	0.7591	0.641513	0.958729	0.387726	0.48104	0.557251	Black	Black
chr11_76092110_76092572	463	uc001oxi.1	0	76092357	76125663	+	NA	0.570461	1.60182	0.934277	0.937596	1.38371	0.00948963	0.236024	0.735926	Blue	Black
chr11_76493324_76494695	1372	uc001oxt.3	0	76494285	76509198	+	TSKU	0.627507	3.31043	1.5182	2.22062	2.29173	1.36e-08	-0.304691	0.47053	Blue	Black
chr11_76571614_76571981	368	uc010rsi.1	0	76571917	76734850	+	ACER3	0.399323	1.49503	0.642315	0.838902	1.79209	0.00188172	-0.141136	1	Blue	Black
chr11_77122665_77123103	439	uc001oyi.1	0	77033062	77122997	-	PAK1	0.28523	1.22806	0.350354	0.296083	1.98577	0.00372402	0.475804	0.774428	Blue	Black
chr11_77531809_77532261	453	uc001oyo.1	0	77473095	77531880	-	RSF1	0.684553	1.70861	0.992669	1.33237	1.21617	0.0137391	-0.180762	0.760844	Black	Black
chr11_77705474_77706221	748	uc001oyv.1	0	77688953	77705717	-	INTS4	0.513415	2.34934	2.56926	1.92454	2.08438	9.11e-06	0.657678	0.0476211	Blue	Black
chr11_77734327_77734678	352	uc001oyw.4	-6	77726761	77734320	-	KCTD14	0.114092	0.854305	0.642315	0.444124	2.73922	0.00235181	0.765534	0.263226	Blue	Black
chr11_77899118_77900353	1236	uc001ozb.3	0	77882298	77899664	-	KCTD21	0.627507	3.41722	3.7955	3.79973	2.33744	4.86e-09	0.240784	0.400135	Blue	Black
chr11_796288_796469	182	uc001lri.3	-24	790475	796263	-	SLC25A22	0.171138	0.640729	0.700708	0.592166	1.76996	0.057391	0.480663	0.541308	Black	Black
chr11_809534_809940	407	uc001lrq.1	0	809936	812876	+	RPLP2	0.171138	1.49503	1.10945	1.52976	2.98327	3.4e-05	-0.219531	0.775506	Blue	Black
chr11_82611485_82611908	424	uc001ozs.3	0	82535409	82611557	-	PRCP	0.28523	1.33485	1.34302	1.48041	2.1054	0.00143327	0.101816	0.889914	Blue	Black
chr11_82782120_82783241	1122	uc010rst.2	0	82692478	82782884	-	RAB30	0.741599	1.44164	2.68605	2.76344	0.857755	0.108201	0.20134	0.55092	Black	Black
chr11_82867257_82868382	1126	uc001ozx.4	0	82868137	82896835	+	PCF11	0.912737	3.68419	3.09479	3.05952	1.90992	2.13e-07	0.258789	0.399655	Blue	Black
chr11_82996800_82997542	743	uc001paf.3	0	82972502	82997414	-	CCDC90B	0.456369	1.70861	1.45981	1.7765	1.7942	0.00106745	-0.0402811	1	Blue	Black
chr11_832656_833475	820	uc001lsb.3	0	832952	838835	+	CD151	0.0570461	1.8154	1.05106	0.888249	4.74291	7.95e-09	0.482304	0.405121	Blue	Black
chr11_843972_844967	996	uc001lsj.1	0	844446	867116	+	TSPAN4	0.228184	2.93667	2.97801	2.26997	3.55245	6.48e-11	0.632862	0.0418329	Blue	Black
chr11_85339512_85339993	482	uc031qda.1	0	85339617	85347583	+	TMEM126B	0.399323	1.17467	1.22624	1.62846	1.44603	0.0241407	-0.165678	0.783905	Black	Black
chr11_85376156_85376595	440	uc010rtd.1	0	85368608	85376182	-	CREBZF	0.456369	1.33485	1.05106	1.13498	1.43973	0.0135468	0.13119	0.874656	Black	Black
chr11_85522193_85522431	239	uc010rtj.2	-14	85405265	85522178	-	SYTL2	0.0570461	0.854305	0.233569	0.296083	3.66177	0.000519298	-0.0969019	1	Blue	Black
chr11_85779806_85781333	1528	uc010rtl.2	0	85668214	85780923	-	PICALM	0.912737	5.07243	4.32103	4.98406	2.37049	1.09e-12	0.0368116	0.939305	Blue	Black
chr11_85956027_85957039	1013	uc001pbr.3	220	85955806	85989785	+	EED	0.855691	2.88328	1.69338	1.33237	1.64947	4.48e-05	0.586116	0.141012	Blue	Black
chr11_86666440_86667139	700	uc001pce.3	0	86656717	86666440	-	FZD4	0.570461	2.45613	1.63498	2.17128	1.99816	8.75e-06	-0.165872	0.720302	Blue	Black
chr11_86748996_86749205	210	uc010rtt.2	109	86748886	87039876	+	TMEM135	0.0570461	0.427152	0.467138	0.641513	2.67364	0.0390713	-0.21225	1	Black	Black
chr11_8704185_8704311	127	uc001mgs.4	189	8703995	8711419	+	RPL27A	0.114092	0.747517	0.467138	0.148041	2.54828	0.00738962	1.85084	0.0654449	Blue	Black
chr11_8790455_8790682	228	uc010rbq.1	-2203	8728632	8788251	-	ST5	0.0570461	0.53394	0.350354	0.740207	2.99083	0.0214908	-0.825435	0.263226	Black	Black
chr11_8956498_8956865	368	uc001mhc.4	-1944	8941623	8954553	-	C11orf16	0.171138	0.587335	1.05106	0.740207	1.64587	0.0923071	0.743022	0.162828	Black	Black
chr11_8985731_8986083	353	uc001mhf.2	0	8968840	8985989	-	TMEM9B	0.0570461	0.694123	0.875885	0.789555	3.36496	0.00341997	0.389405	0.473202	Blue	Black
chr11_910819_911043	225	uc001lsp.3	0	867859	910874	-	CHID1	0	0.747517	0.116785	0.444124	6.72873	0.00024434	-1.63425	0.22659	Blue	Black
chr11_92930500_92931162	663	uc001pdn.3	0	92880850	92931095	-	SLC36A4	0.28523	1.12128	1.22624	1.38172	1.85532	0.00936466	0.0702277	1	Blue	Black
chr11_93276579_93276794	216	uc001pds.4	-32	93211639	93276546	-	SMCO4	0.228184	0.694123	0.350354	0.394777	1.48275	0.0768372	0.0693509	1	Black	Black
chr11_9336298_9336497	200	uc021qdm.1	0	9316639	9336315	-	TMEM41B	0.399323	0.694123	0.408746	0.69086	0.693038	0.50349	-0.50802	0.50349	Black	Black
chr11_93474691_93475041	351	uc001ped.3	0	93469096	93474703	-	TAF1D	0.28523	1.17467	0.467138	0.444124	1.92202	0.00593141	0.311169	1	Blue	Black
chr11_93517178_93517455	278	uc001pem.4	0	93517405	93546496	+	MED17	0	1.01449	1.22624	1.08564	7.16572	7.64e-06	0.416114	0.360486	Blue	Black
chr11_93861590_93862701	1112	uc001pen.1	0	93800140	93862566	-	NA	0.342276	2.88328	2.68605	2.81279	2.95478	2.43e-09	0.175871	0.620955	Blue	Black
chr11_93862707_93863114	408	uc001pen.1	-140	93800140	93862566	-	NA	0.114092	0.854305	0.291962	0.592166	2.73922	0.00235181	-0.765095	0.454537	Blue	Black
chr11_9406073_9406174	102	uc001mho.3	0	9406169	9469674	+	IPO7	0.114092	0.480546	0.583923	0.493472	1.91839	0.0654449	0.479683	0.50349	Black	Black
chr11_94276601_94277567	967	uc001pez.3	0	94277017	94283064	+	FUT4	0.342276	3.5774	3.38675	2.22062	3.26529	1.28e-12	0.849671	0.00425318	Blue	Green
chr11_94501354_94501651	298	uc001pfc.3	0	94501508	94609918	+	AMOTL1	0.228184	1.12128	0.875885	0.394777	2.16904	0.00154587	1.37643	0.0347111	Blue	Black
chr11_94730745_94730842	98	uc021qow.1	207	94730537	94732108	+	NA	0.0570461	0.26697	0.116785	0.592166	2.00968	0.218765	-2.04352	0.0923071	Black	Black
chr11_94800221_94800323	103	uc001pff.3	164	94800056	94804388	+	NA	0	0.587335	0.350354	0.197389	6.38451	0.00195405	1.04375	0.343776	Blue	Black
chr11_9482207_9482584	378	uc021qdn.1	0	9481103	9482245	-	LOC644656	0.399323	0.907699	1.22624	1.23368	1.07661	0.151641	0.23283	0.658816	Black	Black
chr11_94822892_94823309	418	uc001pfh.3	0	94822974	94865815	+	ENDOD1	0.171138	0.800911	0.817492	0.34543	2.08871	0.0127334	1.46657	0.0525056	Black	Black
chr11_94964486_94964709	224	uc001pfl.3	-239	94917299	94964246	-	SESN3	0	0.747517	0.408746	0.592166	6.72873	0.00024434	-0.288105	0.814547	Blue	Black
chr11_95522797_95523149	353	uc001pfn.2	0	95502106	95522954	-	FAM76B	0.28523	1.01449	0.992669	1.03629	1.71189	0.0226725	0.179595	0.87144	Black	Black
chr11_95724430_95724527	98	uc021qoy.1	333	95724096	95724179	+	NA	0	0.213576	0.467138	0.246736	4.95499	0.125008	1.14088	0.266879	Black	Black
chr11_9594671_9595206	536	uc001mhs.3	-21	9595228	9611313	+	WEE1	0.228184	2.18916	1.63498	1.03629	3.12983	1.41e-07	0.896032	0.0444384	Blue	Black
chr11_96122593_96123589	997	uc009ywt.1	0	96122323	96123063	-	NA	0.627507	3.79098	3.50354	2.56605	2.48689	6.51e-10	0.690535	0.0141442	Blue	Black
chr11_9685275_9686158	884	uc001mhx.3	0	9685628	9774507	+	SWAP70	0.342276	2.6697	2.04373	1.6778	2.84404	2.31e-08	0.525554	0.148179	Blue	Black
chr11_9779569_9779807	239	uc001mhz.1	-32	9779840	9832866	+	SBF2-AS1	0.228184	0.587335	0.642315	0.197389	1.2444	0.179597	1.90699	0.0212812	Black	Black
chr12_100536636_100536823	188	uc001tgr.3	0	100463686	100536642	-	UHRF1BP1L	0.28523	0.747517	0.642315	0.542819	1.2749	0.0962836	0.480217	0.523516	Black	Black
chr12_100593757_100593891	135	uc009ztu.3	0	100593865	100635629	+	ACTR6	0.0570461	0.640729	0.817492	0.296083	3.2507	0.0063507	1.68406	0.02662	Blue	Black
chr12_100594559_100594656	98	uc001the.2	3	100594555	100618202	+	ACTR6	0.114092	0.373758	0.642315	0.394777	1.56182	0.179708	0.932587	0.263226	Black	Black
chr12_100660504_100661125	622	uc009ztv.1	0	100646172	100660857	-	DEPDC4	0.28523	1.49503	1.69338	1.28303	2.26808	0.000324794	0.640266	0.141012	Blue	Black
chr12_101673657_101673867	211	uc009ztz.1	-37	101673905	101685205	+	UTP20	0.0570461	0.694123	0.583923	0.888249	3.36496	0.00341997	-0.359068	0.701149	Blue	Black
chr12_102270958_102271237	280	uc010svv.2	0	102271105	102317401	+	DRAM1	0	0.587335	0.350354	0.246736	6.38451	0.00195405	0.732008	0.548852	Blue	Black
chr12_10364585_10365477	893	uc010shb.1	-11	10365489	10373561	+	GABARAPL1	0.399323	2.29594	1.75177	1.38172	2.40861	1.98e-06	0.582663	0.148129	Blue	Black
chr12_104235180_104235685	506	uc010swe.1	-204	104166081	104234975	-	NT5DC3	0.228184	1.28146	1.22624	0.888249	2.36055	0.000913736	0.703511	0.199683	Blue	Black
chr12_104323590_104323989	400	uc009zuh.2	0	104307805	104323989	-	TTC41P	0.28523	1.12128	0.350354	1.08564	1.85532	0.00936466	-1.37355	0.0522719	Blue	Black
chr12_104350812_104351587	776	uc009zuj.2	0	104343981	104350993	-	C12orf73	0.855691	2.18916	1.86855	2.02323	1.25326	0.0026747	0.127636	0.815191	Blue	Black
chr12_104458195_104458413	219	uc009zul.3	0	104458236	104500304	+	HCFC2	0.171138	1.06788	0.700708	0.493472	2.50057	0.000856543	0.740236	0.286335	Blue	Black
chr12_104679541_104681390	1850	uc021rdc.1	0	104680786	104681120	+	NA	1.4832	5.17922	4.67138	4.49059	1.70409	8.14e-09	0.299323	0.192533	Blue	Black
chr12_104683090_104683843	754	uc001tku.4	429	104682660	104744085	+	TXNRD1	0.741599	0.640729	0.583923	1.52976	-0.30334	0.690077	-1.13847	0.0237309	Black	Black
chr12_104684109_104684418	310	uc001tkv.2	-363	104684782	104707095	+	TXNRD1	0.228184	0.587335	0.175177	0.34543	1.2444	0.179597	-0.71728	0.753919	Black	Black
chr12_104695652_104696044	393	uc001tkw.3	-1465	104697510	104698982	+	EID3	0.456369	1.01449	0.525531	0.69086	1.04621	0.122131	-0.150158	1	Black	Black
chr12_104697335_104697687	353	uc001tkw.3	0	104697510	104698982	+	EID3	0.228184	1.28146	0.992669	0.888249	2.36055	0.000913736	0.40033	0.499639	Blue	Black
chr12_105477915_105478430	516	uc009zup.3	0	105413562	105478341	-	ALDH1L2	0.228184	1.28146	1.40142	1.03629	2.36055	0.000913736	0.67453	0.135248	Blue	Black
chr12_105501446_105501549	104	uc010swr.2	0	105501492	105562906	+	WASHC4	0.0570461	0.800911	0.408746	0.296083	3.56946	0.000977369	0.694675	0.581081	Blue	Black
chr12_105722170_105722567	398	uc021rdf.1	485	105721684	105721767	+	NA	0.114092	0.53394	0.700708	0.69086	2.06828	0.0654449	0.260747	0.84504	Black	Black
chr12_105723084_105724834	1751	uc031qji.1	0	105724414	105765296	+	C12orf75	0.684553	4.64528	3.67872	3.20757	2.65532	4.33e-13	0.439684	0.0929088	Blue	Black
chr12_10574916_10575105	190	uc021qvd.1	-1721	10568183	10573194	-	KLRC3	0.342276	0.694123	0.7591	0.986943	0.911492	0.359332	-0.134835	0.860074	Black	Black
chr12_1058476_1059141	666	uc010sdu.1	0	1025372	1058863	-	RAD52	0.684553	2.08237	1.45981	1.18433	1.5005	0.000939038	0.541774	0.252992	Blue	Black
chr12_10590316_10590662	347	uc001qyk.2	-1723	10583206	10588592	-	KLRC2	0.171138	0.961093	0.875885	0.937596	2.34963	0.00257935	0.143537	0.86419	Blue	Black
chr12_107167750_107168392	643	uc001tlw.3	-6	107168399	107265251	+	RIC8B	1.08388	1.65522	1.86855	1.23368	0.512722	0.252992	0.838063	0.0480078	Black	Black
chr12_107349272_107349562	291	uc001tma.3	0	107347807	107349275	-	NA	0.28523	1.01449	0.992669	0.493472	1.71189	0.0226725	1.23908	0.0357248	Black	Black
chr12_108079513_108079988	476	uc001tmo.1	0	108079590	108106257	+	PWP1	0.342276	1.92219	0.700708	0.937596	2.37159	2.54e-05	-0.175906	0.855558	Blue	Black
chr12_108297328_108297832	505	uc021rdi.1	0	108296927	108297548	-	LOC728739	0.171138	0.961093	1.45981	1.38172	2.34963	0.00257935	0.320627	0.488575	Blue	Black
chr12_108956187_108956517	331	uc010sxd.2	0	108956294	108963160	+	ISCU	0.28523	0.961093	0.700708	0.888249	1.63444	0.0347111	-0.098514	1	Black	Black
chr12_109028365_109028553	189	uc001tnh.4	-694	109016054	109027670	-	SELPLG	0.171138	0.213576	0.642315	0.296083	0.216343	1	1.33904	0.0962836	Black	Black
chr12_109124253_109124713	461	uc031qjk.1	0	109038885	109124619	-	CORO1C	0.171138	1.22806	1.28463	0.937596	2.70096	0.000156807	0.692909	0.164242	Blue	Black
chr12_109125248_109125526	279	uc010sxf.3	0	109038885	109125326	-	CORO1C	0.228184	1.38825	0.467138	0.986943	2.47541	0.000325576	-0.828126	0.247856	Blue	Black
chr12_109535792_109536628	837	uc001toa.2	0	109535923	109548798	+	UNG	0.570461	1.44164	2.2773	1.43107	1.23242	0.0200976	0.909654	0.0154692	Black	Black
chr12_109914658_109915200	543	uc001tok.1	0	109886460	109915155	-	KCTD10	0.171138	0.694123	0.992669	1.13498	1.88422	0.0351702	0.0492163	1	Black	Black
chr12_109915783_109916036	254	uc001toq.4	354	109915428	109974510	+	UBE3B	0.28523	0.53394	0.116785	0.34543	0.794903	0.423985	-1.27824	0.507833	Black	Black
chr12_110011336_110011493	158	uc010sxq.2	0	109991521	110011358	-	MMAB	0.0570461	0.694123	0.408746	0.246736	3.36496	0.00341997	0.950879	0.387726	Blue	Black
chr12_1100877_1101135	259	uc001qjd.2	472	1100404	1605099	+	ERC1	0.0570461	0.53394	0.291962	0.197389	2.99083	0.0214908	0.78563	0.507833	Black	Black
chr12_110151193_110151541	349	uc001tpd.2	-645	110152187	110208312	+	FAM222A	0.627507	1.17467	0.583923	0.740207	0.802584	0.162828	-0.0983504	1	Black	Black
chr12_110486333_110486648	316	uc001tqc.1	-6	110478983	110486326	-	C12orf76	0.114092	1.44164	0.875885	1.18433	3.48925	3.04e-06	-0.191207	0.87144	Blue	Black
chr12_110562013_110562296	284	uc001tqi.3	0	110562140	110656600	+	IFT81	0.0570461	0.587335	0.467138	0.493472	3.12661	0.0117233	0.161468	1	Black	Black
chr12_110718867_110719238	372	uc001tql.4	0	110719032	110788897	+	ATP2A2	0.28523	1.12128	0.992669	0.444124	1.85532	0.00936466	1.38878	0.0191739	Blue	Black
chr12_110841215_110841903	689	uc001tqp.4	0	110813272	110841535	-	ANAPC7	0.399323	1.762	0.992669	1.38172	2.02809	0.000294878	-0.232952	0.651663	Blue	Black
chr12_110888117_110888235	119	uc001tqq.3	0	110872706	110888158	-	ARPC3	0	0.640729	0.467138	0.592166	6.5086	0.000977126	-0.0981059	1	Blue	Black
chr12_110905943_110906211	269	uc001tqs.3	0	110890291	110906089	-	GPN3	0.342276	1.17467	0.583923	0.838902	1.66448	0.0125536	-0.277287	0.84504	Black	Black
chr12_110936951_110937056	106	uc001tqw.3	294	110929330	110937351	-	VPS29	0.0570461	0.53394	0.233569	0.246736	2.99083	0.0214908	0.159302	1	Black	Black
chr12_110939341_110940440	1100	uc021rdw.1	0	110938570	110939930	-	NA	0.456369	3.31043	2.68605	3.05952	2.7455	3.97e-10	0.0548612	0.922728	Blue	Black
chr12_111051641_111051923	283	uc001trk.4	0	111051912	111086935	+	TCTN1	0.114092	0.907699	1.16785	1.28303	2.82598	0.00131353	0.106535	0.883024	Blue	Black
chr12_111180720_111180894	175	uc021rdx.1	0	111157613	111180783	-	PPP1CC	0.228184	0.854305	0.875885	0.888249	1.77957	0.0192224	0.220929	0.728378	Black	Black
chr12_111284353_111284844	492	uc010sye.1	0	111284811	111345338	+	CCDC63	0.342276	1.12128	0.350354	0.740207	1.59778	0.0191739	-0.825435	0.263226	Black	Black
chr12_111372382_111372550	169	uc001trz.3	-1855	111374406	111375250	+	LINC01405	0.0570461	0.53394	0.817492	1.18433	2.99083	0.0214908	-0.290032	0.742878	Black	Black
chr12_111373701_111374099	399	uc001trz.3	-306	111374406	111375250	+	LINC01405	0.114092	0.320364	0.875885	0.197389	1.34391	0.289083	2.35083	0.00257935	Black	Green
chr12_111806868_111807068	201	uc021rdy.1	0	111798455	111806925	-	FAM109A	0.114092	1.17467	0.7591	0.838902	3.1954	6.62e-05	0.0977882	1	Blue	Black
chr12_111842470_111843552	1083	uc001tse.3	-199	111843752	111889427	+	SH2B3	0.456369	3.47061	3.26997	2.31932	2.81352	7.44e-11	0.736599	0.0138877	Blue	Black
chr12_112035285_112035971	687	uc001tsm.1	322	111950277	112036294	-	ATXN2	0.0570461	1.65522	1.16785	0.444124	4.61019	5.8e-08	1.62193	0.00522974	Blue	Green
chr12_112037367_112037567	201	uc001tsk.3	0	111890018	112037480	-	ATXN2	0.171138	0.961093	0.992669	0.592166	2.34963	0.00257935	0.979507	0.09879	Blue	Black
chr12_112279708_112280236	529	uc001tsu.1	0	112277574	112279710	-	MAPKAPK5-AS1	0.28523	1.12128	0.467138	0.394777	1.85532	0.00936466	0.478221	0.803636	Blue	Black
chr12_112450555_112451239	685	uc001ttj.1	0	112448230	112450989	-	NA	0.399323	2.56291	2.68605	1.87519	2.56685	1.39e-07	0.758993	0.0214401	Blue	Black
chr12_113342473_113342584	112	uc010syn.2	-2154	113344739	113354760	+	OAS1	0.114092	0.587335	0.408746	0.838902	2.20406	0.038586	-0.785501	0.307518	Black	Black
chr12_113772596_113773146	551	uc001tvd.1	0	113758655	113772925	-	SLC8B1	0.456369	1.01449	1.28463	0.592166	1.04621	0.122131	1.34948	0.0166935	Black	Black
chr12_113795858_113796405	548	uc001tvf.2	0	113796371	113827458	+	PLBD2	0.171138	1.38825	1.81016	0.69086	2.87688	2.75e-05	1.62235	0.000537187	Blue	Green
chr12_113860043_113860237	195	uc009zwh.3	0	113860216	113876081	+	SDSL	0.171138	0.053394	0.700708	0.394777	-1.65046	0.625008	1.05699	0.115356	Black	Black
chr12_114404170_114404272	103	uc001tvn.4	0	114259859	114404176	-	RBM19	0.0570461	0.480546	0.350354	0.246736	2.84094	0.0214908	0.732008	0.548852	Black	Black
chr12_115122263_115122365	103	uc010syw.1	-293	115117761	115121969	-	TBX3	0.114092	0.26697	0.467138	0.246736	1.08713	0.453142	1.14088	0.266879	Black	Black
chr12_117175855_117176020	166	uc009zwm.1	-11	117153596	117175843	-	C12orf49	0	0.747517	0.525531	0.641513	6.72873	0.00024434	-0.0443867	1	Blue	Black
chr12_118490246_118490658	413	uc010sza.1	0	118470492	118490283	-	WSB2	0.28523	1.38825	1.28463	1.13498	2.16169	0.000879529	0.419187	0.371411	Blue	Black
chr12_118498321_118498748	428	uc001twr.2	202	118470492	118498951	-	WSB2	0.228184	0.800911	0.350354	0.444124	1.68725	0.0308992	-0.0977013	1	Black	Black
chr12_118500053_118500335	283	uc009zws.1	-1101	118472480	118498951	-	WSB2	0.171138	1.01449	0.408746	0.34543	2.42707	0.00149132	0.477182	0.790543	Blue	Black
chr12_118541750_118541914	165	uc001tws.3	0	118501398	118541810	-	VSIG10	0.0570461	0.800911	0.408746	0.148041	3.56946	0.000977369	1.66084	0.109393	Blue	Black
chr12_118542226_118542413	188	uc001tws.3	-415	118501398	118541810	-	VSIG10	0.171138	0.160182	0.525531	0.394777	-0.183273	1	0.646084	0.62909	Black	Black
chr12_118543686_118544208	523	uc001tws.3	-1875	118501398	118541810	-	VSIG10	0.0570461	1.28146	0.642315	1.33237	4.24276	2.99e-06	-0.804009	0.132571	Blue	Black
chr12_118573766_118574327	562	uc001twu.1	0	118573870	118583390	+	PEBP1	0.228184	1.49503	1.69338	1.08564	2.5818	0.000113353	0.879812	0.0365341	Blue	Black
chr12_118810688_118810991	304	uc001twy.4	0	118587606	118810750	-	TAOK3	0.342276	1.54843	0.934277	1.48041	2.06093	0.000823081	-0.418904	0.371411	Blue	Black
chr12_120426216_120426988	773	uc001txk.2	-659	120427648	120512390	+	BICDL1	0.342276	2.13576	1.40142	1.72715	2.52307	3.14e-06	-0.0584497	0.895715	Blue	Black
chr12_120554541_120555333	793	uc010szh.2	0	120532899	120554643	-	RAB35	0.399323	2.24255	1.81016	0.986943	2.37477	3.32e-06	1.11225	0.00780395	Blue	Green
chr12_120632484_120633148	665	uc001txo.3	0	120565014	120632513	-	GCN1	0.570461	1.97558	1.98534	1.23368	1.68507	0.000537187	0.92525	0.0183728	Blue	Black
chr12_120666265_120666488	224	uc031qjr.1	-1617	120648242	120664647	-	PXN	0.171138	0.800911	0.642315	0.394777	2.08871	0.0127334	0.932587	0.263226	Black	Black
chr12_120667056_120668535	1480	uc031qjr.1	-2408	120648242	120664647	-	PXN	0.969783	3.89777	3.21158	3.60234	1.90422	7.94e-08	0.0770076	0.859321	Blue	Black
chr12_120703404_120703979	576	uc001txz.3	0	120648242	120703574	-	PXN	0.342276	1.17467	1.22624	0.789555	1.66448	0.0125536	0.871987	0.098937	Black	Black
chr12_120704365_120704537	173	uc001txz.3	-790	120648242	120703574	-	PXN	0	0.213576	0.408746	0.493472	4.95499	0.125008	-0.0285307	1	Black	Black
chr12_120875346_120875959	614	uc001tyf.2	0	120875893	120878545	+	COX6A1	0.399323	1.8154	1.05106	1.03629	2.07099	0.000182706	0.261569	0.749309	Blue	Black
chr12_120883886_120884224	339	uc001tyg.3	0	120881764	120884215	-	TRIAP1	0.28523	0.320364	0.233569	0.69086	0.0705305	1	-1.2996	0.143499	Black	Black
chr12_120933624_120934227	604	uc001tyk.2	0	120928141	120933749	-	NRAV	0.570461	1.33485	1.40142	1.13498	1.12196	0.0409963	0.544151	0.243077	Black	Black
chr12_121124184_121124910	727	uc001tyy.1	-38	121124949	121139667	+	MLEC	0.684553	2.93667	1.40142	2.17128	1.99502	1.18e-06	-0.387373	0.389217	Blue	Black
chr12_121342123_121342631	509	uc001tzd.3	0	121200313	121342155	-	SPPL3	0.513415	1.33485	0.934277	0.592166	1.27211	0.0243315	0.892593	0.136105	Black	Black
chr12_121454311_121454490	180	uc010szp.1	-10	121441238	121454300	-	C12orf43	0.342276	0.480546	0.175177	0.34543	0.387468	0.790543	-0.71728	0.753919	Black	Black
chr12_121734677_121734908	232	uc001uad.2	-120	121711859	121734556	-	CAMKK2	0.114092	0.427152	0.7591	0.296083	1.75109	0.109393	1.57796	0.0414104	Black	Black
chr12_121836468_121836713	246	uc010szw.3	-1172	121837886	121856543	+	RNF34	0.28523	0.160182	0.525531	0.789555	-0.89846	0.726574	-0.340943	0.690077	Black	Black
chr12_121837530_121838343	814	uc001uan.3	0	121837961	121839159	+	NA	0.627507	3.36383	2.56926	2.81279	2.31477	8.15e-09	0.111888	0.764474	Blue	Black
chr12_122018207_122018536	330	uc021rfd.1	0	121866900	122018364	-	KDM2B	0.171138	0.53394	0.233569	0.296083	1.51009	0.146021	-0.0969019	1	Black	Black
chr12_122064206_122064415	210	uc021rff.1	-39	122064455	122079946	+	ORAI1	0.171138	0.854305	0.817492	0.789555	2.18103	0.00754323	0.29058	0.711114	Blue	Black
chr12_122211235_122211685	451	uc001uba.1	-2485	122214171	122220907	+	NA	0.342276	1.33485	1.10945	1.03629	1.84786	0.00333183	0.339135	0.635899	Blue	Black
chr12_122212134_122212245	112	uc001uba.1	-1925	122214171	122220907	+	NA	0.0570461	0.640729	0.0583923	0.296083	3.2507	0.0063507	-1.99104	0.218765	Blue	Black
chr12_122212979_122214863	1885	uc001uba.1	0	122214171	122220907	+	NA	1.4832	4.69868	4.02907	3.99712	1.56381	3.34e-07	0.253878	0.325958	Blue	Black
chr12_122231591_122231792	202	uc001ubd.4	0	122218393	122231594	-	RHOF	0.114092	0.427152	0.583923	0.444124	1.75109	0.109393	0.629384	0.359332	Black	Black
chr12_122231814_122233141	1328	uc001ubd.4	-219	122218393	122231594	-	RHOF	0.798645	3.5774	2.21891	2.22062	2.05872	5.94e-08	0.240978	0.510594	Blue	Black
chr12_122235069_122235346	278	uc001ubf.2	389	122233175	122235736	-	NA	0.399323	1.70861	1.28463	1.28303	1.98388	0.000473163	0.243359	0.665545	Blue	Black
chr12_122236223_122236787	565	uc001ubf.2	-486	122233175	122235736	-	NA	0.28523	1.70861	1.57659	1.08564	2.45987	6.98e-05	0.777101	0.0855132	Blue	Black
chr12_122326243_122326691	449	uc001ubk.3	0	122277433	122326517	-	HPD	0.171138	2.29594	2.2773	1.92454	3.59979	9.4e-09	0.484085	0.140701	Blue	Black
chr12_122356340_122356458	119	uc021rfh.1	-4	122356463	122409974	+	WDR66	0.114092	0.747517	0.583923	0.394777	2.54828	0.00738962	0.796436	0.359332	Blue	Black
chr12_122516280_122516535	256	uc001ubq.3	-116	122516652	122628967	+	MLXIP	0.114092	0.854305	0.467138	0.493472	2.73922	0.00235181	0.161468	1	Blue	Black
chr12_122750964_122751080	117	uc001ucd.3	0	122716094	122751068	-	VPS33A	0.171138	0.747517	0.291962	0.246736	1.99009	0.0212812	0.473888	0.753919	Black	Black
chr12_122906718_122907037	320	uc001ucg.2	78	122755981	122907116	-	CLIP1	0.171138	0.640729	0.233569	0.542819	1.76996	0.057391	-0.955725	0.423985	Black	Black
chr12_122984655_122985597	943	uc001ucn.3	0	122956146	122985543	-	ZCCHC8	0.684553	1.92219	2.39408	1.62846	1.38543	0.00309481	0.796079	0.0203473	Blue	Black
chr12_123011127_123012003	877	uc021rfm.1	0	122992765	123011560	-	RSRC2	0.570461	3.41722	3.26997	3.60234	2.47343	1.57e-09	0.102954	0.791145	Blue	Black
chr12_123237044_123237319	276	uc001uda.3	-51	123237371	123255953	+	DENR	0.171138	1.49503	1.69338	1.03629	2.98327	3.4e-05	0.946474	0.0241303	Blue	Black
chr12_123319053_123319349	297	uc001udg.1	0	123319295	123342447	+	HIP1R	0.456369	0.427152	0.7591	0.296083	-0.187965	0.803636	1.57796	0.0414104	Black	Black
chr12_123382965_123383062	98	uc001udl.3	-2252	123349875	123380712	-	VPS37B	0.0570461	0.106788	0.467138	0.197389	0.742865	1	1.45262	0.146021	Black	Black
chr12_123431064_123431747	684	uc010tai.2	-1877	123413539	123429186	-	ABCB9	0.570461	1.33485	2.21891	1.52976	1.12196	0.0409963	0.776531	0.0414657	Black	Black
chr12_123450921_123451039	119	uc021rfo.1	16	123405498	123451056	-	ABCB9	0.0570461	0.213576	0.583923	0.197389	1.69709	0.375013	1.77083	0.057391	Black	Black
chr12_123459111_123459771	661	uc021rfq.1	0	123416739	123459752	-	ABCB9	0.912737	1.38825	1.63498	1.38172	0.506429	0.348993	0.483484	0.228942	Black	Black
chr12_123464464_123464756	293	uc001uec.3	-123	123464880	123467460	+	ARL6IP4	0.171138	0.694123	0.175177	0.197389	1.88422	0.0351702	0.0681594	1	Black	Black
chr12_123465259_123465442	184	uc009zxt.3	216	123465042	123467460	+	ARL6IP4	0.0570461	0.587335	0.291962	0.296083	3.12661	0.0117233	0.217685	1	Black	Black
chr12_123591619_123591832	214	uc009zxu.1	-1572	123484853	123590046	-	PITPNM2	0.171138	0.587335	0.291962	0.394777	1.64587	0.0923071	-0.188768	1	Black	Black
chr12_123718042_123718169	128	uc021rft.1	13	123718028	123742506	+	C12orf65	0.0570461	0.106788	0.583923	0.0986943	0.742865	1	2.72096	0.0063507	Black	Green
chr12_123756573_123756692	120	uc001ueq.4	0	123745517	123756687	-	CDK2AP1	0.171138	0.53394	0.350354	0.148041	1.51009	0.146021	1.44197	0.179708	Black	Black
chr12_123849366_123849896	531	uc009zxy.1	0	123805246	123849388	-	SBNO1	0.28523	1.97558	1.40142	1.18433	2.66852	4.89e-06	0.48313	0.312449	Blue	Black
chr12_123868129_123868655	527	uc001uew.3	-48	123868704	123893900	+	KMT5A	0.342276	1.22806	1.57659	1.48041	1.72824	0.00813945	0.332177	0.427181	Blue	Black
chr12_123920926_123921205	280	uc001uey.1	58	123899936	123921264	-	RILPL2	0.171138	0.480546	0.408746	0.394777	1.36019	0.146021	0.288222	1	Black	Black
chr12_123942913_123943769	857	uc001ufc.1	261	123942651	123956909	+	SNRNP35	0.513415	1.70861	1.28463	0.838902	1.62658	0.00222604	0.852081	0.108201	Blue	Black
chr12_124068927_124069390	464	uc001ufg.3	0	124069076	124082688	+	TMED2	0.114092	0.961093	0.583923	0.542819	2.90782	0.000729421	0.344066	0.663659	Blue	Black
chr12_124456901_124457341	441	uc001ufx.1	0	124420955	124457163	-	CCDC92	0.228184	1.28146	0.934277	0.69086	2.36055	0.000913736	0.672677	0.28112	Blue	Black
chr12_125052609_125052767	159	uc001ugj.1	-598	124831110	125052010	-	NCOR2	0	0.320364	0.467138	0.197389	5.52436	0.0312549	1.45262	0.146021	Black	Black
chr12_125398561_125400078	1518	uc009zyf.1	0	125398127	125398665	-	UBC	1.42615	4.80546	4.02907	5.03341	1.65251	7.47e-08	-0.0781638	0.817205	Blue	Black
chr12_125400553_125402312	1760	uc031qkf.1	459	125400093	125400205	+	MIR5188	1.71138	4.59189	5.37209	7.10599	1.32511	8.1e-06	-0.160569	0.430417	Blue	Black
chr12_125408396_125409107	712	uc021rgf.1	-2023	125406301	125406372	-	NA	1.14092	2.29594	1.81016	1.92454	0.909506	0.0226192	0.153871	0.720302	Black	Black
chr12_125412800_125413311	512	uc021rgh.1	-338	125412389	125412461	-	NA	0.513415	2.77649	2.04373	2.17128	2.32472	2.73e-07	0.154987	0.734447	Blue	Black
chr12_125423362_125423817	456	uc021rgi.1	446	125424193	125424264	-	NA	0.399323	1.06788	0.642315	0.740207	1.30939	0.0522719	0.0378005	1	Black	Black
chr12_125423935_125424910	976	uc021rgi.1	0	125424193	125424264	-	NA	0.741599	1.22806	2.04373	2.02323	0.627661	0.243074	0.256518	0.488854	Black	Black
chr12_125475386_125475563	178	uc001ugy.3	-1718	125431370	125473667	-	DHX37	0.171138	0.160182	0.467138	0.0986943	-0.183273	1	2.40274	0.0214908	Black	Black
chr12_125477428_125478146	719	uc001uha.1	-47	125478194	125510349	+	BRI3BP	0.570461	1.22806	1.16785	1.92454	1.00233	0.0801953	-0.475743	0.289388	Black	Black
chr12_125549817_125550088	272	uc001uhd.3	0	125549925	125627871	+	AACS	0.0570461	0.694123	0.7591	0.34543	3.36496	0.00341997	1.36047	0.0783864	Blue	Black
chr12_12715619_12715876	258	uc001rao.2	-170	12626216	12715448	-	DUSP16	0.114092	0.800911	0.7591	0.592166	2.64691	0.00418387	0.595184	0.424417	Blue	Black
chr12_12764656_12764820	165	uc001rap.1	-10	12764831	12798041	+	CREBL2	0.28523	0.53394	0.467138	0.542819	0.794903	0.423985	0.025851	1	Black	Black
chr12_12878139_12878789	651	uc001rau.4	-61	12878851	12944399	+	APOLD1	0.342276	1.38825	1.40142	1.52976	1.90415	0.00210589	0.115865	0.891954	Blue	Black
chr12_129308485_129308681	197	uc001uhv.2	0	129277739	129308541	-	SLC15A4	0.0570461	1.12128	0.817492	0.986943	4.05125	2.1e-05	-0.0287393	1	Blue	Black
chr12_13025046_13026021	976	uc010sho.2	-2389	13028411	13029070	+	RPL13AP20	0.228184	2.6697	1.86855	2.46736	3.4153	7.15e-10	-0.157748	0.737661	Blue	Black
chr12_13043523_13044714	1192	uc001rba.3	0	13043956	13066600	+	GPRC5A	0.855691	4.32492	3.09479	4.04647	2.23325	2.76e-10	-0.14374	0.603299	Blue	Black
chr12_131323464_131324347	884	uc010tbj.3	0	131276414	131323819	-	STX2	0.399323	2.13576	1.81016	1.28303	2.30461	9.29e-06	0.736148	0.0628149	Blue	Black
chr12_131355983_131356650	668	uc010tbl.2	0	131356617	131360826	+	RAN	0.456369	1.86879	1.98534	1.82585	1.92297	0.000272347	0.362369	0.342651	Blue	Black
chr12_132195501_132195719	219	uc001ujb.1	0	132195645	132262875	+	SFSWAP	0.0570461	0.694123	0.7591	0.296083	3.36496	0.00341997	1.57796	0.0414104	Blue	Black
chr12_132378917_132379028	112	uc001uje.3	-250	132379279	132407707	+	ULK1	0	0.480546	0.350354	0.296083	6.09884	0.00390772	0.475804	0.774428	Blue	Black
chr12_132412550_132412856	307	uc001ujg.3	-888	132413745	132428406	+	PUS1	0.114092	1.22806	0.525531	0.937596	3.25915	3.6e-05	-0.586811	0.442134	Blue	Black
chr12_132413527_132413810	284	uc001ujh.3	0	132413798	132428406	+	PUS1	0.0570461	0.694123	0.817492	0.542819	3.36496	0.00341997	0.825237	0.229584	Blue	Black
chr12_132434963_132435720	758	uc001ujn.3	497	132434465	132565011	+	EP400	0.171138	1.01449	1.22624	0.394777	2.42707	0.00149132	1.85901	0.00143327	Blue	Green
chr12_13251143_13251945	803	uc001rbm.3	-2402	13236471	13248740	-	GSG1	0.627507	1.92219	1.81016	1.72715	1.5097	0.00164563	0.309376	0.457175	Blue	Black
chr12_132628868_132628998	131	uc001ujy.4	0	132621140	132628880	-	DDX51	0.0570461	0.373758	0.583923	0.34543	2.48437	0.070324	0.985396	0.237929	Black	Black
chr12_132863389_132863889	501	uc001ukb.3	-361	132680917	132863027	-	GALNT9	0.171138	1.70861	1.81016	1.52976	3.17506	6.19e-06	0.48369	0.253009	Blue	Black
chr12_133066379_133066745	367	uc001ukf.3	-411	133067157	133161773	+	FBRSL1	0.228184	0.800911	1.10945	0.937596	1.68725	0.0308992	0.482478	0.417785	Black	Black
chr12_133263418_133264162	745	uc009zyu.1	0	133219810	133263945	-	POLE	0.456369	1.762	1.40142	0.937596	1.83841	0.000681247	0.817873	0.0962182	Blue	Black
chr12_133336791_133338001	1211	uc001ukx.2	449	133302254	133338451	-	ANKLE2	0.399323	2.50952	2.74444	1.82585	2.53656	2.39e-07	0.828276	0.0116709	Blue	Black
chr12_133404635_133404821	187	uc001ukz.1	466	133345495	133405288	-	GOLGA3	0	0.26697	0.291962	0.542819	5.26758	0.0625066	-0.641138	0.607268	Black	Black
chr12_133405441_133405922	482	uc001ulb.3	-14	133360454	133405426	-	GOLGA3	0.228184	1.54843	1.57659	1.08564	2.63219	6.64e-05	0.777101	0.0855132	Blue	Black
chr12_133484936_133485486	551	uc001ulg.1	0	133485301	133487790	+	NA	0.28523	1.33485	1.28463	1.08564	2.1054	0.00143327	0.482904	0.291327	Blue	Black
chr12_13349446_13349548	103	uc010shr.1	-53	13349602	13367734	+	EMP1	0.0570461	0.480546	0.233569	0.197389	2.84094	0.0214908	0.471044	0.726574	Black	Black
chr12_13349601_13349694	94	uc009zhy.3	0	13349602	13369708	+	EMP1	0	0.213576	0.467138	0.542819	4.95499	0.125008	0.025851	1	Black	Black
chr12_133656787_133656905	119	uc001ulo.3	-131	133657037	133684258	+	ZNF140	0.114092	0.694123	0.408746	0.592166	2.44241	0.0129457	-0.288105	0.814547	Black	Black
chr12_133706729_133707207	479	uc031qkm.1	0	133696555	133707059	-	ZNF891	0.171138	1.12128	0.992669	0.69086	2.57051	0.00048899	0.759591	0.215404	Blue	Black
chr12_14924017_14924141	125	uc001rcf.4	0	14923654	14924065	-	HIST4H4	0.342276	0.480546	0.350354	0.641513	0.387468	0.790543	-0.62112	0.480724	Black	Black
chr12_16064175_16064277	103	uc001rde.3	0	16064186	16190315	+	DERA	0.114092	0.587335	0.233569	0.197389	2.20406	0.038586	0.471044	0.726574	Black	Black
chr12_16503593_16504074	482	uc001rdi.3	-2276	16506351	16517344	+	MGST1	0.570461	1.06788	0.350354	0.444124	0.801938	0.200559	-0.0977013	1	Black	Black
chr12_21654402_21654591	190	uc001rex.3	11	21621844	21654603	-	RECQL	0.228184	0.587335	0.525531	0.444124	1.2444	0.179597	0.479032	0.480724	Black	Black
chr12_21810737_21811057	321	uc001rfe.3	0	21788275	21810789	-	LDHB	0.28523	0.320364	0.467138	1.18433	0.0705305	1	-1.08942	0.070801	Black	Black
chr12_25403827_25404088	262	uc001rgr.3	0	25386768	25403863	-	KRAS	0.28523	2.02897	1.57659	1.7765	2.70685	2.84e-06	0.0703068	0.899109	Blue	Black
chr12_26111671_26112147	477	uc001rgz.3	0	26111964	26232825	+	RASSF8	0.0570461	0.640729	0.233569	0.0986943	3.2507	0.0063507	1.42117	0.453142	Blue	Black
chr12_27090996_27091353	358	uc010sjk.2	0	27058112	27091254	-	INTS13	0.399323	0.907699	0.7591	0.542819	1.07661	0.151641	0.719141	0.307518	Black	Black
chr12_27397036_27397133	98	uc010sjm.2	0	27397078	27478890	+	STK38L	0.114092	0.427152	0.350354	0.246736	1.75109	0.109393	0.732008	0.548852	Black	Black
chr12_28122962_28123091	130	uc001rim.3	-67	28115254	28122894	-	PTHLH	0	0.160182	0.7591	0.197389	4.55537	0.250008	2.14591	0.00754323	Black	Green
chr12_3067968_3068577	610	uc010sek.2	0	3068478	3149842	+	TEAD4	0.0570461	1.01449	1.16785	0.838902	3.90782	7.64e-05	0.715257	0.187827	Blue	Black
chr12_30907818_30908002	185	uc001rjl.4	-369	30862486	30907448	-	CAPRIN2	0.0570461	0.800911	0.525531	0.641513	3.56946	0.000977369	-0.0443867	1	Blue	Black
chr12_30947911_30948390	480	uc001rjo.2	-224	30948615	30955645	+	LINC00941	0.171138	0.53394	1.10945	0.542819	1.51009	0.146021	1.263	0.0294754	Black	Black
chr12_31742711_31742813	103	uc031qgx.1	-43	31742857	31768285	+	DENND5B-AS1	0.114092	0.480546	0.291962	0.394777	1.91839	0.0654449	-0.188768	1	Black	Black
chr12_31812084_31812482	399	uc001rkl.3	0	31812121	31822016	+	ETFBKMT	0.28523	0.961093	1.05106	0.641513	1.63444	0.0347111	0.947337	0.110244	Black	Black
chr12_31881803_31882274	472	uc009zjt.1	0	31826486	31882108	-	AMN1	0.171138	1.28146	1.05106	1.52976	2.76201	8.82e-05	-0.297096	0.665545	Blue	Black
chr12_3409215_3409509	295	uc001qlq.1	0	3405368	3409390	-	NA	0.0570461	0.961093	0.992669	1.33237	3.83037	0.000145142	-0.180762	0.760844	Blue	Black
chr12_39298766_39299678	913	uc001rls.1	0	39046002	39299420	-	CPNE8	0.456369	1.86879	2.33569	1.52976	1.92297	0.000272347	0.850335	0.0170354	Blue	Black
chr12_39300232_39300645	414	uc001rls.1	-811	39046002	39299420	-	CPNE8	0.171138	1.17467	0.817492	0.838902	2.63721	0.000277613	0.203884	0.855558	Blue	Black
chr12_39836990_39837650	661	uc010skl.2	0	39687030	39837192	-	KIF21A	0.28523	1.49503	1.34302	1.13498	2.26808	0.000324794	0.483022	0.302113	Blue	Black
chr12_42538546_42538789	244	uc001rmt.4	0	42475648	42538673	-	GXYLT1	0.228184	1.06788	1.16785	1.23368	2.09911	0.00260242	0.162796	0.766046	Blue	Black
chr12_4429877_4430401	525	uc001qmp.3	0	4430359	4469190	+	TIGAR	0.342276	1.44164	1.28463	0.888249	1.95833	0.00132117	0.770301	0.117354	Blue	Black
chr12_45270114_45270246	133	uc001roj.2	0	45059219	45270247	-	NELL2	0.114092	0.747517	0.175177	0.493472	2.54828	0.00738962	-1.22299	0.266879	Blue	Black
chr12_45609074_45609783	710	uc010sld.1	0	45609770	45834187	+	ANO6	0.570461	2.13576	2.10212	1.57911	1.79716	0.000142508	0.653155	0.0682166	Blue	Black
chr12_45610647_45610793	147	uc001rom.2	-857	45566817	45609789	-	PLEKHA8P1	0.114092	0.587335	0.233569	0.493472	2.20406	0.038586	-0.820108	0.423985	Black	Black
chr12_46121401_46121622	222	uc001roq.3	81	46119503	46121704	-	LINC00938	0.171138	1.38825	0.642315	0.986943	2.87688	2.75e-05	-0.37376	0.584724	Blue	Black
chr12_46384344_46384885	542	uc001roz.3	0	46348537	46384401	-	SCAF11	0.627507	1.86879	0.992669	1.43107	1.46921	0.00246456	-0.283321	0.551579	Blue	Black
chr12_46385612_46385824	213	uc001roy.1	78	46319925	46385903	-	SCAF11	0.0570461	0.587335	0.7591	0.394777	3.12661	0.0117233	1.17151	0.0783864	Black	Black
chr12_46659998_46660306	309	uc001rpa.3	0	46576841	46660278	-	SLC38A1	0.0570461	0.53394	0.233569	0.493472	2.99083	0.0214908	-0.820108	0.423985	Black	Black
chr12_46662321_46663173	853	uc001rpb.3	34	46576841	46663208	-	SLC38A1	0.228184	2.6697	2.2773	2.07258	3.4153	7.15e-10	0.377554	0.266616	Blue	Black
chr12_46765242_46767014	1773	uc001rph.3	0	46751971	46766645	-	SLC38A2	0.627507	4.4851	3.21158	2.36866	2.72904	6.37e-13	0.680372	0.0237214	Blue	Black
chr12_47473998_47474115	118	uc001rpm.3	-263	47469490	47473734	-	AMIGO2	0.171138	0.53394	0.175177	0.296083	1.51009	0.146021	-0.499786	1	Black	Black
chr12_47474317_47475156	840	uc001rpm.3	-582	47469490	47473734	-	AMIGO2	0.570461	1.60182	1.98534	1.72715	1.38371	0.00948963	0.442216	0.228569	Blue	Black
chr12_48152262_48153299	1038	uc001rqb.3	0	48143096	48152889	-	RAPGEF3	0.28523	2.77649	1.63498	2.07258	3.15801	1.84e-09	-0.0989845	0.810017	Blue	Black
chr12_48166480_48166985	506	uc001rqd.3	0	48166967	48176536	+	SLC48A1	0.228184	0.961093	0.700708	0.394777	1.94817	0.00720348	1.05699	0.115356	Blue	Black
chr12_48214186_48214671	486	uc010slo.2	-422	48176507	48213763	-	HDAC7	0.28523	1.38825	0.583923	0.789555	2.16169	0.000879529	-0.190591	0.84504	Blue	Black
chr12_48551112_48551315	204	uc001rrh.3	61	48541572	48551377	-	ASB8	0.114092	0.800911	0.291962	0.394777	2.64691	0.00418387	-0.188768	1	Blue	Black
chr12_49075513_49076290	778	uc001rry.2	0	49046995	49076035	-	KANSL2	0.456369	1.54843	0.817492	1.62846	1.6528	0.00393977	-0.747085	0.135248	Blue	Black
chr12_49110411_49110977	567	uc009zkz.3	0	49082241	49110781	-	CCNT1	0.513415	2.13576	1.63498	2.02323	1.94731	6.19e-05	-0.0643408	0.903632	Blue	Black
chr12_49183012_49183386	375	uc001rsj.4	-191	49159975	49182820	-	ADCY6	0	0.427152	0.642315	0.394777	5.93154	0.00781479	0.932587	0.263226	Blue	Black
chr12_49207346_49207626	281	uc010slx.2	-588	49208215	49219026	+	CACNB3	0.171138	0.053394	0.467138	0.197389	-1.65046	0.625008	1.45262	0.146021	Black	Black
chr12_49392206_49392624	419	uc001rsv.1	463	49388933	49393088	-	DDN	0.114092	0.800911	0.875885	0.592166	2.64691	0.00418387	0.800106	0.247856	Blue	Black
chr12_49412567_49412686	120	uc010sme.2	0	49398007	49412629	-	PRKAG1	0.28523	0.480546	0.642315	0.34543	0.645006	0.581081	1.12155	0.167111	Black	Black
chr12_49463592_49463944	353	uc009zlc.1	0	49458468	49463775	-	RHEBL1	0.627507	1.33485	1.45981	0.986943	0.985966	0.0652958	0.803067	0.0725213	Black	Black
chr12_49525070_49525406	337	uc001rtm.3	0	49521567	49525304	-	TUBA1B	0.114092	0.854305	1.28463	0.493472	2.73922	0.00235181	1.60905	0.00455817	Blue	Green
chr12_49658260_49659512	1253	uc001rtt.1	0	49658865	49667113	+	TUBA1C	0.513415	4.32492	3.7955	3.60234	2.96281	6.06e-14	0.317596	0.231872	Blue	Black
chr12_49687813_49688042	230	uc001rtu.3	-866	49688909	49692481	+	PRPH	0.0570461	0.854305	0.233569	0.394777	3.66177	0.000519298	-0.503355	0.774428	Blue	Black
chr12_49740507_49740690	184	uc001rua.3	-350	49741041	49745685	+	DNAJC22	0.228184	0.640729	0.116785	0.296083	1.36849	0.118498	-1.06075	0.453142	Black	Black
chr12_49761074_49761245	172	uc009zli.1	385	49760688	49921207	+	SPATS2	0.171138	0.907699	0.408746	0.69086	2.26779	0.00442877	-0.50802	0.50349	Blue	Black
chr12_498471_498872	402	uc010sdo.1	0	432766	498620	-	KDM5A	0.228184	2.02897	1.40142	1.6778	3.02058	7.88e-07	-0.0168056	1	Blue	Black
chr12_50135016_50135685	670	uc001ruz.2	0	50135594	50158717	+	TMBIM6	0.513415	2.08237	1.81016	1.92454	1.91091	9.89e-05	0.153871	0.720302	Blue	Black
chr12_50353554_50353745	192	uc001rvo.3	-1533	50355279	50359465	+	AQP5	0	0.640729	0.408746	0.493472	6.5086	0.000977126	-0.0285307	1	Blue	Black
chr12_50360883_50361438	556	uc001rvq.1	0	50360977	50370922	+	AQP6	0.28523	1.65522	0.875885	0.592166	2.41426	0.000117158	0.800106	0.247856	Blue	Black
chr12_50561130_50561536	407	uc010smq.1	-32	50528329	50561097	-	CERS5	0.342276	1.762	2.04373	1.72715	2.24655	0.000116511	0.48391	0.188378	Blue	Black
chr12_50677199_50677345	147	uc001rwj.4	7	50569563	50677353	-	LIMA1	0.0570461	0.587335	0.116785	0.34543	3.12661	0.0117233	-1.27824	0.507833	Black	Black
chr12_50794510_50795211	702	uc001rwt.2	0	50794592	50873788	+	LARP4	0.570461	2.13576	1.63498	1.28303	1.79716	0.000142508	0.589824	0.177126	Blue	Black
chr12_510612_510714	103	uc001qig.3	-26	510741	551806	+	CCDC77	0	0.587335	0.350354	0.493472	6.38451	0.00195405	-0.247402	1	Blue	Black
chr12_51157604_51157732	129	uc001rww.4	-56	51157789	51214943	+	ATF1	0	0.427152	0.233569	0.34543	5.93154	0.00781479	-0.314395	1	Blue	Black
chr12_51157760_51157857	98	uc001rww.4	0	51157789	51214943	+	ATF1	0.0570461	0.160182	0.408746	0.246736	1.29747	0.625008	0.950879	0.387726	Black	Black
chr12_51158720_51158822	103	uc010smu.2	456	51158263	51214943	+	ATF1	0.0570461	0.480546	0.525531	0.246736	2.84094	0.0214908	1.30874	0.179597	Black	Black
chr12_51422100_51422215	116	uc001rxk.2	-41	51379775	51422058	-	SLC11A2	0.114092	0.160182	0.408746	0.641513	0.37492	1	-0.402249	0.647639	Black	Black
chr12_51611134_51612308	1175	uc001rya.3	0	51580719	51611477	-	POU6F1	0.399323	2.6697	1.57659	0.740207	2.62558	8.13e-08	1.32521	0.00541178	Blue	Green
chr12_51632315_51632589	275	uc010snf.1	0	51632508	51640501	+	DAZAP2	0.171138	0.694123	0.408746	0.789555	1.88422	0.0351702	-0.698805	0.40493	Black	Black
chr12_52344947_52345414	468	uc001rzl.3	-36	52345451	52381130	+	ACVR1B	0.171138	1.28146	1.34302	0.789555	2.76201	8.82e-05	1.00261	0.0385176	Blue	Black
chr12_52443199_52443545	347	uc009zmb.2	-1640	52445186	52449745	+	NR4A1	0.28523	0.694123	0.175177	0.542819	1.16903	0.143499	-1.35861	0.179597	Black	Black
chr12_52444349_52445354	1006	uc001rzt.3	0	52445186	52453291	+	NR4A1	0.969783	4.16474	3.38675	3.60234	1.99963	7.84e-09	0.153488	0.597733	Blue	Black
chr12_52463359_52463509	151	uc001rzu.4	-248	52463758	52471279	+	ATG101	0.28523	0.747517	0.233569	0.740207	1.2749	0.0962836	-1.39814	0.0962836	Black	Black
chr12_52585698_52586643	946	uc001rzy.3	0	52562780	52585784	-	KRT80	0.684553	2.29594	2.16052	2.17128	1.6409	0.000175842	0.234926	0.576591	Blue	Black
chr12_52604483_52604626	144	uc001rzz.3	12	52599365	52604639	-	C12orf80	0.0570461	0.320364	0.700708	0.444124	2.26646	0.125014	0.889937	0.189296	Black	Black
chr12_52624701_52626268	1568	uc001saa.1	-685	52626954	52642709	+	KRT7	0.912737	4.21813	2.91962	4.78668	2.10483	1.95e-09	-0.4696	0.0656324	Blue	Black
chr12_52626579_52627031	453	uc001saa.1	0	52626954	52642709	+	KRT7	0.28523	1.49503	0.642315	1.13498	2.26808	0.000324794	-0.574031	0.29629	Blue	Black
chr12_52641405_52641558	154	uc010snq.2	-1525	52643084	52702947	+	KRT86	0.228184	0.694123	0.233569	0.394777	1.48275	0.0768372	-0.503355	0.774428	Black	Black
chr12_52642337_52642560	224	uc010snq.2	-523	52643084	52702947	+	KRT86	0	0.854305	0.291962	0.197389	6.91967	6.11e-05	0.78563	0.507833	Blue	Black
chr12_52888465_52888741	277	uc001sam.3	-1283	52880958	52887181	-	KRT6A	0.0570461	0.907699	0.934277	1.28303	3.74853	0.000274963	-0.213526	0.75528	Blue	Black
chr12_52997242_52997371	130	uc010snt.1	-1919	52979747	52995322	-	KRT72	0.114092	0.427152	0.700708	0.246736	1.75109	0.109393	1.71965	0.0308992	Black	Black
chr12_53297234_53299065	1832	uc001sbd.2	0	53290971	53298868	-	KRT8	0.627507	4.53849	2.56926	2.22062	2.74609	3.69e-13	0.451944	0.203328	Blue	Black
chr12_53318559_53321451	2893	uc009zmk.1	0	53290971	53320253	-	KRT8	1.31206	10.5186	7.70778	9.86943	2.90126	1.4e-30	-0.113754	0.543124	Blue	Black
chr12_53339342_53340320	979	uc009zmn.2	-2334	53342655	53346596	+	KRT18	0.513415	3.5774	2.10212	3.15822	2.68954	9.09e-11	-0.343569	0.31018	Blue	Black
chr12_53342550_53342836	287	uc001sbe.3	0	53342655	53346685	+	KRT18	0	1.01449	0.700708	0.592166	7.16572	7.64e-06	0.480663	0.541308	Blue	Black
chr12_53343669_53344007	339	uc009zmm.2	-18	53290971	53343650	-	KRT8	0.114092	1.22806	0.642315	0.838902	3.25915	3.6e-05	-0.141136	1	Blue	Black
chr12_53398238_53398578	341	uc009zmp.1	-1483	53400062	53421703	+	EIF4B	0.114092	0.373758	0.700708	1.08564	1.56182	0.179708	-0.385911	0.486926	Black	Black
chr12_53399768_53400217	450	uc010snv.2	0	53400062	53435993	+	EIF4B	0.741599	1.70861	1.57659	1.23368	1.10176	0.0226597	0.593817	0.211733	Black	Black
chr12_53440660_53441036	377	uc001sbl.3	0	53440810	53458162	+	TNS2	0.114092	0.53394	0.875885	0.493472	2.06828	0.0654449	1.05968	0.107798	Black	Black
chr12_53472726_53473753	1028	uc010snw.2	0	53460357	53473204	-	SPRYD3	0.456369	3.36383	2.62765	2.56605	2.76853	2.27e-10	0.27633	0.417012	Blue	Black
chr12_53490216_53490394	179	uc001sbu.1	-1041	53491436	53496128	+	IGFBP6	0.171138	0.480546	0.642315	0.493472	1.36019	0.146021	0.615834	0.383363	Black	Black
chr12_53573966_53574484	519	uc010snx.2	0	53551447	53574430	-	CSAD	0.456369	1.86879	1.16785	1.33237	1.92297	0.000272347	0.052385	1	Blue	Black
chr12_53613435_53613924	490	uc001scd.3	272	53604350	53614197	-	RARG	0.28523	0.53394	0.817492	0.789555	0.794903	0.423985	0.29058	0.711114	Black	Black
chr12_53614093_53614286	194	uc010sod.2	0	53607021	53614197	-	RARG	0.171138	0.587335	0.350354	0.34543	1.64587	0.0923071	0.258311	1	Black	Black
chr12_53614350_53615677	1328	uc010sod.2	-152	53607021	53614197	-	RARG	0.855691	4.27152	2.51087	3.10887	2.21536	4.53e-10	-0.0652384	0.921991	Blue	Black
chr12_53625643_53626534	892	uc010soc.2	0	53604350	53626040	-	RARG	0.513415	1.97558	1.28463	0.838902	1.83522	0.000247887	0.852081	0.108201	Blue	Black
chr12_53645361_53646085	725	uc001sci.2	0	53645876	53648190	+	MFSD5	0.171138	2.02897	2.10212	1.13498	3.42204	1.87e-07	1.12703	0.00623362	Blue	Green
chr12_53661615_53662270	656	uc001sck.2	0	53662083	53687427	+	ESPL1	0.228184	1.49503	1.69338	1.52976	2.5818	0.000113353	0.387808	0.366445	Blue	Black
chr12_53715081_53715499	419	uc001scs.4	0	53701240	53715412	-	AAAS	0.342276	1.06788	0.7591	1.13498	1.52785	0.0289808	-0.335106	0.617786	Black	Black
chr12_53773273_53774872	1600	uc010sog.2	0	53774428	53810226	+	SP1	0.741599	4.96565	3.50354	4.19451	2.63699	9.93e-14	-0.016849	1	Blue	Black
chr12_53815162_53815550	389	uc001scx.2	-2088	53817639	53825318	+	AMHR2	0.342276	0.694123	0.875885	1.33237	0.911492	0.359332	-0.360163	0.532798	Black	Black
chr12_53834989_53835353	365	uc001scy.4	-79	53835433	53840427	+	PRR13	0.28523	0.640729	1.05106	0.838902	1.05477	0.210152	0.564085	0.310594	Black	Black
chr12_53845463_53845962	500	uc001sdl.4	0	53845886	53874946	+	PCBP2	0.513415	1.54843	1.10945	1.43107	1.48518	0.00764356	-0.123781	0.885462	Blue	Black
chr12_53893260_53893719	460	uc001sdn.2	0	53874276	53893444	-	MAP3K12	0.456369	1.17467	1.28463	0.641513	1.25635	0.0428062	1.23533	0.0166935	Black	Black
chr12_53894678_53894990	313	uc001sdr.3	0	53894705	53900215	+	TARBP2	0.28523	0.961093	0.992669	1.08564	1.63444	0.0347111	0.112934	1	Black	Black
chr12_54019629_54020254	626	uc001seb.4	0	53936669	54020199	-	ATF7	0.456369	2.61631	1.34302	1.57911	2.40683	4.37e-07	0.00914264	1	Blue	Black
chr12_54121241_54121540	300	uc010soo.1	0	54107812	54121307	-	CALCOCO1	0.342276	1.70861	1.45981	2.51671	2.20233	0.000191595	-0.541068	0.130327	Blue	Black
chr12_54368199_54368497	299	uc031qho.1	242	54356092	54368740	-	HOTAIR	0.0570461	0.373758	0.700708	0.197389	2.48437	0.070324	2.03139	0.0127334	Black	Black
chr12_54582568_54582898	331	uc001sfe.2	0	54575241	54582778	-	SMUG1	0.342276	1.22806	0.350354	0.838902	1.72824	0.00813945	-1.00437	0.133845	Blue	Black
chr12_54585086_54585421	336	uc001sfe.2	-2307	54575241	54582778	-	SMUG1	0.114092	0.640729	0.992669	0.937596	2.32815	0.0224697	0.322938	0.617786	Black	Black
chr12_54694657_54694895	239	uc009znl.4	0	54685891	54694821	-	NFE2	0.228184	0.373758	0.934277	0.838902	0.60216	0.548852	0.395197	0.486926	Black	Black
chr12_54718412_54719401	990	uc031qhp.1	0	54718874	54745635	+	COPZ1	0.627507	1.86879	1.57659	1.57911	1.46921	0.00246456	0.239504	0.603036	Blue	Black
chr12_56075012_56075317	306	uc010spr.2	-12	56075330	56078394	+	METTL7B	0.171138	0.53394	0.992669	0.986943	1.51009	0.146021	0.249487	0.742878	Black	Black
chr12_56101655_56101871	217	uc001shh.3	0	56078354	56101686	-	ITGA7	0.0570461	0.053394	0.525531	0.246736	-0.169717	1	1.30874	0.179597	Black	Black
chr12_56109688_56110256	569	uc021qyv.1	0	56110076	56113491	+	BLOC1S1	0.228184	2.18916	1.40142	1.18433	3.12983	1.41e-07	0.48313	0.312449	Blue	Black
chr12_56122158_56123522	1365	uc031qhx.1	0	56119227	56123457	-	CD63	0.627507	3.41722	2.56926	2.02323	2.33744	4.86e-09	0.58579	0.0821903	Blue	Black
chr12_56211037_56211973	937	uc001shv.4	0	56186339	56211540	-	SARNP	0.399323	2.18916	1.92695	2.41801	2.34012	5.57e-06	-0.0844347	0.911109	Blue	Black
chr12_56223337_56223676	340	uc001shx.1	0	56214744	56223420	-	DNAJC14	0.228184	0.640729	0.583923	0.740207	1.36849	0.118498	-0.0983504	1	Black	Black
chr12_56320376_56320984	609	uc001sie.1	66	56295197	56321051	-	PYM1	0.228184	1.49503	0.817492	0.888249	2.5818	0.000113353	0.122104	0.860074	Blue	Black
chr12_56323342_56323859	518	uc009zoc.1	-1086	56324946	56334682	+	DGKA	0.399323	0.53394	0.525531	1.18433	0.318912	1	-0.921555	0.110244	Black	Black
chr12_56365930_56366293	364	uc001siv.3	-1403	56367697	56390467	+	RAB5B	0.171138	0.480546	1.45981	0.740207	1.36019	0.146021	1.21463	0.0115253	Black	Black
chr12_56367380_56368308	929	uc010spz.2	0	56367795	56390467	+	RAB5B	0.855691	4.00455	3.38675	2.91148	2.12241	5.23e-09	0.459987	0.0958759	Blue	Black
chr12_56388597_56388767	171	uc009zoh.3	-2275	56391043	56396838	+	SUOX	0.114092	0.160182	0.175177	0.493472	0.37492	1	-1.22299	0.266879	Black	Black
chr12_56472704_56472910	207	uc001sjg.3	-898	56473809	56479401	+	ERBB3	0.171138	0.640729	0.467138	0.394777	1.76996	0.057391	0.478221	0.803636	Black	Black
chr12_56473342_56474094	753	uc010sqb.2	0	56473951	56497291	+	ERBB3	0.399323	2.56291	1.98534	1.57911	2.56685	1.39e-07	0.570938	0.142211	Blue	Black
chr12_56481154_56481258	105	uc001sji.3	-1068	56482327	56482776	+	ERBB3	0.0570461	0.800911	0.233569	0.789555	3.56946	0.000977369	-1.49038	0.0635942	Blue	Black
chr12_56497957_56498359	403	uc001sjm.3	0	56498103	56507694	+	PA2G4	0.456369	1.33485	1.40142	1.52976	1.43973	0.0135468	0.115865	0.891954	Black	Black
chr12_56510112_56510608	497	uc001sjo.3	0	56510374	56511616	+	RPL41	0.342276	1.86879	1.63498	1.92454	2.3311	4.24e-05	0.00754678	1	Blue	Black
chr12_56511702_56512037	336	uc001sjp.1	0	56512030	56516278	+	ZC3H10	0.456369	0.854305	1.22624	1.18433	0.800167	0.307518	0.291375	0.551579	Black	Black
chr12_56513166_56513385	220	uc021qyw.1	-961	56514347	56515651	+	NA	0.228184	0.747517	0.233569	0.592166	1.58862	0.0490615	-1.07968	0.301796	Black	Black
chr12_56520083_56520217	135	uc001sjq.3	-1768	56521986	56538460	+	ESYT1	0.228184	0.747517	0.7591	1.08564	1.58862	0.0490615	-0.271389	0.735926	Black	Black
chr12_56521507_56522512	1006	uc001sjr.3	0	56521986	56538460	+	ESYT1	0.513415	2.13576	1.75177	2.31932	1.94731	6.19e-05	-0.161546	0.731112	Blue	Black
chr12_56546119_56546313	195	uc001sjt.3	0	56546204	56551771	+	MYL6B	0.228184	0.907699	0.700708	0.740207	1.86633	0.0118265	0.162203	1	Black	Black
chr12_56551529_56552127	599	uc010sqe.2	0	56552045	56555366	+	MYL6	0.228184	1.49503	1.28463	1.38172	2.5818	0.000113353	0.137018	0.887754	Blue	Black
chr12_56583904_56584163	260	uc021qyy.1	0	56584148	56584229	+	NA	0.171138	0.854305	0.408746	0.69086	2.18103	0.00754323	-0.50802	0.50349	Blue	Black
chr12_56617596_56618080	485	uc001ski.3	-44	56618125	56623638	+	NABP2	0.342276	0.694123	0.467138	1.13498	0.911492	0.359332	-1.0284	0.09879	Black	Black
chr12_56654024_56654248	225	uc001skm.4	-1880	56631591	56652143	-	ANKRD52	0.171138	0.106788	0.7591	0.148041	-0.737878	1	2.54413	0.00235181	Black	Green
chr12_56693642_56694505	864	uc010sql.1	0	56665483	56694175	-	CS	0.28523	2.45613	2.33569	2.26997	2.98161	3.27e-08	0.283173	0.450752	Blue	Black
chr12_56709772_56710110	339	uc001sku.2	17	56704213	56710128	-	CNPY2	0.456369	1.06788	0.700708	0.986943	1.11971	0.0872047	-0.249357	0.720144	Black	Black
chr12_56727824_56728182	359	uc001skz.3	0	56710007	56727837	-	PAN2	0.513415	1.17467	0.583923	0.592166	1.08873	0.070801	0.220109	0.831831	Black	Black
chr12_56753935_56754349	415	uc010sqn.2	0	56742708	56754037	-	STAT2	0.627507	1.44164	1.5182	1.72715	1.09643	0.0470734	0.0565479	1	Black	Black
chr12_56862077_56862557	481	uc001sli.4	0	56862301	56864767	+	SPRYD4	0.28523	1.17467	0.992669	0.641513	1.92202	0.00593141	0.865363	0.149679	Blue	Black
chr12_57029467_57031135	1669	uc010sqr.1	0	57008567	57030163	-	BAZ2A	1.36911	4.96565	4.14585	3.60234	1.75836	1.01e-08	0.44478	0.0799842	Blue	Black
chr12_57082003_57082287	285	uc010sqt.2	0	57057125	57082078	-	PTGES3	0.342276	1.92219	2.04373	1.82585	2.37159	2.54e-05	0.404063	0.288967	Blue	Black
chr12_57082984_57083169	186	uc010sqt.2	-905	57057125	57082078	-	PTGES3	0	0.53394	0.291962	0.296083	6.24873	0.00195405	0.217685	1	Blue	Black
chr12_57119040_57119233	194	uc001slz.2	0	57106211	57119066	-	NACA	0.171138	0.854305	0.175177	0.838902	2.18103	0.00754323	-1.97996	0.0192224	Blue	Black
chr12_57481016_57482913	1898	uc001smz.3	0	57482677	57489259	+	NAB2	1.14092	6.83444	5.78084	5.57623	2.48028	3.07e-17	0.294456	0.168877	Blue	Black
chr12_57504199_57505136	938	uc001sna.3	59	57489187	57505196	-	STAT6	0.513415	2.40273	1.63498	1.97389	2.1167	5.58e-06	-0.0288447	1	Blue	Black
chr12_57505578_57506294	717	uc010srd.2	-381	57489187	57505196	-	STAT6	0.456369	1.762	1.86855	2.12193	1.83841	0.000681247	0.0591609	0.907596	Blue	Black
chr12_57520996_57522006	1011	uc001snb.3	-275	57522282	57543842	+	LRP1	0.342276	2.40273	1.81016	1.23368	2.69246	2.11e-07	0.79241	0.0628149	Blue	Black
chr12_57559343_57559798	456	uc009zph.1	-1428	57561227	57562018	+	LRP1	0.171138	1.33485	0.992669	1.6778	2.82059	4.93e-05	-0.511741	0.322364	Blue	Black
chr12_57560703_57561102	400	uc009zph.1	-124	57561227	57562018	+	LRP1	0.228184	1.49503	1.75177	1.48041	2.5818	0.000113353	0.483626	0.24521	Blue	Black
chr12_57609982_57610173	192	uc009zpj.4	-404	57610578	57620232	+	NXPH4	0.0570461	0.213576	0.642315	0.296083	1.69709	0.375013	1.33904	0.0962836	Black	Black
chr12_57634099_57634679	581	uc001sno.3	0	57628686	57634475	-	NDUFA4L2	0.114092	0.854305	0.583923	1.23368	2.73922	0.00235181	-0.829748	0.162828	Blue	Black
chr12_57852880_57854644	1765	uc009zpr.1	0	57854305	57858651	+	GLI1	0.798645	3.73758	4.49621	3.70104	2.12179	2.28e-08	0.522738	0.0283181	Blue	Black
chr12_57914131_57914614	484	uc021qzl.1	0	57910371	57914300	-	DDIT3	0.399323	1.70861	1.22624	1.7765	1.98388	0.000473163	-0.29068	0.504529	Blue	Black
chr12_57915977_57916461	485	uc001soj.1	-197	57916659	57923931	+	MBD6	0.114092	1.38825	1.22624	0.986943	3.43507	5.66e-06	0.552667	0.348993	Blue	Black
chr12_57940892_57941141	250	uc021qzn.2	0	57923833	57941114	-	DCTN2	0.171138	1.38825	1.28463	1.82585	2.87688	2.75e-05	-0.263261	0.596752	Blue	Black
chr12_57984541_57984948	408	uc010srt.2	0	57984942	57997211	+	PIP4K2C	0.28523	0.694123	1.5182	0.542819	1.16903	0.143499	1.7134	0.00106745	Black	Green
chr12_58119963_58120613	651	uc001sps.4	0	58120023	58122139	+	AGAP2-AS1	0.228184	1.60182	1.63498	1.03629	2.68088	6.64e-05	0.896032	0.0444384	Blue	Black
chr12_58146029_58146783	755	uc010ssb.2	0	58141510	58146230	-	CDK4	0.570461	2.24255	1.98534	2.07258	1.86732	5.73e-05	0.18018	0.644595	Blue	Black
chr12_58160906_58161225	320	uc001sqa.1	0	58156117	58160976	-	CYP27B1	0.342276	0.854305	0.7591	0.444124	1.2083	0.133845	1.00446	0.133845	Black	Black
chr12_58165424_58166341	918	uc010ssd.2	0	58162351	58165914	-	METTL1	0.513415	2.7231	2.39408	2.12193	2.29677	4.55e-07	0.415685	0.23007	Blue	Black
chr12_58240075_58240969	895	uc009zqg.3	0	58213710	58240747	-	CTDSP2	0.627507	2.29594	2.45248	1.7765	1.76517	8.21e-05	0.705755	0.0422503	Blue	Black
chr12_58242893_58243101	209	uc009zqg.3	-2145	58213710	58240747	-	CTDSP2	0.228184	0.747517	0.291962	0.296083	1.58862	0.0490615	0.217685	1	Black	Black
chr12_62653395_62654132	738	uc001sqz.1	0	62636214	62653509	-	NA	0.627507	2.61631	2.33569	2.51671	1.95307	8.27e-06	0.134757	0.752147	Blue	Black
chr12_6308565_6309683	1119	uc001qnq.2	0	6309482	6347437	+	CD9	0.228184	1.92219	1.63498	1.7765	2.94285	2.44e-06	0.122576	0.801371	Blue	Black
chr12_64237032_64237821	790	uc001srt.3	-719	64238541	64475692	+	SRGAP1	0.513415	1.44164	1.57659	1.08564	1.38257	0.0113461	0.777101	0.0855132	Black	Black
chr12_6442478_6443254	777	uc001qnt.3	167	6437923	6443422	-	TNFRSF1A	0.228184	1.70861	1.28463	1.28303	2.77359	2.24e-05	0.243359	0.665545	Blue	Black
chr12_6445012_6445880	869	uc001qnt.3	-1589	6437923	6443422	-	TNFRSF1A	0.399323	2.56291	2.91962	2.17128	2.56685	1.39e-07	0.668275	0.0298466	Blue	Black
chr12_6450895_6451613	719	uc010sfa.2	0	6440406	6451283	-	TNFRSF1A	0.0570461	1.17467	1.10945	0.888249	4.11795	1.1e-05	0.55987	0.324103	Blue	Black
chr12_6473012_6473405	394	uc001qnv.3	0	6456009	6473313	-	SCNN1A	0.228184	1.12128	0.642315	0.838902	2.16904	0.00154587	-0.141136	1	Blue	Black
chr12_64797972_64798205	234	uc001ssb.3	0	64798153	64842463	+	XPOT	0.399323	0.907699	0.291962	0.246736	1.07661	0.151641	0.473888	0.753919	Black	Black
chr12_64845987_64846381	395	uc001ssc.2	146	64845840	64895899	+	TBK1	0.228184	0.747517	0.934277	0.592166	1.58862	0.0490615	0.892593	0.136105	Black	Black
chr12_6493183_6493342	160	uc001qnz.2	0	6493199	6500737	+	LTBR	0	0.747517	0.467138	0.493472	6.72873	0.00024434	0.161468	1	Blue	Black
chr12_65002121_65002287	167	uc001ssd.3	-2005	65004293	65091347	+	RASSF3	0.114092	0.907699	0.233569	0.493472	2.82598	0.00131353	-0.820108	0.423985	Blue	Black
chr12_65002819_65004276	1458	uc001ssd.3	-16	65004293	65091347	+	RASSF3	0.855691	3.52401	2.97801	3.05952	1.93833	2.29e-07	0.203405	0.508762	Blue	Black
chr12_65153208_65153431	224	uc010ssr.2	0	65107222	65153226	-	GNS	0.0570461	0.694123	0.408746	0.740207	3.36496	0.00341997	-0.606564	0.383363	Blue	Black
chr12_65672231_65672513	283	uc009zqp.3	0	65672423	65860687	+	MSRB3	0.228184	0.373758	0.992669	0.148041	0.60216	0.548852	2.92845	0.000221572	Black	Green
chr12_6579890_6580414	525	uc001qol.3	-46	6571404	6579843	-	VAMP1	0.342276	1.12128	0.934277	1.43107	1.59778	0.0191739	-0.370235	0.451486	Black	Black
chr12_6602302_6602537	236	uc001qom.2	0	6601316	6602471	-	MRPL51	0.0570461	0.694123	0.642315	0.493472	3.36496	0.00341997	0.615834	0.383363	Blue	Black
chr12_6643189_6643931	743	uc001qop.2	0	6643585	6647537	+	GAPDH	0.399323	2.24255	1.05106	0.641513	2.37477	3.32e-06	0.947337	0.110244	Blue	Black
chr12_66563412_66563867	456	uc009zqs.3	0	66530717	66563807	-	TMBIM4	0.28523	1.38825	0.7591	0.394777	2.16169	0.000879529	1.17151	0.0783864	Blue	Black
chr12_6660944_6661550	607	uc001qoy.3	0	6647539	6661066	-	IFFO1	0.28523	0.747517	1.28463	0.888249	1.2749	0.0962836	0.770301	0.117354	Black	Black
chr12_66696148_66696436	289	uc001sti.3	0	66696335	66737423	+	HELB	0.0570461	0.373758	0.7591	0.493472	2.48437	0.070324	0.854758	0.210095	Black	Black
chr12_6745281_6745586	306	uc001qps.2	0	6728001	6745297	-	LPAR5	0.171138	1.01449	0.992669	0.197389	2.42707	0.00149132	2.53023	0.000856543	Blue	Green
chr12_67662987_67663561	575	uc001stn.2	0	67663061	67708388	+	CAND1	0.399323	1.44164	0.934277	0.740207	1.73988	0.00293996	0.574134	0.28112	Blue	Black
chr12_6772244_6772577	334	uc009zev.3	0	6759704	6772308	-	ING4	0.28523	1.17467	0.817492	0.592166	1.92202	0.00593141	0.70128	0.327006	Blue	Black
chr12_6798204_6798845	642	uc010sfh.2	0	6775643	6798738	-	ZNF384	0.342276	2.02897	1.16785	0.937596	2.44932	9e-06	0.556085	0.336883	Blue	Black
chr12_68041608_68041812	205	uc001str.4	-699	68042512	68056444	+	DYRK2	0.171138	0.26697	0.583923	0.740207	0.528938	0.726574	-0.0983504	1	Black	Black
chr12_6832899_6833506	608	uc001qqn.4	0	6833449	6841041	+	COPS7A	0.399323	1.44164	1.22624	1.33237	1.73988	0.00293996	0.122418	0.885462	Blue	Black
chr12_68726137_68726494	358	uc010std.2	0	68718785	68726161	-	MDM1	0.399323	1.12128	1.16785	1.08564	1.37933	0.0357248	0.34608	0.532798	Black	Black
chr12_6873714_6873816	103	uc001qqq.3	-1724	6875541	6880118	+	PTMS	0.0570461	0.480546	0.291962	0.394777	2.84094	0.0214908	-0.188768	1	Black	Black
chr12_6875373_6875682	310	uc001qqq.3	0	6875541	6880118	+	PTMS	0	1.17467	0.817492	0.444124	7.37585	9.56e-07	1.11055	0.0931789	Blue	Black
chr12_69004148_69004638	491	uc010sti.2	0	69004619	69054385	+	RAP1B	0.513415	1.01449	1.28463	0.838902	0.878595	0.184998	0.852081	0.108201	Black	Black
chr12_69080532_69081267	736	uc021rac.1	0	69068151	69080639	-	LOC100507250	0.570461	1.70861	1.22624	1.23368	1.47642	0.00433214	0.23283	0.658816	Blue	Black
chr12_69139889_69139991	103	uc001suh.3	0	69139936	69159853	+	SLC35E3	0.114092	0.480546	0.350354	0.296083	1.91839	0.0654449	0.475804	0.774428	Black	Black
chr12_69201182_69201866	685	uc001sui.4	-104	69201971	69239320	+	MDM2	0.399323	2.50952	1.92695	2.02323	2.53656	2.39e-07	0.171888	0.640101	Blue	Black
chr12_69753622_69753903	282	uc001sux.3	89	69753532	69784576	+	YEATS4	0.28523	0.800911	0.642315	0.740207	1.37353	0.0635942	0.0378005	1	Black	Black
chr12_6982464_6982956	493	uc001qrm.3	0	6980100	6982521	-	SPSB2	0.171138	2.02897	1.69338	0.789555	3.42204	1.87e-07	1.33568	0.00454337	Blue	Green
chr12_69863907_69864162	256	uc009zrk.3	0	69864129	69973562	+	FRS2	0.228184	1.33485	0.642315	1.23368	2.41913	0.000547115	-0.693598	0.229564	Blue	Black
chr12_69978959_69979610	652	uc010stl.1	0	69979462	69995357	+	CCT2	0.114092	1.28146	1.28463	1.23368	3.32021	1.95e-05	0.29962	0.560162	Blue	Black
chr12_70131801_70132549	749	uc001svj.1	0	70107415	70132348	-	NA	0.228184	1.22806	0.992669	1.57911	2.2995	0.00151594	-0.424663	0.381811	Blue	Black
chr12_7013830_7013957	128	uc001qrt.4	0	7013897	7023406	+	LRRC23	0	0.106788	0.291962	0.641513	4.00076	0.500005	-0.879239	0.332349	Black	Black
chr12_7071065_7071508	444	uc001qsc.1	-1353	7072862	7072929	+	MIR200C	0.114092	0.961093	1.05106	0.592166	2.90782	0.000729421	1.06148	0.070801	Blue	Black
chr12_70759119_70759489	371	uc001svx.3	-572	70760062	70828072	+	KCNMB4	0.228184	0.854305	0.583923	0.789555	1.77957	0.0192224	-0.190591	0.84504	Black	Black
chr12_70759849_70760048	200	uc001svx.3	-13	70760062	70828072	+	KCNMB4	0.171138	0.854305	0.992669	0.444124	2.18103	0.00754323	1.38878	0.0191739	Blue	Black
chr12_7080004_7080106	103	uc010sfv.1	59	7079944	7105520	+	EMG1	0.114092	0.427152	0.350354	0.296083	1.75109	0.109393	0.475804	0.774428	Black	Black
chr12_72056755_72056939	185	uc001swq.3	-737	72057677	72074428	+	THAP2	0.171138	0.694123	0.175177	0.34543	1.88422	0.0351702	-0.71728	0.753919	Black	Black
chr12_72057620_72058471	852	uc010sts.2	0	72050124	72057749	-	ZFC3H1	0.513415	2.34934	2.04373	1.57911	2.08438	9.11e-06	0.612632	0.114383	Blue	Black
chr12_72079848_72079987	140	uc001sws.3	0	72079878	72097839	+	TMEM19	0	0.587335	0.175177	0.296083	6.38451	0.00195405	-0.499786	1	Blue	Black
chr12_72148512_72148662	151	uc001swt.3	0	72148658	72181150	+	RAB21	0.114092	0.694123	0.350354	0.69086	2.44241	0.0129457	-0.726891	0.359332	Black	Black
chr12_72233316_72233706	391	uc010stt.2	0	72233487	72320629	+	TBC1D15	0.342276	1.01449	1.10945	0.789555	1.45435	0.0433123	0.728346	0.175545	Black	Black
chr12_73971_74343	373	uc010scz.2	0	74272	91263	+	LOC100288778	0.399323	1.01449	0.875885	0.641513	1.2359	0.0755582	0.685962	0.345	Black	Black
chr12_76425342_76425642	301	uc021rax.1	0	76424316	76425521	-	NA	0.399323	1.28146	0.817492	0.888249	1.57084	0.0106862	0.122104	0.860074	Black	Black
chr12_76426085_76426493	409	uc001sxu.3	-528	76419227	76425556	-	PHLDA1	0.399323	0.480546	0.875885	0.592166	0.169015	1	0.800106	0.247856	Black	Black
chr12_77157716_77158171	456	uc001syk.1	0	77157854	77247474	+	ZDHHC17	0.28523	1.60182	1.57659	1.18433	2.36716	0.000195609	0.652362	0.160891	Blue	Black
chr12_77272479_77272927	449	uc001syl.1	0	77252496	77272799	-	CSRP2	0.456369	1.28146	0.525531	0.641513	1.38115	0.0200821	-0.0443867	1	Black	Black
chr12_80084830_80085186	357	uc001syx.3	-39	79985745	80084790	-	PAWR	0.0570461	1.44164	0.583923	0.542819	4.4118	4.19e-07	0.344066	0.663659	Blue	Black
chr12_80328702_80329231	530	uc001szc.2	0	80190975	80328978	-	PPP1R12A	0.342276	2.02897	1.63498	1.43107	2.44932	9e-06	0.433116	0.289388	Blue	Black
chr12_82752535_82752683	149	uc021rbm.1	0	82746083	82752584	-	CCDC59	0.342276	0.694123	0.525531	0.197389	0.911492	0.359332	1.62048	0.0923071	Black	Black
chr12_8394824_8395047	224	uc010sgk.2	494	8383645	8395542	-	FAM86FP	0.114092	0.480546	0.175177	0.641513	1.91839	0.0654449	-1.59671	0.118498	Black	Black
chr12_8395610_8396187	578	uc010sgk.2	-67	8383645	8395542	-	FAM86FP	0.456369	2.08237	1.10945	0.986943	2.07852	4.07e-05	0.409027	0.522483	Blue	Black
chr12_8834336_8834526	191	uc009zgf.2	48	8834287	8935687	+	RIMKLB	0.114092	0.480546	0.467138	0.296083	1.91839	0.0654449	0.884674	0.423985	Black	Black
chr12_88429183_88429309	127	uc009zsk.3	0	88429268	88443937	+	C12orf29	0.171138	0.694123	0.525531	0.197389	1.88422	0.0351702	1.62048	0.0923071	Black	Black
chr12_88535578_88536067	490	uc001tar.3	0	88442790	88535993	-	CEP290	0.513415	1.65522	1.57659	1.03629	1.58097	0.00338418	0.843762	0.0595271	Blue	Black
chr12_88973952_88974257	306	uc001taw.3	0	88886570	88974250	-	KITLG	0.228184	0.747517	0.7591	0.592166	1.58862	0.0490615	0.595184	0.424417	Black	Black
chr12_89746175_89746870	696	uc001taz.3	0	89741837	89746296	-	DUSP6	0.798645	1.22806	2.10212	1.87519	0.521664	0.324103	0.406261	0.295601	Black	Black
chr12_89747743_89748214	472	uc001taz.3	-1446	89741837	89746296	-	DUSP6	0.171138	1.86879	1.45981	1.18433	3.30383	1.09e-06	0.541774	0.252992	Blue	Black
chr12_89918611_89918839	229	uc001tbd.3	-27	89913190	89918583	-	GALNT4	0.171138	0.640729	0.817492	0.493472	1.76996	0.057391	0.960854	0.151641	Black	Black
chr12_90103133_90103583	451	uc001tbi.4	400	90102732	90105729	+	ATP2B1-AS1	0.399323	1.70861	1.34302	1.38172	1.98388	0.000473163	0.200853	0.779826	Blue	Black
chr12_93323120_93323577	458	uc001tck.3	-12	93166285	93323107	-	EEA1	0.228184	1.49503	0.934277	0.888249	2.5818	0.000113353	0.313417	0.607656	Blue	Black
chr12_93771501_93772050	550	uc021rbu.1	0	93397534	93771512	-	LOC643339	0.456369	2.29594	1.69338	1.18433	2.21893	5.64e-06	0.755073	0.0759874	Blue	Black
chr12_93835694_93836017	324	uc001tcp.3	8	93802088	93836026	-	UBE2N	0.114092	1.60182	1.86855	1.33237	3.64054	4.65e-07	0.727651	0.0675291	Blue	Black
chr12_93963537_93964778	1242	uc021rbx.2	0	93964757	93970521	+	SOCS2	0.741599	3.09685	2.56926	2.22062	1.95706	6.98e-07	0.451944	0.203328	Blue	Black
chr12_94466_94568	103	uc010sdj.1	-1447	91353	93018	-	NA	0	0.427152	0.291962	0.197389	5.93154	0.00781479	0.78563	0.507833	Blue	Black
chr12_94954746_94954883	138	uc031qjd.1	-681	94955565	94955635	+	MIR5700	0.171138	0.587335	0.817492	0.394777	1.64587	0.0923071	1.27761	0.0525056	Black	Black
chr12_95009317_95009647	331	uc001tdi.2	189	94960900	95009837	-	TMCC3	0.456369	0.747517	0.408746	0.444124	0.609224	0.523516	0.12117	1	Black	Black
chr12_95397072_95397522	451	uc031qje.1	0	95365104	95397489	-	NDUFA12	0.228184	0.800911	1.22624	0.789555	1.68725	0.0308992	0.871987	0.098937	Black	Black
chr12_95467391_95467499	109	uc001tdo.4	0	95424185	95467404	-	NR2C1	0.0570461	0.694123	0.700708	0.592166	3.36496	0.00341997	0.480663	0.541308	Blue	Black
chr12_95611372_95612121	750	uc001tdw.1	0	95611841	95663964	+	VEZT	0.399323	2.34934	2.51087	1.87519	2.44168	1.17e-06	0.661923	0.044919	Blue	Black
chr12_96336358_96336454	97	uc001tek.2	0	96260826	96336428	-	CCDC38	0.0570461	0.106788	0.175177	0.34543	0.742865	1	-0.71728	0.753919	Black	Black
chr12_96336741_96337112	372	uc009zth.2	0	96337071	96362370	+	AMDHD1	0.171138	1.01449	0.700708	0.542819	2.42707	0.00149132	0.604619	0.40493	Blue	Black
chr12_96429442_96429897	456	uc021rbz.1	0	96429799	96429870	+	NA	0.570461	1.12128	1.05106	1.62846	0.871873	0.149679	-0.386885	0.480003	Black	Black
chr12_96794377_96794744	368	uc010svb.2	-10	96672039	96794366	-	CDK17	0.114092	0.587335	0.700708	0.789555	2.20406	0.038586	0.0699624	1	Black	Black
chr12_96821297_96821402	106	uc021rcb.1	-32	96820978	96821264	-	NA	0.28523	0.640729	0.291962	0.641513	1.05477	0.210152	-0.879239	0.332349	Black	Black
chr12_98897190_98898029	840	uc001tff.2	0	98879322	98897633	-	LINC02453	0.855691	2.02897	1.5182	1.33237	1.144	0.00780395	0.429171	0.410233	Blue	Black
chr12_98910084_98910284	201	uc001tfg.3	-79	98906751	98910004	-	TMPO-AS1	0.0570461	0.747517	0.467138	0.34543	3.47083	0.00183234	0.667181	0.607268	Blue	Black
chr12_98987321_98987639	319	uc001tfs.3	0	98987403	98995778	+	SLC25A3	0.171138	0.961093	0.525531	0.69086	2.34963	0.00257935	-0.150158	1	Blue	Black
chr12_99038450_99039183	734	uc001tfx.4	0	99018030	99038829	-	IKBIP	0.228184	2.34934	1.75177	1.72715	3.23139	2.48e-08	0.262231	0.532447	Blue	Black
chr13_100150475_100150959	485	uc001voi.1	-1482	100143729	100148992	-	NA	0	1.01449	0.934277	0.937596	7.16572	7.64e-06	0.236024	0.735926	Blue	Black
chr13_100153255_100153725	471	uc010afz.2	0	100153628	100216302	+	TM9SF2	0.684553	0.961093	0.642315	0.838902	0.390739	0.584724	-0.141136	1	Black	Black
chr13_101327209_101327416	208	uc010tja.2	-105	101256090	101327103	-	TMTC4	0.171138	0.694123	0.408746	0.34543	1.88422	0.0351702	0.477182	0.790543	Black	Black
chr13_110439018_110439221	204	uc001vqv.3	-103	110406184	110438914	-	IRS2	0.0570461	0.694123	0.525531	0.197389	3.36496	0.00341997	1.62048	0.0923071	Blue	Black
chr13_111358472_111358704	233	uc001vrd.2	0	111293757	111358480	-	CARS2	0.0570461	1.06788	0.700708	1.08564	3.98132	4.01e-05	-0.385911	0.486926	Blue	Black
chr13_111365358_111365945	588	uc001vre.3	0	111363576	111365814	-	NA	0.28523	1.28146	0.642315	0.69086	2.04683	0.00231912	0.136344	1	Blue	Black
chr13_111568578_111568675	98	uc001vro.1	-1161	111545045	111567416	-	ANKRD10	0.0570461	0.053394	0.408746	0.246736	-0.169717	1	0.950879	0.387726	Black	Black
chr13_113841795_113841929	135	uc001vtb.3	-1448	113831853	113840346	-	PCID2	0.114092	0.800911	0.525531	0.740207	2.64691	0.00418387	-0.248702	0.83884	Blue	Black
chr13_114103532_114103667	136	uc001vtp.1	-74	114076260	114103457	-	ADPRHL1	0.114092	0.640729	0.175177	0.296083	2.32815	0.0224697	-0.499786	1	Black	Black
chr13_114145120_114145546	427	uc001vtu.4	0	114145308	114204544	+	TMCO3	0.114092	1.17467	0.875885	0.789555	3.1954	6.62e-05	0.389405	0.473202	Blue	Black
chr13_114540668_114540765	98	uc001vuf.3	-1650	114523522	114539017	-	GAS6	0.114092	0.26697	0.467138	0.0493472	1.08713	0.453142	3.30788	0.0214908	Black	Black
chr13_115046990_115047389	400	uc001vur.3	0	115047059	115071291	+	UPF3A	0.0570461	1.01449	0.7591	0.69086	3.90782	7.64e-05	0.375269	0.701149	Blue	Black
chr13_20207182_20207775	594	uc001umg.3	-12	20207788	20245258	+	MPHOSPH8	0.342276	1.33485	1.34302	1.43107	1.84786	0.00333183	0.150485	0.779826	Blue	Black
chr13_20357098_20357195	98	uc021rgx.1	0	20277009	20357159	-	PSPC1	0	0.106788	0.467138	0.0986943	4.00076	0.500005	2.40274	0.0214908	Black	Black
chr13_20437586_20438586	1001	uc001umo.3	0	20411593	20437776	-	ZMYM5	0.28523	2.6697	1.75177	1.18433	3.10157	3.29e-09	0.80381	0.0581362	Blue	Black
chr13_21140826_21141297	472	uc010tcq.2	0	21141208	21265576	+	IFT88	0.171138	1.60182	0.817492	0.888249	3.08235	1.94e-05	0.122104	0.860074	Blue	Black
chr13_21871923_21872614	692	uc031qkq.1	0	21872264	21967061	+	MIPEPP3	0.342276	1.06788	1.63498	0.937596	1.52785	0.0289808	1.03937	0.0186525	Black	Black
chr13_22177839_22178382	544	uc001uof.3	0	22066828	22178355	-	MICU2	0.171138	1.17467	0.700708	0.888249	2.63721	0.000277613	-0.098514	1	Blue	Black
chr13_23949330_23949951	622	uc001uoo.3	0	23902962	23949682	-	SACS	0.228184	1.22806	0.642315	0.986943	2.2995	0.00151594	-0.37376	0.584724	Blue	Black
chr13_24152954_24153471	518	uc001uou.3	-27	24153499	24169699	+	TNFRSF19	0.114092	1.17467	0.525531	0.542819	3.1954	6.62e-05	0.193714	0.823821	Blue	Black
chr13_24463566_24463663	98	uc031qks.1	0	24459262	24463587	-	MIPEP	0.0570461	0.320364	0.467138	0.34543	2.26646	0.125014	0.667181	0.607268	Black	Black
chr13_25086748_25087001	254	uc010tdc.2	0	25026314	25086948	-	PARP4	0.0570461	0.694123	0.817492	0.34543	3.36496	0.00341997	1.46657	0.0525056	Blue	Black
chr13_25496945_25497224	280	uc031qku.1	0	25456412	25497027	-	CENPJ	0.228184	1.762	1.86855	1.33237	2.81781	1.3e-05	0.727651	0.0675291	Blue	Black
chr13_26827964_26828175	212	uc001uqr.1	-580	26828756	26978569	+	CDK8	0.114092	0.747517	0.175177	0.444124	2.54828	0.00738962	-1.07329	0.387726	Blue	Black
chr13_27746014_27746415	402	uc001uqy.3	0	27640287	27746033	-	USP12	0.0570461	0.694123	0.7591	0.444124	3.36496	0.00341997	1.00446	0.133845	Blue	Black
chr13_28024223_28024745	523	uc021rhm.1	0	28009776	28024739	-	MTIF3	0.114092	0.961093	0.642315	0.444124	2.90782	0.000729421	0.765534	0.263226	Blue	Black
chr13_28194385_28195014	630	uc001url.4	0	28120050	28194720	-	LNX2	0.114092	1.22806	1.28463	0.937596	3.25915	3.6e-05	0.692909	0.164242	Blue	Black
chr13_29233009_29233253	245	uc001usf.3	0	29233141	29253093	+	POMP	0.171138	1.12128	0.408746	0.394777	2.57051	0.00048899	0.288222	1	Blue	Black
chr13_30424694_30424858	165	uc001usp.3	0	30338545	30424820	-	UBL3	0.0570461	0.53394	0.291962	0.197389	2.99083	0.0214908	0.78563	0.507833	Black	Black
chr13_30880967_30881240	274	uc001uss.4	0	30776767	30881191	-	KATNAL1	0	0.800911	1.16785	0.838902	6.82736	0.000122187	0.715257	0.187827	Blue	Black
chr13_31038352_31038544	193	uc001usv.3	0	31032879	31038384	-	HMGB1	0	0.213576	0.525531	0	4.95499	0.125008	6.44967	0.00195405	Black	Green
chr13_31039087_31039189	103	uc001usv.3	-702	31032879	31038384	-	HMGB1	0	0.373758	0.291962	0.197389	5.74227	0.0156284	0.78563	0.507833	Black	Black
chr13_31191755_31192222	468	uc001utd.2	0	31191830	31233686	+	USPL1	0.627507	1.38825	1.57659	0.986943	1.04226	0.0470734	0.913654	0.0400347	Black	Black
chr13_31736090_31736241	152	uc010aaw.3	0	31710763	31736117	-	HSPH1	0.342276	0.640729	0.350354	0.296083	0.797234	0.332349	0.475804	0.774428	Black	Black
chr13_32420387_32420823	437	uc001utu.3	-96	32420920	32527609	+	EEF1DP3	0.114092	0.800911	0.525531	0.888249	2.64691	0.00418387	-0.509419	0.557251	Blue	Black
chr13_33112913_33113208	296	uc001uuk.4	0	33091030	33112932	-	N4BP2L2	0.28523	0.373758	0.583923	0.69086	0.288438	0.774428	0.000193382	1	Black	Black
chr13_36429844_36430033	190	uc001uvh.4	0	36420037	36429998	-	DCLK1	0.114092	0.640729	0.408746	0.789555	2.32815	0.0224697	-0.698805	0.40493	Black	Black
chr13_36919746_36920016	271	uc021rig.1	-551	36920568	36943872	+	SPART-AS1	0.114092	0.854305	0.291962	0.542819	2.73922	0.00235181	-0.641138	0.607268	Blue	Black
chr13_37005051_37005144	94	uc010teo.2	-512	37005657	37017019	+	CCNA1	0.171138	0.26697	0.116785	0.444124	0.528938	0.726574	-1.63425	0.22659	Black	Black
chr13_37006399_37007425	1027	uc010abr.3	0	37006409	37017019	+	CCNA1	0.342276	2.56291	3.21158	2.22062	2.7853	4.03e-08	0.77319	0.00937222	Blue	Green
chr13_38923581_38923956	376	uc001uwu.3	0	38923942	38937143	+	UFM1	0.171138	1.44164	0.875885	0.986943	2.93105	5.96e-05	0.070086	1	Blue	Black
chr13_39612364_39612563	200	uc001uxe.4	0	39612448	39624244	+	NHLRC3	0.114092	0.53394	0.233569	0.246736	2.06828	0.0654449	0.159302	1	Black	Black
chr13_41345334_41345451	118	uc001uxm.4	0	41303432	41345347	-	MRPS31	0.171138	0.640729	0.291962	0.444124	1.76996	0.057391	-0.355821	0.790543	Black	Black
chr13_41634476_41634590	115	uc021ris.1	354	41634874	41634945	-	NA	0.114092	0.373758	0.291962	0.592166	1.56182	0.179708	-0.765095	0.454537	Black	Black
chr13_41635258_41635647	390	uc001uxt.3	-49	41635697	41658139	+	WBP4	0.28523	0.587335	0.642315	1.08564	0.930681	0.301796	-0.510314	0.377166	Black	Black
chr13_41635655_41635930	276	uc010tfd.2	0	41635697	41658139	+	WBP4	0.171138	0.640729	0.7591	0.493472	1.76996	0.057391	0.854758	0.210095	Black	Black
chr13_41636178_41636535	358	uc010tfd.2	480	41635697	41658139	+	WBP4	0.114092	0.427152	0.350354	0.986943	1.75109	0.109393	-1.237	0.107798	Black	Black
chr13_41768700_41768802	103	uc001uxw.1	0	41765711	41768702	-	KBTBD7	0.0570461	0.373758	0.291962	0.394777	2.48437	0.070324	-0.188768	1	Black	Black
chr13_42845973_42846133	161	uc001uys.2	-155	42846289	42897403	+	AKAP11	0.28523	0.640729	0.408746	0.197389	1.05477	0.210152	1.26262	0.22659	Black	Black
chr13_44453648_44454007	360	uc010acf.3	0	44410489	44453826	-	CCDC122	0.171138	0.747517	1.10945	0.493472	1.99009	0.0212812	1.39862	0.0161411	Black	Black
chr13_44733603_44734043	441	uc031qlj.1	-1244	44720606	44732358	-	SMIM2-IT1	0.28523	0.961093	0.583923	0.937596	1.63444	0.0347111	-0.43646	0.571645	Black	Black
chr13_45151507_45151743	237	uc001uzo.2	-805	45006279	45150701	-	TSC22D1	0.171138	0.694123	0.467138	0.542819	1.88422	0.0351702	0.025851	1	Black	Black
chr13_45694480_45694616	137	uc001uzw.3	-14	45694631	45858239	+	GTF2F2	0.171138	0.640729	0.233569	0.542819	1.76996	0.057391	-0.955725	0.423985	Black	Black
chr13_45992558_45992690	133	uc010tft.2	-41	45967454	45992516	-	SLC25A30	0	0.587335	0.233569	0.246736	6.38451	0.00195405	0.159302	1	Blue	Black
chr13_46626882_46627070	189	uc001vat.1	0	46542883	46626881	-	ZC3H13	0.342276	0.854305	0.408746	0.641513	1.2083	0.133845	-0.402249	0.647639	Black	Black
chr13_47126885_47127307	423	uc001vbl.4	0	47127296	47327175	+	LRCH1	0.0570461	1.01449	0.467138	0.296083	3.90782	7.64e-05	0.884674	0.423985	Blue	Black
chr13_49550241_49550851	611	uc001vcn.3	-87	49550939	49783915	+	FNDC3A	0.0570461	1.8154	0.875885	0.69086	4.74291	7.95e-09	0.58019	0.458327	Blue	Black
chr13_50366477_50366854	378	uc001vdj.2	202	50273443	50367057	-	KPNA3	0.171138	0.747517	0.350354	0.197389	1.99009	0.0212812	1.04375	0.343776	Black	Black
chr13_52157931_52158629	699	uc001vfp.3	0	52158484	52336171	+	WDFY2	0.570461	2.6697	2.39408	2.17128	2.11813	2.05e-06	0.382629	0.278214	Blue	Black
chr13_52377754_52378483	730	uc001vfs.2	0	52344913	52378298	-	DHRS12	0.171138	1.54843	1.28463	0.888249	3.03366	1.94e-05	0.770301	0.117354	Blue	Black
chr13_52768556_52768649	94	uc031qlt.1	0	52741845	52768602	-	MRPS31P5	0.0570461	0.320364	0.233569	0.641513	2.26646	0.125014	-1.19383	0.210152	Black	Black
chr13_53024800_53024951	152	uc001vgs.3	-36	52986737	53024763	-	VPS36	0.171138	0.373758	0.700708	0.394777	1.00362	0.343776	1.05699	0.115356	Black	Black
chr13_53226245_53227017	773	uc010thb.1	0	53226831	53262433	+	SUGT1	0.399323	1.38825	1.75177	2.07258	1.6857	0.00455817	0.00019472	1	Blue	Black
chr13_60970448_60970608	161	uc001via.3	0	60970591	61148013	+	TDRD3	0.228184	0.587335	0.642315	0.69086	1.2444	0.179597	0.136344	1	Black	Black
chr13_73356086_73356306	221	uc010aep.3	0	73356230	73590591	+	PIBF1	0.171138	0.694123	0.291962	0.838902	1.88422	0.0351702	-1.26249	0.0783864	Black	Black
chr13_73632607_73633003	397	uc001vje.3	-138	73633142	73651676	+	KLF5	0.399323	0.961093	1.28463	0.493472	1.15845	0.107798	1.60905	0.00455817	Black	Green
chr13_76056506_76056702	197	uc010aes.2	-255	75858809	76056250	-	TBC1D4	0.114092	0.640729	0.408746	0.296083	2.32815	0.0224697	0.694675	0.581081	Black	Black
chr13_76112009_76112378	370	uc010aet.1	-17	76099350	76111991	-	COMMD6	0.171138	0.800911	0.642315	0.888249	2.08871	0.0127334	-0.222917	0.850576	Black	Black
chr13_76334687_76334796	110	uc001vjv.3	0	76334797	76434006	+	LMO7	0.114092	0.640729	0.350354	0.493472	2.32815	0.0224697	-0.247402	1	Black	Black
chr13_77460463_77460860	398	uc001vka.1	0	77455988	77460540	-	NA	0.228184	0.961093	0.934277	0.69086	1.94817	0.00720348	0.672677	0.28112	Blue	Black
chr13_77566160_77566303	144	uc001vkc.3	100	77566059	77576652	+	CLN5	0.0570461	0.53394	0.700708	0.197389	2.99083	0.0214908	2.03139	0.0127334	Black	Black
chr13_77599664_77600887	1224	uc001vkd.3	443	77579389	77601331	-	FBXL3	0.456369	1.86879	2.10212	2.31932	1.92297	0.000272347	0.100657	0.912194	Blue	Black
chr13_77601331_77601778	448	uc001vkd.3	0	77579389	77601331	-	FBXL3	0.399323	1.33485	1.05106	1.03629	1.62941	0.00700961	0.261569	0.749309	Blue	Black
chr13_77901237_77901423	187	uc021rks.1	-59	77618792	77901177	-	MYCBP2	0.171138	0.854305	1.10945	0.69086	2.18103	0.00754323	0.919131	0.0801953	Blue	Black
chr13_95254082_95254555	474	uc010afi.3	0	95254104	95286899	+	GPR180	0	0.961093	0.817492	0.197389	7.08827	1.53e-05	2.25201	0.00442877	Blue	Green
chr13_98085223_98085755	533	uc001vnd.3	-719	98086475	98120252	+	RAP2A	0.342276	1.8154	1.05106	1.13498	2.28945	7.05e-05	0.13119	0.874656	Blue	Black
chr13_98628073_98628902	830	uc010tik.1	0	98628886	98664596	+	IPO5	0.513415	1.8154	1.34302	0.493472	1.71369	0.000943033	1.67289	0.00293996	Blue	Green
chr13_99739737_99739983	247	uc010tit.1	-1076	99508152	99738660	-	DOCK9	0.171138	0.694123	0.408746	0.148041	1.88422	0.0351702	1.66084	0.109393	Black	Black
chr14_100070586_100071075	490	uc010avr.3	0	99977603	100070727	-	CCDC85C	0.28523	1.54843	1.86855	0.937596	2.31847	0.000195609	1.23135	0.00319337	Blue	Green
chr14_100150305_100150583	279	uc001ygn.1	-171	100150755	100179774	+	CYP46A1	0.114092	0.800911	0.525531	0.394777	2.64691	0.00418387	0.646084	0.62909	Blue	Black
chr14_100703173_100703661	489	uc001ygy.2	-1440	100705102	100745371	+	YY1	0.0570461	0.640729	0.992669	0.542819	3.2507	0.0063507	1.10346	0.0614675	Blue	Black
chr14_100772835_100773161	327	uc010avw.3	0	100761995	100772860	-	SLC25A29	0.114092	0.747517	0.7591	0.641513	2.54828	0.00738962	0.48104	0.557251	Blue	Black
chr14_100841810_100842012	203	uc010twz.1	0	100820530	100841927	-	WARS	0.114092	1.01449	0.408746	0.246736	2.98527	0.000402964	0.950879	0.387726	Blue	Black
chr14_100842217_100842648	432	uc001yhk.1	31	100800125	100842680	-	WARS	0.114092	0.480546	1.22624	0.34543	1.91839	0.0654449	2.04797	0.000547115	Black	Green
chr14_101317627_101317805	179	uc021sbz.1	-921	101318727	101318824	+	MIR770	0	0.694123	0.350354	0.246736	6.62286	0.000488619	0.732008	0.548852	Blue	Black
chr14_102226862_102227096	235	uc001ykj.4	-1038	102228135	102302909	+	PPP2R5C	0.228184	0.747517	0.817492	0.592166	1.58862	0.0490615	0.70128	0.327006	Black	Black
chr14_102430700_102430900	201	uc001yks.2	0	102430865	102517135	+	DYNC1H1	0.171138	1.01449	0.291962	0.246736	2.42707	0.00149132	0.473888	0.753919	Blue	Black
chr14_102553225_102553762	538	uc001yku.4	0	102547075	102553512	-	HSP90AA1	0.399323	1.86879	1.34302	1.03629	2.11265	0.000112583	0.613401	0.174271	Blue	Black
chr14_102605934_102606361	428	uc001ykv.4	0	102547075	102606086	-	HSP90AA1	0.228184	1.44164	1.05106	0.838902	2.52959	0.000192627	0.564085	0.310594	Blue	Black
chr14_102771454_102771547	94	uc010txv.3	0	102695158	102771537	-	MOK	0.114092	0.427152	0.700708	0.394777	1.75109	0.109393	1.05699	0.115356	Black	Black
chr14_102782989_102783444	456	uc021sdz.1	0	102783429	102783502	+	NA	0.28523	0.907699	0.467138	0.789555	1.5526	0.0525056	-0.508806	0.541308	Black	Black
chr14_102785621_102786042	422	uc031qqo.1	0	102785635	102809511	+	ZNF839	0.0570461	1.17467	0.7591	0.394777	4.11795	1.1e-05	1.17151	0.0783864	Blue	Black
chr14_102829202_102829303	102	uc021seb.1	0	102814616	102829253	-	CINP	0.0570461	0.640729	0.350354	0.740207	3.2507	0.0063507	-0.825435	0.263226	Blue	Black
chr14_103057392_103057674	283	uc001ymb.4	-1321	103058996	103196913	+	RCOR1	0.0570461	0.800911	0.525531	0.246736	3.56946	0.000977369	1.30874	0.179597	Blue	Black
chr14_103058375_103058982	608	uc001ymb.4	-13	103058996	103196913	+	RCOR1	0.228184	1.28146	1.16785	1.13498	2.36055	0.000913736	0.282363	0.644042	Blue	Black
chr14_103523742_103524188	447	uc001ymi.1	0	103398716	103523742	-	CDC42BPB	0	1.49503	1.40142	1.38172	7.72191	1.5e-08	0.261982	0.575952	Blue	Black
chr14_103525591_103525974	384	uc001ymi.1	-1848	103398716	103523742	-	CDC42BPB	0	0.53394	0.467138	0.444124	6.24873	0.00195405	0.311169	1	Blue	Black
chr14_103995427_103995539	113	uc010aws.3	0	103995509	104003410	+	TRMT61A	0.0570461	0.587335	0.525531	0.34543	3.12661	0.0117233	0.835044	0.454537	Black	Black
chr14_104028351_104029699	1349	uc001ynj.2	0	104022881	104029151	-	BAG5	0.513415	2.88328	2.10212	1.97389	2.37903	9.71e-08	0.332537	0.355889	Blue	Black
chr14_104094583_104094994	412	uc010tye.1	-530	104095525	104151653	+	KLC1	0.28523	1.38825	1.05106	0.740207	2.16169	0.000879529	0.743022	0.162828	Blue	Black
chr14_104095206_104096030	825	uc010tyf.2	0	104095525	104167888	+	KLC1	0.171138	2.24255	1.10945	1.23368	3.56595	1.72e-08	0.0891891	1	Blue	Black
chr14_104181696_104182165	470	uc001yoa.4	0	104163954	104181823	-	XRCC3	0.171138	1.44164	0.700708	0.740207	2.93105	5.96e-05	0.162203	1	Blue	Black
chr14_104387964_104388169	206	uc010aww.2	-60	104378847	104387903	-	C14orf2	0.0570461	0.480546	0.583923	0.34543	2.84094	0.0214908	0.985396	0.237929	Black	Black
chr14_105146509_105147748	1240	uc021sek.1	-2422	105144031	105144086	-	MIR4710	0.627507	3.09685	2.51087	1.92454	2.19573	1.04e-07	0.62459	0.0599178	Blue	Black
chr14_105153762_105154863	1102	uc001yoy.4	-1079	105155943	105171145	+	INF2	0.171138	3.79098	3.15318	2.46736	4.32152	4.72e-16	0.595232	0.0390642	Blue	Black
chr14_105155317_105155921	605	uc001yoy.4	-21	105155943	105171145	+	INF2	0.228184	1.60182	1.22624	0.740207	2.68088	6.64e-05	0.964228	0.0652958	Blue	Black
chr14_105218985_105219431	447	uc010tyj.1	-38	105219470	105223822	+	SIVA1	0.114092	1.49503	0.992669	0.888249	3.54146	1.63e-06	0.40033	0.499639	Blue	Black
chr14_105266342_105266881	540	uc001ypp.3	-51	105266933	105271048	+	ZBTB42	0.114092	1.17467	1.40142	0.937596	3.1954	6.62e-05	0.817873	0.0962182	Blue	Black
chr14_105332145_105332363	219	uc010axb.4	494	105331650	105363107	+	CEP170B	0	0.907699	0.175177	0.246736	7.00643	3.06e-05	-0.243583	1	Blue	Black
chr14_105436795_105437163	369	uc001ypx.2	0	105403591	105436820	-	AHNAK2	0.114092	1.762	1.22624	0.789555	3.77747	1.31e-07	0.871987	0.098937	Blue	Black
chr14_105438484_105440352	1869	uc001ypx.2	-1663	105403591	105436820	-	AHNAK2	0.855691	8.70323	5.66405	5.2308	3.24093	2.51e-28	0.357179	0.0921907	Blue	Black
chr14_105444722_105444824	103	uc010axc.1	-27	105403591	105444694	-	AHNAK2	0.0570461	0.427152	0.408746	0.148041	2.67364	0.0390713	1.66084	0.109393	Black	Black
chr14_105451958_105452135	178	uc001ypy.1	-480	105452616	105461855	+	CLBA1	0	0.694123	0.7591	0.34543	6.62286	0.000488619	1.36047	0.0783864	Blue	Black
chr14_105487384_105488104	721	uc001yqb.2	0	105475910	105487425	-	CDCA4	0.114092	2.56291	1.86855	1.62846	4.31622	7.05e-11	0.439555	0.321249	Blue	Black
chr14_105714801_105715362	562	uc010tyq.2	0	105714879	105717430	+	BTBD6	0.28523	1.54843	0.875885	0.69086	2.31847	0.000195609	0.58019	0.458327	Blue	Black
chr14_105767459_105767686	228	uc001yqr.3	-129	105722523	105767329	-	BRF1	0.114092	0.694123	0.583923	0.740207	2.44241	0.0129457	-0.0983504	1	Black	Black
chr14_105769155_105769294	140	uc001yqr.3	-1825	105722523	105767329	-	BRF1	0.0570461	0.106788	0.233569	0.34543	0.742865	1	-0.314395	1	Black	Black
chr14_105939481_105940620	1140	uc001yrc.3	82	105939398	105945384	+	CRIP2	0.399323	2.56291	1.28463	1.72715	2.56685	1.39e-07	-0.183414	0.688967	Blue	Black
chr14_105955987_105956401	415	uc001yrj.3	0	105956192	105965585	+	TEDC1	0.228184	1.06788	0.934277	0.888249	2.09911	0.00260242	0.313417	0.607656	Blue	Black
chr14_105957045_105957391	347	uc001yrm.3	-194	105957586	105965585	+	TEDC1	0.342276	0.961093	1.16785	1.08564	1.37691	0.0639477	0.34608	0.532798	Black	Black
chr14_20810424_20811617	1194	uc001vxa.1	0	20811230	20811570	-	RPPH1	0.456369	3.20364	3.09479	2.96083	2.69829	1.2e-09	0.305982	0.298877	Blue	Black
chr14_20881565_20881704	140	uc010tlg.1	0	20836067	20881579	-	TEP1	0.114092	0.427152	0.700708	0.592166	1.75109	0.109393	0.480663	0.541308	Black	Black
chr14_20923068_20923704	637	uc001vxf.3	0	20915207	20923267	-	OSGEP	0.684553	1.86879	1.40142	1.92454	1.34494	0.00454337	-0.213955	0.703629	Blue	Black
chr14_20929630_20930262	633	uc001vxl.2	0	20926012	20929637	-	PIP4P1	0.342276	1.762	0.992669	2.07258	2.24655	0.000116511	-0.815421	0.0628149	Blue	Black
chr14_21081622_21081856	235	uc021rnx.1	0	21081560	21081631	-	NA	0.171138	0.747517	0.467138	1.23368	1.99009	0.0212812	-1.14796	0.0501406	Black	Black
chr14_21149859_21149952	94	uc021roh.1	9	21149849	21149921	+	NA	0.171138	0.160182	0.175177	0.69086	-0.183273	1	-1.70248	0.0768372	Black	Black
chr14_21150777_21151019	243	uc021roi.1	-412	21151432	21151520	+	NA	0.114092	0.694123	0.525531	0.592166	2.44241	0.0129457	0.0697573	1	Black	Black
chr14_21151416_21151543	128	uc021roi.1	0	21151432	21151520	+	NA	0.399323	0.427152	0.350354	0.740207	0.00171878	1	-0.825435	0.263226	Black	Black
chr14_21152332_21152766	435	uc001vxy.4	0	21152336	21168758	+	RNASE4	0.114092	1.65522	1.28463	0.937596	3.68764	4.65e-07	0.692909	0.164242	Blue	Black
chr14_21457712_21457945	234	uc010tlk.2	-19	21457965	21461275	+	METTL17	0.114092	0.694123	0.992669	0.986943	2.44241	0.0129457	0.249487	0.742878	Black	Black
chr14_21458024_21458130	107	uc001vyo.3	58	21457965	21465194	+	METTL17	0	0.587335	0.291962	0.34543	6.38451	0.00195405	0.000191409	1	Blue	Black
chr14_21737660_21738161	502	uc001wae.3	-21	21678927	21737638	-	HNRNPC	0.342276	1.8154	1.16785	1.57911	2.28945	7.05e-05	-0.191516	0.779826	Blue	Black
chr14_21851995_21852540	546	uc001waq.2	0	21851140	21852425	-	SUPT16H	0.28523	0.747517	1.40142	0.838902	1.2749	0.0962836	0.977046	0.0436044	Black	Black
chr14_21905421_21905617	197	uc001was.2	0	21853353	21905457	-	CHD8	0.114092	0.373758	0.817492	1.13498	1.56182	0.179708	-0.22901	0.742878	Black	Black
chr14_21944993_21945506	514	uc010tlt.2	0	21927179	21945132	-	RAB2B	0.342276	1.70861	0.934277	1.23368	2.20233	0.000191595	-0.157264	0.874656	Blue	Black
chr14_21979271_21979675	405	uc021rox.1	0	21969832	21979457	-	METTL3	0.399323	1.12128	1.05106	1.23368	1.37933	0.0357248	0.0116235	1	Black	Black
chr14_24563213_24563321	109	uc001wls.3	-161	24563483	24569770	+	PCK2	0	0.53394	0.350354	0.148041	6.24873	0.00195405	1.44197	0.179708	Blue	Black
chr14_31028246_31028361	116	uc010tpf.1	0	31028329	31089046	+	G2E3	0.171138	1.22806	0.700708	0.69086	2.70096	0.000156807	0.260747	0.84504	Blue	Black
chr14_31090498_31092059	1562	uc010tpi.2	0	31091525	31205033	+	SCFD1	2.2248	8.64984	7.76618	7.30338	1.86042	1.23e-15	0.33116	0.0641356	Blue	Black
chr14_31495587_31496293	707	uc010tpj.1	0	31363005	31495607	-	STRN3	0.798645	3.73758	3.26997	2.6154	2.12179	2.28e-08	0.563773	0.0550471	Blue	Black
chr14_31677324_31677804	481	uc001wre.3	-408	31672281	31676915	-	HECTD1	0.627507	2.34934	1.22624	0.986943	1.79823	5.23e-05	0.552667	0.348993	Blue	Black
chr14_31888891_31890096	1206	uc001wrh.3	0	31869474	31889788	-	HEATR5A	1.25501	5.98013	4.5546	4.83602	2.15111	4.71e-13	0.156094	0.495562	Blue	Black
chr14_32545116_32546217	1102	uc010amk.3	0	32544625	32545905	-	ARHGAP5-AS1	2.33889	5.92674	6.13119	5.82297	1.2436	1.08e-06	0.316873	0.122912	Blue	Black
chr14_34931371_34932160	790	uc001wsc.3	0	34902144	34931468	-	SPTSSA	0.399323	3.73758	2.62765	2.26997	3.10991	1.03e-12	0.452682	0.141983	Blue	Black
chr14_35008805_35009024	220	uc001wsd.1	0	34985135	35008943	-	EAPP	0.399323	1.44164	0.992669	0.888249	1.73988	0.00293996	0.40033	0.499639	Blue	Black
chr14_35098516_35099080	565	uc001wse.1	234	35030618	35099315	-	SNX6	0.228184	2.13576	2.45248	1.23368	3.09433	2.51e-07	1.22927	0.000918176	Blue	Green
chr14_35183812_35184286	475	uc001wsj.3	0	35179588	35184029	-	CFL2	0.456369	2.08237	1.57659	1.03629	2.07852	4.07e-05	0.843762	0.0595271	Blue	Black
chr14_35344409_35344985	577	uc001wsl.3	0	35221937	35344853	-	BAZ1A	0.969783	2.02897	1.16785	1.43107	0.964744	0.0198689	-0.0501739	1	Black	Black
chr14_35449997_35450337	341	uc001wso.3	-1766	35452104	35498773	+	SRP54	0.28523	1.33485	0.583923	1.38172	2.1054	0.00143327	-0.99235	0.0652958	Blue	Black
chr14_35451648_35452319	672	uc010tpq.2	0	35452104	35498773	+	SRP54	1.14092	4.43171	3.73711	4.58929	1.85613	1.03e-08	-0.0534512	0.872544	Blue	Black
chr14_35514847_35516686	1840	uc001wsq.3	0	35515610	35552589	+	FAM177A1	2.33889	10.0381	9.63473	8.04359	2.00306	1.78e-19	0.502836	0.00238094	Blue	Black
chr14_35590959_35592096	1138	uc001wsx.1	0	35577345	35591679	-	PPP2R3C	1.88252	5.92674	4.90495	4.19451	1.55576	5.21e-09	0.467863	0.0453698	Blue	Black
chr14_35873853_35874617	765	uc001wtf.4	0	35870716	35873960	-	NFKBIA	1.14092	3.31043	2.56926	2.07258	1.43607	4.8e-05	0.551147	0.105382	Blue	Black
chr14_36003108_36003448	341	uc001wth.1	0	36003248	36006260	+	INSM2	0.28523	1.8154	0.7591	0.592166	2.54698	2.44e-05	0.595184	0.424417	Blue	Black
chr14_36277890_36278691	802	uc010tpw.1	0	36018316	36278432	-	RALGAPA1	0.912737	3.36383	1.92695	2.51671	1.77894	1.99e-06	-0.141982	0.740761	Blue	Black
chr14_36295188_36296271	1084	uc001wtl.3	0	36295597	36341169	+	BRMS1L	1.59729	4.21813	3.21158	3.70104	1.30196	2.32e-05	0.0380901	0.929661	Blue	Black
chr14_36985307_36986087	781	uc001wtr.3	-2316	36942494	36982990	-	SFTA3	1.02683	2.29594	1.57659	1.38172	1.06058	0.00987671	0.431215	0.280749	Blue	Black
chr14_36989433_36989984	552	uc001wtv.3	-2	36985604	36989430	-	NKX2-1	0.513415	1.60182	1.40142	1.28303	1.53387	0.00510623	0.368323	0.480003	Blue	Black
chr14_37050827_37051929	1103	uc001wtx.3	0	37049216	37051786	-	NKX2-8	0.798645	4.75207	2.80283	2.66475	2.46766	2.67e-12	0.314933	0.319984	Blue	Black
chr14_37125305_37125611	307	uc001wty.4	-1161	37126773	37147011	+	PAX9	0.228184	0.694123	0.642315	1.03629	1.48275	0.0768372	-0.443652	0.473202	Black	Black
chr14_37667075_37667530	456	uc010amt.3	0	37667118	38020464	+	MIPOL1	0.114092	0.907699	0.291962	0.296083	2.82598	0.00131353	0.217685	1	Blue	Black
chr14_38065048_38065391	344	uc001wuf.4	-722	38058757	38064325	-	FOXA1	0.28523	0.747517	0.467138	0.986943	1.2749	0.0962836	-0.828126	0.247856	Black	Black
chr14_39572312_39572655	344	uc010tqb.1	0	39501123	39572437	-	SEC23A	0.28523	1.01449	0.7591	0.444124	1.71189	0.0226725	1.00446	0.133845	Black	Black
chr14_39639546_39639656	111	uc010tqd.1	0	39617015	39639634	-	TRAPPC6B	0.171138	0.640729	0.467138	0.34543	1.76996	0.057391	0.667181	0.607268	Black	Black
chr14_39643928_39644537	610	uc001wuw.4	0	39644387	39652422	+	PNN	0.28523	1.8154	1.40142	1.03629	2.54698	2.44e-05	0.67453	0.135248	Blue	Black
chr14_39901436_39902430	995	uc001wvk.3	0	39865577	39901704	-	FBXO33	0.570461	4.32492	2.91962	2.81279	2.81265	9.24e-13	0.295904	0.333977	Blue	Black
chr14_45366271_45366658	388	uc001wvo.3	0	45366507	45376460	+	C14orf28	0.228184	0.907699	0.700708	0.789555	1.86633	0.0118265	0.0699624	1	Black	Black
chr14_45552534_45553331	798	uc001wvx.1	0	45552352	45553180	-	NA	0.28523	1.01449	1.75177	1.33237	1.71189	0.0226725	0.634854	0.111268	Black	Black
chr14_45722460_45722924	465	uc010anh.2	0	45695946	45722605	-	MIS18BP1	0.114092	0.747517	0.992669	0.493472	2.54828	0.00738962	1.23908	0.0357248	Blue	Black
chr14_50053295_50053624	330	uc021rsp.1	0	50053298	50053598	+	NA	0.456369	1.12128	0.934277	1.28303	1.18964	0.0614675	-0.213526	0.75528	Black	Black
chr14_50065772_50066249	478	uc010ank.3	356	50065415	50081390	+	LRR1	0.342276	1.92219	0.642315	1.18433	2.37159	2.54e-05	-0.635052	0.229564	Blue	Black
chr14_50087031_50087637	607	uc001wwq.2	0	50085406	50087403	-	RPL36AL	0.855691	2.88328	2.2773	2.17128	1.64947	4.48e-05	0.310667	0.380207	Blue	Black
chr14_50160054_50160175	122	uc010tqh.2	230	50159823	50219870	+	KLHDC1	0.171138	0.213576	0.817492	0.444124	0.216343	1	1.11055	0.0931789	Black	Black
chr14_50234330_50234802	473	uc001wwx.3	0	50234787	50249856	+	KLHDC2	0.228184	1.60182	1.81016	1.23368	2.68088	6.64e-05	0.79241	0.0628149	Blue	Black
chr14_50320673_50320872	200	uc010anq.1	-1133	50286814	50319539	-	NEMF	0.627507	0.907699	0.525531	1.03629	0.433168	0.571645	-0.730154	0.265004	Black	Black
chr14_50329532_50329893	362	uc021rst.1	0	50329267	50329567	-	NA	0.798645	2.34934	1.63498	1.57911	1.45356	0.00046176	0.291774	0.51909	Blue	Black
chr14_50330341_50330864	524	uc021rst.1	-773	50329267	50329567	-	NA	1.14092	1.12128	1.63498	1.48041	-0.119779	1	0.384447	0.35829	Black	Black
chr14_50359050_50359879	830	uc001wxg.4	0	50359736	50363772	+	ARF6	1.08388	3.84437	3.67872	2.12193	1.72493	6.06e-07	1.03414	0.000328348	Blue	Green
chr14_50360319_50360458	140	uc021rsu.1	0	50360455	50360982	+	NA	0.114092	0.640729	0.817492	0.34543	2.32815	0.0224697	1.46657	0.0525056	Black	Black
chr14_50467030_50469289	2260	uc010tqj.3	0	50467796	50469007	-	NA	3.25163	11.7467	9.63473	9.524	1.75549	3.17e-19	0.259308	0.100882	Blue	Black
chr14_50469763_50471057	1295	uc010tqj.3	-755	50467796	50469007	-	NA	1.42615	6.14032	5.37209	3.75038	2.00569	1.81e-12	0.760123	0.000928403	Blue	Green
chr14_50474257_50474478	222	uc001wxi.1	-18	50448430	50474238	-	LINC01588	0.171138	1.12128	0.642315	1.08564	2.57051	0.00048899	-0.510314	0.377166	Blue	Black
chr14_50583280_50583592	313	uc001wxq.1	0	50575350	50583297	-	VCPKMT	0.627507	2.13576	1.98534	2.46736	1.66117	0.000306939	-0.0705602	0.912194	Blue	Black
chr14_50778536_50779777	1242	uc010tqo.1	0	50712601	50778947	-	L2HGDH	1.31206	5.3928	4.78817	4.24386	1.93835	1.29e-10	0.416296	0.0759265	Blue	Black
chr14_50862952_50863932	981	uc001wxz.3	-309	50796720	50862642	-	CDKL1	0.627507	4.80546	3.67872	3.60234	2.82843	4.09e-14	0.272581	0.302025	Blue	Black
chr14_50999338_50999794	457	uc001wyb.3	0	50885211	50999376	-	MAP4K5	0.513415	2.6697	1.81016	1.28303	2.26828	7.57e-07	0.736148	0.0628149	Blue	Black
chr14_51410184_51410820	637	uc001wyu.3	427	51371935	51411248	-	PYGL	0.513415	2.7231	1.16785	1.23368	2.29677	4.55e-07	0.162796	0.766046	Blue	Black
chr14_51411237_51411598	362	uc001wyw.4	0	51389969	51411248	-	PYGL	0.399323	1.92219	1.34302	1.43107	2.15314	6.9e-05	0.150485	0.779826	Blue	Black
chr14_52118362_52119135	774	uc021rtc.1	0	52116236	52118462	-	FRMD6-AS1	0.741599	3.95116	3.50354	2.36866	2.30781	1.19e-09	0.805676	0.00387418	Blue	Green
chr14_53162332_53162901	570	uc001wzv.3	0	53108605	53162419	-	ERO1A	0.28523	1.12128	0.525531	1.13498	1.85532	0.00936466	-0.860533	0.149679	Blue	Black
chr14_53196487_53196889	403	uc010tqy.2	0	53196883	53241705	+	STYX	0.171138	1.44164	0.467138	0.888249	2.93105	5.96e-05	-0.677282	0.424417	Blue	Black
chr14_53258350_53258573	224	uc001xab.3	0	53241911	53258386	-	GNPNAT1	0.0570461	1.01449	0.583923	0.296083	3.90782	7.64e-05	1.20289	0.143499	Blue	Black
chr14_53417930_53418170	241	uc001xaf.3	-114	53326206	53417815	-	FERMT2	0.114092	0.747517	0.7591	0.641513	2.54828	0.00738962	0.48104	0.557251	Blue	Black
chr14_54863457_54863767	311	uc001xar.3	0	54863673	54886934	+	CDKN3	0.456369	1.17467	0.583923	0.740207	1.25635	0.0428062	-0.0983504	1	Black	Black
chr14_54908118_54908248	131	uc001xav.1	0	54893647	54908148	-	CNIH1	0.0570461	0.640729	0.583923	0.542819	3.2507	0.0063507	0.344066	0.663659	Blue	Black
chr14_54955229_54955846	618	uc021rtf.1	0	54941209	54955744	-	GMFB	0.171138	2.93667	2.16052	1.6778	3.95391	1.11e-11	0.605493	0.096047	Blue	Black
chr14_54976400_54976659	260	uc001xay.3	0	54976587	55005334	+	CGRRF1	0.114092	0.961093	0.583923	0.69086	2.90782	0.000729421	0.000193382	1	Blue	Black
chr14_55032401_55032749	349	uc001xba.3	-1580	55034330	55170589	+	SAMD4A	0.171138	0.854305	0.7591	0.493472	2.18103	0.00754323	0.854758	0.210095	Blue	Black
chr14_55493667_55494090	424	uc001xbn.2	0	55405656	55493819	-	WDHD1	0.171138	1.22806	0.408746	0.641513	2.70096	0.000156807	-0.402249	0.647639	Blue	Black
chr14_55596420_55597155	736	uc021rtj.1	484	55595935	55612148	+	LGALS3	0.342276	2.02897	0.817492	1.28303	2.44932	9e-06	-0.404839	0.522483	Blue	Black
chr14_56046650_56046941	292	uc001xca.3	0	56042875	56046810	-	KTN1-AS1	0.171138	0.640729	0.467138	0.394777	1.76996	0.057391	0.478221	0.803636	Black	Black
chr14_56584728_56584967	240	uc001xch.3	-125	56585093	56768031	+	PELI2	0.114092	0.427152	0.467138	0.246736	1.75109	0.109393	1.14088	0.266879	Black	Black
chr14_57735418_57735541	124	uc001xcu.4	-64	57735606	57742175	+	AP5M1	0	0.53394	0.408746	0.296083	6.24873	0.00195405	0.694675	0.581081	Blue	Black
chr14_57857017_57857246	230	uc001xcx.4	-24	57857271	57879466	+	NAA30	0.0570461	0.800911	0.525531	0.592166	3.56946	0.000977369	0.0697573	1	Blue	Black
chr14_58666609_58667039	431	uc001xdf.3	0	58666833	58702353	+	ACTR10	0.171138	1.86879	0.875885	0.493472	3.30383	1.09e-06	1.05968	0.107798	Blue	Black
chr14_58764590_58764701	112	uc010tro.2	153	58470808	58764855	-	C14orf37	0	0.53394	0.116785	0.148041	6.24873	0.00195405	-0.0945804	1	Blue	Black
chr14_58764873_58765174	302	uc010ape.2	-17	58752309	58764855	-	PSMA3-AS1	0.114092	0.53394	0.875885	0.641513	2.06828	0.0654449	0.685962	0.345	Black	Black
chr14_59655357_59655827	471	uc001xeb.1	0	59655450	59797406	+	DAAM1	0.0570461	1.17467	0.642315	0.394777	4.11795	1.1e-05	0.932587	0.263226	Blue	Black
chr14_59950936_59951576	641	uc010trx.1	0	59945444	59951126	-	L3HYPDH	0.228184	1.22806	1.10945	0.888249	2.2995	0.00151594	0.55987	0.324103	Blue	Black
chr14_60558415_60559045	631	uc001xeq.2	0	60558629	60635851	+	PCNX4	0.171138	2.08237	1.57659	1.57911	3.45939	1.03e-07	0.239504	0.603036	Blue	Black
chr14_60631891_60632162	272	uc001xes.3	48	60611500	60632211	-	DHRS7	0	0.854305	0.350354	0.394777	6.91967	6.11e-05	0.0693509	1	Blue	Black
chr14_61116105_61116202	98	uc001xfb.4	0	61111417	61116155	-	SIX1	0	0	0.350354	0.197389	0	1	1.04375	0.343776	Black	Black
chr14_62161827_62162229	403	uc001xfs.2	0	62162119	62214977	+	HIF1A	0.456369	1.33485	0.934277	1.08564	1.43973	0.0135468	0.0260197	1	Black	Black
chr14_64194759_64195159	401	uc001xgj.3	-2	64150935	64194756	-	SGPP1	0.171138	1.49503	0.934277	0.937596	2.98327	3.4e-05	0.236024	0.735926	Blue	Black
chr14_64805527_64805885	359	uc001xgx.3	-258	64693751	64805268	-	ESR2	0.114092	1.17467	0.642315	1.23368	3.1954	6.62e-05	-0.693598	0.229564	Blue	Black
chr14_64854157_64855056	900	uc010aqf.3	0	64854759	64926725	+	MTHFD1	0.399323	3.20364	2.68605	2.46736	2.88798	3.2e-10	0.364389	0.26171	Blue	Black
chr14_64970709_64971526	818	uc001xhi.2	0	64971292	65000408	+	ZBTB1	0.399323	2.02897	2.04373	0.888249	2.23086	2.56e-05	1.43763	0.000537327	Blue	Green
chr14_64972207_64972392	186	uc001xhg.3	-275	64953555	64971931	-	ZBTB25	0.114092	0.747517	0.291962	0.197389	2.54828	0.00738962	0.78563	0.507833	Blue	Black
chr14_65006062_65007562	1501	uc001xhk.4	0	65007186	65009954	+	HSPA2	0.456369	3.15025	3.38675	2.31932	2.6741	2.07e-09	0.787133	0.00845305	Blue	Green
chr14_65016476_65016636	161	uc001xhl.1	0	65016620	65056096	+	PPP1R36	0.171138	0.480546	0.291962	0.246736	1.36019	0.146021	0.473888	0.753919	Black	Black
chr14_65171054_65171718	665	uc001xho.1	0	65171193	65211060	+	PLEKHG3	0.0570461	0.800911	0.583923	0.197389	3.56946	0.000977369	1.77083	0.057391	Blue	Black
chr14_65346752_65347140	389	uc001xhu.3	-150	65233117	65346601	-	SPTB	0.228184	0.854305	0.525531	0.444124	1.77957	0.0192224	0.479032	0.480724	Black	Black
chr14_65453527_65453960	434	uc001xib.3	0	65453948	65455992	+	NA	0.171138	1.97558	1.40142	1.38172	3.3837	3.37e-07	0.261982	0.575952	Blue	Black
chr14_66974614_66974845	232	uc010tsr.3	-109	66961380	66974504	-	NA	0.28523	0.747517	0.175177	0.641513	1.2749	0.0962836	-1.59671	0.118498	Black	Black
chr14_67708052_67708809	758	uc001xjd.4	39	67708012	67802778	+	MPP5	0.0570461	2.08237	1.57659	1.7765	4.94013	2.86e-10	0.0703068	0.899109	Blue	Black
chr14_67826184_67826908	725	uc001xjf.3	0	67804581	67826720	-	ATP6V1D	0.399323	2.18916	1.86855	1.72715	2.34012	5.57e-06	0.355028	0.389217	Blue	Black
chr14_67878863_67879056	194	uc001xjh.1	-34	67853700	67878828	-	PLEK2	0	0.587335	0.408746	0.197389	6.38451	0.00195405	1.26262	0.22659	Blue	Black
chr14_67880724_67881108	385	uc001xjh.1	-1895	67853700	67878828	-	PLEK2	0.171138	1.12128	0.642315	1.48041	2.57051	0.00048899	-0.955237	0.0807538	Blue	Black
chr14_68086402_68086511	110	uc001xjs.3	-67	68086579	68118436	+	ARG2	0	0.53394	0.233569	0.246736	6.24873	0.00195405	0.159302	1	Blue	Black
chr14_68286463_68286655	193	uc001xkg.2	0	68286496	69196935	+	RAD51B	0.0570461	0.373758	0.525531	0.246736	2.48437	0.070324	1.30874	0.179597	Black	Black
chr14_69260237_69260446	210	uc001xkh.2	184	69254372	69260631	-	ZFP36L1	0.228184	0.373758	0.700708	0.444124	0.60216	0.548852	0.889937	0.189296	Black	Black
chr14_69260663_69261320	658	uc001xki.2	-31	69254372	69260631	-	ZFP36L1	0.342276	1.97558	0.700708	1.03629	2.41098	1.52e-05	-0.319249	0.596677	Blue	Black
chr14_69445670_69446991	1322	uc001xkn.3	0	69340840	69446083	-	ACTN1	0.456369	4.37831	2.68605	1.97389	3.1481	7.65e-15	0.685269	0.0399427	Blue	Black
chr14_69658022_69658119	98	uc001xkt.3	-74	69658194	69710737	+	EXD2	0.0570461	0.160182	0.350354	0.148041	1.29747	0.625008	1.44197	0.179708	Black	Black
chr14_69658653_69659094	442	uc010tte.2	169	69658483	69710737	+	EXD2	0.171138	1.12128	0.583923	0.888249	2.57051	0.00048899	-0.359068	0.701149	Blue	Black
chr14_70233556_70233806	251	uc001xln.1	-22	70233829	70237257	+	SRSF5	0.171138	0.961093	0.583923	0.838902	2.34963	0.00257935	-0.277287	0.84504	Blue	Black
chr14_71276514_71276779	266	uc001xmm.3	-625	71194854	71275888	-	MAP3K9	0.0570461	0.907699	0.350354	0.296083	3.74853	0.000274963	0.475804	0.774428	Blue	Black
chr14_73392893_73393439	547	uc010ttt.2	0	73393040	73426357	+	DCAF4	0.114092	1.65522	0.700708	0.740207	3.68764	4.65e-07	0.162203	1	Blue	Black
chr14_73428385_73428627	243	uc021rwd.1	-1051	73429679	73429750	+	NA	0.171138	0.907699	0.992669	1.33237	2.26779	0.00442877	-0.180762	0.760844	Blue	Black
chr14_73429466_73430219	754	uc021rwd.1	0	73429679	73429750	+	NA	0.171138	1.8154	0.934277	0.937596	3.26217	1.95e-06	0.236024	0.735926	Blue	Black
chr14_73493733_73494098	366	uc010arj.3	0	73436159	73493920	-	ZFYVE1	0.399323	2.29594	1.34302	1.48041	2.40861	1.98e-06	0.101816	0.889914	Blue	Black
chr14_73603146_73603985	840	uc010ark.3	0	73603525	73690399	+	PSEN1	0.570461	1.762	0.934277	1.48041	1.52064	0.00289326	-0.418904	0.371411	Blue	Black
chr14_73712772_73712923	152	uc001xnx.3	-84	73710726	73712687	-	NA	0.114092	0.53394	0.525531	0.246736	2.06828	0.0654449	1.30874	0.179597	Black	Black
chr14_73925412_73925742	331	uc001xoh.1	-125	73752933	73925286	-	NUMB	0.228184	1.12128	0.700708	0.493472	2.16904	0.00154587	0.740236	0.286335	Blue	Black
chr14_74111452_74111676	225	uc010arv.3	0	74111578	74170431	+	DNAL1	0.228184	0.800911	0.233569	0.838902	1.68725	0.0308992	-1.57708	0.0414104	Black	Black
chr14_74180357_74180913	557	uc001xor.1	214	74178486	74181128	-	PNMA1	0.171138	1.28146	0.700708	0.493472	2.76201	8.82e-05	0.740236	0.286335	Blue	Black
chr14_74207506_74208466	961	uc010arw.2	-547	74186008	74206958	-	ELMSAN1	0.456369	2.93667	1.92695	1.87519	2.57305	1.82e-08	0.281109	0.476852	Blue	Black
chr14_74226724_74227198	475	uc001xot.3	0	74181825	74227001	-	ELMSAN1	0.627507	1.44164	1.10945	0.69086	1.09643	0.0470734	0.919131	0.0801953	Black	Black
chr14_74318362_74318591	230	uc010tue.2	0	74318547	74352168	+	PTGR2	0.171138	0.907699	0.642315	0.394777	2.26779	0.00442877	0.932587	0.263226	Blue	Black
chr14_74353333_74353542	210	uc010tui.2	14	74353318	74398991	+	ZNF410	0	1.06788	0.700708	0.838902	7.23922	3.82e-06	-0.0167337	1	Blue	Black
chr14_74485232_74486092	861	uc010tuo.2	0	74433181	74486026	-	ENTPD5	0.28523	2.61631	1.5182	1.38172	3.0725	5.86e-09	0.37698	0.410233	Blue	Black
chr14_74551057_74551473	417	uc010tuq.2	0	74526872	74551196	-	ALDH6A1	0.228184	1.38825	0.992669	1.28303	2.47541	0.000325576	-0.126612	0.877641	Blue	Black
chr14_74960009_74960503	495	uc010tus.2	0	74946643	74960084	-	NPC2	0.342276	1.60182	1.45981	1.57911	2.10962	0.00050941	0.128916	0.893884	Blue	Black
chr14_75348815_75349036	222	uc010tuw.1	220	75348594	75370450	+	DLST	0	0.854305	0	0.148041	6.91967	6.11e-05	-4.43097	0.250008	Blue	Black
chr14_75469525_75469668	144	uc001xrc.2	0	75469612	75476294	+	EIF2B2	0	0.427152	0.175177	0.789555	5.93154	0.00781479	-1.89327	0.0308992	Blue	Black
chr14_75529898_75530999	1102	uc001xrg.3	0	75519928	75530736	-	ACYP1	0.28523	2.45613	0.817492	1.33237	2.98161	3.27e-08	-0.458988	0.429688	Blue	Black
chr14_75535949_75536267	319	uc001xrh.3	-31	75536299	75544799	+	ZC2HC1C	0.0570461	1.44164	0.992669	0.888249	4.4118	4.19e-07	0.40033	0.499639	Blue	Black
chr14_75643157_75643885	729	uc010ash.1	0	75598171	75643349	-	TMED10	0.228184	1.8154	0.992669	1.03629	2.86071	7.46e-06	0.179595	0.87144	Blue	Black
chr14_75760652_75760898	247	uc001xrp.3	-208	75761107	75763111	+	LINC01220	0	1.54843	0.525531	0.493472	7.7723	7.48e-09	0.329331	0.647639	Blue	Black
chr14_75894551_75894716	166	uc010asj.3	41	75894509	75939404	+	JDP2	0.114092	1.01449	0.408746	0.542819	2.98527	0.000402964	-0.164148	1	Blue	Black
chr14_76044558_76044935	378	uc001xrs.2	-4	76044940	76114512	+	FLVCR2	0.114092	0.907699	0.934277	0.592166	2.82598	0.00131353	0.892593	0.136105	Blue	Black
chr14_76452075_76452251	177	uc031qpj.1	0	76452096	76550416	+	IFT43	0.0570461	0.587335	0.291962	0.246736	3.12661	0.0117233	0.473888	0.753919	Black	Black
chr14_77279211_77279327	117	uc001xsv.3	0	77253586	77279283	-	ANGEL1	0.171138	0.53394	0.350354	0.246736	1.51009	0.146021	0.732008	0.548852	Black	Black
chr14_77495152_77495819	668	uc001xsy.4	-109	77490886	77495042	-	IRF2BPL	0.28523	1.60182	1.45981	1.43107	2.36716	0.000195609	0.270259	0.583237	Blue	Black
chr14_77563979_77564459	481	uc001xtc.1	-118	77564578	77583629	+	CIPC	0.171138	0.800911	1.22624	0.888249	2.08871	0.0127334	0.703511	0.199683	Black	Black
chr14_77769253_77769656	404	uc001xth.1	-1746	77741299	77767506	-	POMT2	0.28523	1.01449	0.583923	0.69086	1.71189	0.0226725	0.000193382	1	Black	Black
chr14_77786767_77787917	1151	uc010asr.2	0	77765798	77787225	-	POMT2	0.684553	3.47061	2.51087	2.22062	2.23549	2.35e-08	0.418856	0.24101	Blue	Black
chr14_77923952_77924451	500	uc021rwu.1	0	77893018	77923983	-	VIPAS39	0.513415	1.49503	1.16785	1.13498	1.43479	0.0113461	0.282363	0.644042	Black	Black
chr14_78082923_78083057	135	uc001xub.3	52	77972340	78083110	-	SPTLC2	0	0.640729	0.291962	0.394777	6.5086	0.000977126	-0.188768	1	Blue	Black
chr14_81408079_81408282	204	uc010ata.1	-33	81371815	81408045	-	CEP128	0.0570461	0.640729	0.525531	0.986943	3.2507	0.0063507	-0.660262	0.345	Blue	Black
chr14_81687150_81687628	479	uc001xvg.2	0	81641796	81687575	-	GTF2A1	0.399323	1.65522	1.16785	1.18433	1.93827	0.000754607	0.221341	0.651663	Blue	Black
chr14_89021280_89021465	186	uc001xwv.4	-156	88932122	89021123	-	PTPN21	0.0570461	0.907699	0.408746	0.444124	3.74853	0.000274963	0.12117	1	Blue	Black
chr14_89883579_89884179	601	uc001xxq.3	0	89883698	89886137	+	FOXN3-AS1	0.114092	1.49503	0.875885	0.641513	3.54146	1.63e-06	0.685962	0.345	Blue	Black
chr14_90798110_90798828	719	uc001xyj.2	0	90744398	90798481	-	NRDE2	0.570461	1.33485	1.22624	1.57911	1.12196	0.0409963	-0.121483	0.889914	Black	Black
chr14_90864248_90864403	156	uc001xym.2	-205	90864609	90874619	+	CALM1	0.114092	0.694123	0.467138	0.197389	2.44241	0.0129457	1.45262	0.146021	Black	Black
chr14_91527042_91527370	329	uc010att.1	-48	91366955	91526993	-	RPS6KA5	0.171138	1.06788	0.934277	0.789555	2.50057	0.000856543	0.481893	0.377166	Blue	Black
chr14_91976856_91977453	598	uc010atz.3	-42	91923956	91976813	-	PPP4R3A	0.228184	1.70861	1.22624	0.986943	2.77359	2.24e-05	0.552667	0.348993	Blue	Black
chr14_92302499_92303255	757	uc010auc.3	0	92246267	92302849	-	TC2N	0.114092	2.29594	1.5182	0.937596	4.15799	1.63e-09	0.932871	0.0541336	Blue	Black
chr14_92572624_92573133	510	uc021sav.1	0	92547297	92572965	-	ATXN3	0.0570461	1.22806	1.16785	1.23368	4.1817	5.73e-06	0.162796	0.766046	Blue	Black
chr14_93214939_93215614	676	uc001yaw.3	0	93170152	93215047	-	LGMN	0.171138	1.762	1.22624	1.08564	3.21927	3.48e-06	0.416114	0.360486	Blue	Black
chr14_93581630_93582264	635	uc001ybh.3	0	93406068	93582263	-	ITPK1	0.0570461	1.65522	0.934277	0.542819	4.61019	5.8e-08	1.01655	0.122131	Blue	Black
chr14_93651275_93651372	98	uc001ybk.4	0	93651296	93653431	+	TMEM251	0	0.160182	0.350354	0.394777	4.55537	0.250008	0.0693509	1	Black	Black
chr14_93799384_93799556	173	uc001ybr.3	0	93753974	93799385	-	BTBD7	0.114092	0.480546	0.175177	0.34543	1.91839	0.0654449	-0.71728	0.753919	Black	Black
chr14_94425860_94426389	530	uc001ycc.2	-2092	94400499	94423767	-	ASB2	0.228184	2.29594	1.75177	1.82585	3.19833	4.44e-08	0.182384	0.712326	Blue	Black
chr14_94492411_94492738	328	uc001yci.3	0	94492724	94515276	+	OTUB2	0.114092	0.854305	0.408746	0.69086	2.73922	0.00235181	-0.50802	0.50349	Blue	Black
chr14_95623855_95624050	196	uc010twt.1	0	95624025	95646270	+	DICER1-AS1	0.0570461	0.694123	0.291962	0.542819	3.36496	0.00341997	-0.641138	0.607268	Blue	Black
chr14_95786894_95787532	639	uc001yef.2	-648	95648276	95786245	-	CLMN	0.114092	1.60182	0.992669	0.740207	3.64054	4.65e-07	0.661048	0.215404	Blue	Black
chr14_96000908_96001422	515	uc001yel.3	0	95999249	96001209	-	SNHG10	0.171138	1.06788	1.10945	1.08564	2.50057	0.000856543	0.272473	0.635899	Blue	Black
chr14_96857937_96858448	512	uc001yfn.3	0	96858448	96955764	+	AK7	0.399323	2.50952	1.69338	1.7765	2.53656	2.39e-07	0.173018	0.708075	Blue	Black
chr14_97263600_97263697	98	uc001yft.3	0	97263684	97347951	+	VRK1	0.171138	0.373758	0.525531	0.197389	1.00362	0.343776	1.62048	0.0923071	Black	Black
chr14_99947299_99947781	483	uc001ygi.4	0	99947739	99977852	+	CCNK	0.114092	2.18916	0.934277	0.740207	4.08949	5.67e-09	0.574134	0.28112	Blue	Black
chr15_100105324_100106167	844	uc010urv.2	0	100106133	100256629	+	MEF2A	0	2.24255	1.40142	1.23368	8.30459	1.83e-12	0.424584	0.391725	Blue	Black
chr15_101142270_101142729	460	uc010usa.2	0	101113620	101142445	-	LINS1	0.456369	1.17467	0.817492	1.03629	1.25635	0.0428062	-0.0986312	1	Black	Black
chr15_101389208_101390053	846	uc021sxr.1	0	101390036	101404501	+	NA	0.28523	1.49503	2.04373	1.13498	2.26808	0.000324794	1.08651	0.00866184	Blue	Green
chr15_101792323_101792472	150	uc021sxt.1	-185	101715928	101792137	-	CHSY1	0.171138	0.320364	0.583923	0.0493472	0.785717	0.507833	3.62609	0.0063507	Black	Green
chr15_101835438_101835559	122	uc010bpc.3	0	101821715	101835460	-	SNRPA1	0.0570461	0.480546	0.642315	0.246736	2.84094	0.0214908	1.59524	0.0490615	Black	Black
chr15_101837227_101837502	276	uc010bpc.3	-1766	101821715	101835460	-	SNRPA1	0.28523	0.854305	0.700708	0.641513	1.46584	0.0414104	0.366518	0.690077	Black	Black
chr15_102192241_102193032	792	uc010ush.1	0	102186608	102192594	-	TM2D3	0.342276	1.65522	1.5182	0.838902	2.15672	0.000313327	1.09204	0.0226597	Blue	Black
chr15_102264704_102264975	272	uc010usi.2	-58	102193955	102264645	-	TARSL2	0.114092	0.854305	0.467138	0.34543	2.73922	0.00235181	0.667181	0.607268	Blue	Black
chr15_22893148_22893489	342	uc001yut.3	463	22892684	23003603	+	CYFIP1	0.171138	1.01449	0.350354	0.197389	2.42707	0.00149132	1.04375	0.343776	Blue	Black
chr15_23034375_23034851	477	uc010ayb.3	0	23004684	23034427	-	NIPA2	0.513415	1.92219	1.45981	1.28303	1.79584	0.000389288	0.426967	0.401188	Blue	Black
chr15_23086587_23086857	271	uc001yve.3	0	23043279	23086843	-	NIPA1	0	0.907699	0.700708	0.296083	7.00643	3.06e-05	1.46344	0.0635942	Blue	Black
chr15_26095303_26096232	930	uc021sgc.1	-1330	26093894	26093972	-	MIR4715	0.456369	2.29594	2.21891	0.789555	2.21893	5.64e-06	1.72441	7.37e-05	Blue	Green
chr15_26108376_26108597	222	uc010ayu.3	-26	25923860	26108349	-	ATP10A	0.0570461	0.320364	0.642315	0.246736	2.26646	0.125014	1.59524	0.0490615	Black	Black
chr15_26109846_26110369	524	uc001zax.3	0	26086629	26110317	-	ATP10A	0.342276	1.17467	1.10945	0.542819	1.66448	0.0125536	1.263	0.0294754	Black	Black
chr15_28344527_28344704	178	uc010ayv.3	-68	28000023	28344458	-	OCA2	0.0570461	0.747517	0.408746	0.0493472	3.47083	0.00183234	3.11788	0.0390713	Blue	Black
chr15_29965553_29965953	401	uc001zcp.2	-1240	29967194	29971367	+	NA	0.28523	0.427152	0.817492	0.542819	0.47771	0.581081	0.825237	0.229584	Black	Black
chr15_30113590_30115265	1676	uc001zcs.3	0	29992357	30114706	-	TJP1	0.399323	3.73758	2.56926	0.888249	3.10991	1.03e-12	1.7669	7.12e-06	Blue	Green
chr15_30395961_30396722	762	uc001zdk.3	25	30395935	30423948	+	ULK4P3	0.28523	1.38825	1.81016	0.888249	2.16169	0.000879529	1.26309	0.00260878	Blue	Green
chr15_30864637_30865543	907	uc010ubi.2	0	30865172	30892911	+	ULK4P1	0.28523	1.97558	1.34302	0.740207	2.66852	4.89e-06	1.09485	0.0237309	Blue	Black
chr15_30917814_30918354	541	uc001zet.1	-524	30918879	30931023	+	ARHGAP11B	0.399323	1.92219	0.817492	1.33237	2.15314	6.9e-05	-0.458988	0.429688	Blue	Black
chr15_31617981_31618952	972	uc001zfo.3	-130	31619083	31670102	+	KLF13	0.228184	3.41722	3.0364	1.92454	3.7706	2.67e-13	0.898162	0.00462861	Blue	Green
chr15_31684470_31684993	524	uc001zfp.1	-52	31685046	31696111	+	NA	0.171138	1.17467	0.934277	0.838902	2.63721	0.000277613	0.395197	0.486926	Blue	Black
chr15_32726404_32726783	380	uc010ubp.2	52	32698801	32726836	-	ULK4P3	0.0570461	0.854305	1.05106	0.493472	3.66177	0.000519298	1.32105	0.0241407	Blue	Black
chr15_32907188_32907913	726	uc010ubx.1	0	32907772	32931868	+	ARHGAP11A	0.28523	1.22806	0.700708	0.592166	1.98577	0.00372402	0.480663	0.541308	Blue	Black
chr15_34502222_34502329	108	uc010uca.1	0	34440591	34502297	-	KATNBL1	0.0570461	0.53394	0.291962	0.197389	2.99083	0.0214908	0.78563	0.507833	Black	Black
chr15_34659694_34659980	287	uc010bav.1	-298	34656147	34659395	-	LPCAT4	0.28523	1.01449	0.875885	0.34543	1.71189	0.0226725	1.56539	0.0347111	Black	Black
chr15_35262071_35262310	240	uc001ziv.3	-75	35148552	35261995	-	AQR	0.114092	0.800911	0.642315	0.542819	2.64691	0.00418387	0.480217	0.523516	Blue	Black
chr15_37391647_37391831	185	uc001zjn.3	0	37183222	37391800	-	MEIS2	0.0570461	0.053394	0	0.592166	-0.169717	1	-6.37992	0.000977126	Black	Red
chr15_37393538_37393685	148	uc001zju.3	-37	37183222	37393500	-	MEIS2	0.0570461	0.53394	0.291962	0.148041	2.99083	0.0214908	1.18385	0.289083	Black	Black
chr15_38544097_38544199	103	uc001zka.4	-852	38545052	38649450	+	SPRED1	0.114092	0.53394	0.467138	0.246736	2.06828	0.0654449	1.14088	0.266879	Black	Black
chr15_40631256_40631452	197	uc010ucn.2	-921	40623653	40630334	-	CCDC9B	0.114092	0.800911	0.7591	0.69086	2.64691	0.00418387	0.375269	0.701149	Blue	Black
chr15_40633114_40633618	505	uc001zlh.4	0	40623653	40633168	-	CCDC9B	0.399323	1.65522	1.69338	0.69086	1.93827	0.000754607	1.52647	0.0012632	Blue	Green
chr15_40697792_40697889	98	uc001zls.3	105	40697686	40713512	+	IVD	0.0570461	0.480546	0.350354	0.296083	2.84094	0.0214908	0.475804	0.774428	Black	Black
chr15_40861469_40861918	450	uc001zmd.1	0	40861537	40866661	+	RPUSD2	0.28523	1.12128	0.817492	0.296083	1.85532	0.00936466	1.68406	0.02662	Blue	Black
chr15_40886085_40886633	549	uc021sji.1	0	40886023	40886104	-	NA	0.228184	1.38825	1.34302	1.13498	2.47541	0.000325576	0.483022	0.302113	Blue	Black
chr15_40986949_40987897	949	uc001zmh.2	0	40985953	40987303	-	RAD51-AS1	0.342276	2.13576	1.5182	1.28303	2.52307	3.14e-06	0.48332	0.331882	Blue	Black
chr15_41046910_41047329	420	uc001zmo.1	117	41028086	41047447	-	RMDN3	0.171138	0.320364	0.642315	0.296083	0.785717	0.507833	1.33904	0.0962836	Black	Black
chr15_41099367_41099969	603	uc010bcb.2	0	41066554	41099676	-	DNAJC17	0.342276	1.38825	0.642315	1.18433	1.90415	0.00210589	-0.635052	0.229564	Blue	Black
chr15_41186438_41186609	172	uc001zne.3	-18	41186628	41196173	+	VPS18	0.228184	0.694123	0.525531	0.394777	1.48275	0.0768372	0.646084	0.62909	Black	Black
chr15_41198676_41198853	178	uc001znf.3	-155	41199009	41201539	+	NA	0.0570461	0.427152	0.7591	0.641513	2.67364	0.0390713	0.48104	0.557251	Black	Black
chr15_41221019_41221608	590	uc001zng.2	0	41221531	41231258	+	DLL4	0.228184	0.907699	0.525531	0.444124	1.86633	0.0118265	0.479032	0.480724	Black	Black
chr15_41245126_41245326	201	uc001znh.2	-309	41245636	41248717	+	CHAC1	0.114092	0.373758	0.467138	0	1.56182	0.179708	6.28181	0.00390772	Black	Green
chr15_41245385_41245736	352	uc010uct.1	0	41245636	41248717	+	CHAC1	0.342276	0.907699	0.700708	0.69086	1.29507	0.0931789	0.260747	0.84504	Black	Black
chr15_41407694_41407882	189	uc001zni.3	457	41271079	41408340	-	INO80	0.114092	0.26697	0.583923	0.592166	1.08713	0.453142	0.220109	0.831831	Black	Black
chr15_41408172_41408800	629	uc010ucu.2	0	41271079	41408340	-	INO80	0.28523	1.54843	0.875885	0.592166	2.31847	0.000195609	0.800106	0.247856	Blue	Black
chr15_41522939_41524013	1075	uc021sjl.1	0	41523437	41574083	+	CHP1	0.399323	2.40273	2.97801	1.72715	2.474	6.91e-07	1.02571	0.00183281	Blue	Green
chr15_41575791_41576128	338	uc001znm.4	-72	41576201	41591795	+	OIP5-AS1	0.342276	0.907699	0.700708	0.542819	1.29507	0.0931789	0.604619	0.40493	Black	Black
chr15_41709029_41709327	299	uc001zny.3	0	41709302	41775761	+	RTF1	0.0570461	1.12128	0.583923	0.592166	4.05125	2.1e-05	0.220109	0.831831	Blue	Black
chr15_41850082_41850199	118	uc001zof.2	-1020	41851220	41871536	+	TYRO3	0	0.53394	0.116785	0.246736	6.24873	0.00195405	-0.804541	0.68751	Blue	Black
chr15_41914123_41914377	255	uc001zog.1	358	41913764	42005694	+	MGA	0.28523	0.961093	0.992669	0.296083	1.63444	0.0347111	1.96229	0.00661731	Black	Green
chr15_42187022_42187259	238	uc001zos.4	-746	42140344	42186275	-	SPTBN5	0.0570461	0.907699	0.934277	0.394777	3.74853	0.000274963	1.46892	0.0226725	Blue	Black
chr15_42264750_42265019	270	uc001zou.2	0	42233802	42264755	-	EHD4	0.342276	0.694123	0.7591	0.641513	0.911492	0.359332	0.48104	0.557251	Black	Black
chr15_42564758_42565708	951	uc021sjr.1	46	42502726	42565755	-	TMEM87A	0.969783	3.09685	3.21158	3.30626	1.57306	3.4e-05	0.200485	0.46749	Blue	Black
chr15_42840884_42841498	615	uc001zqc.3	0	42834720	42841002	-	LRRC57	0.28523	1.54843	1.69338	0.888249	2.31847	0.000195609	1.16721	0.0133061	Blue	Black
chr15_42867339_42867845	507	uc010udj.2	-11	42867857	43013196	+	STARD9	0.399323	1.86879	1.75177	1.52976	2.11265	0.000112583	0.436545	0.305832	Blue	Black
chr15_43030188_43030440	253	uc001zqm.3	-172	43030613	43035400	+	NA	0.0570461	0.587335	0.817492	0.888249	3.12661	0.0117233	0.122104	0.860074	Black	Black
chr15_43213018_43213112	95	uc001zqp.3	-10	43069116	43213007	-	TTBK2	0.0570461	0.320364	0.467138	0.592166	2.26646	0.125014	-0.0981059	1	Black	Black
chr15_43398159_43398423	265	uc010udk.1	0	43307854	43398286	-	UBR1	0.228184	0.961093	0.583923	0.641513	1.94817	0.00720348	0.105965	1	Blue	Black
chr15_43425828_43426155	328	uc001zqr.3	105	43425722	43477341	+	TMEM62	0.0570461	0.800911	0.175177	0.444124	3.56946	0.000977369	-1.07329	0.387726	Blue	Black
chr15_43477095_43477645	551	uc031qrn.1	0	43477466	43489375	+	CCNDBP1	0.342276	1.70861	1.05106	0.937596	2.20233	0.000191595	0.404912	0.511458	Blue	Black
chr15_43802865_43803074	210	uc001zrs.3	-157	43699412	43802707	-	TP53BP1	0.171138	0.640729	0.525531	0.296083	1.76996	0.057391	1.05254	0.301796	Black	Black
chr15_44069202_44069838	637	uc001zsw.1	0	44064798	44069502	-	ELL3	0.399323	1.54843	1.34302	0.888249	1.84248	0.00188172	0.834136	0.0884994	Blue	Black
chr15_44084049_44084422	374	uc001ztb.3	0	44084174	44094769	+	SERF2-C15ORF63	0.114092	1.60182	1.40142	0.888249	3.64054	4.65e-07	0.895265	0.0660547	Blue	Black
chr15_44119089_44119521	433	uc021skg.1	0	44119112	44160617	+	WDR76	0.0570461	0.854305	1.40142	0.789555	3.66177	0.000519298	1.06374	0.0275661	Blue	Black
chr15_44580723_44580911	189	uc001ztq.3	0	44580909	44707959	+	CASC4	0.228184	0.694123	0.233569	0.641513	1.48275	0.0768372	-1.19383	0.210152	Black	Black
chr15_44719775_44720046	272	uc001ztt.3	0	44719991	44819429	+	CTDSPL2	0.399323	1.28146	0.350354	0.246736	1.57084	0.0106862	0.732008	0.548852	Black	Black
chr15_44828578_44829277	700	uc001ztu.3	0	44826703	44829121	-	EIF3J-AS1	0.342276	2.50952	1.81016	1.28303	2.75501	7.03e-08	0.736148	0.0628149	Blue	Black
chr15_45020886_45021262	377	uc001zuf.2	0	45021219	45060025	+	TRIM69	0.114092	1.60182	1.16785	1.43107	3.64054	4.65e-07	-0.0501739	1	Blue	Black
chr15_45740375_45740472	98	uc001zvi.1	-1990	45742463	45771942	+	NA	0	0.26697	0.642315	0.0986943	5.26758	0.0625066	2.85711	0.00341997	Black	Green
chr15_45923677_45923779	103	uc001zvu.4	330	45923346	45983492	+	SQOR	0.114092	0.480546	0.467138	0.444124	1.91839	0.0654449	0.311169	1	Black	Black
chr15_45926804_45927364	561	uc001zvv.4	0	45926938	45983492	+	SQOR	0.513415	1.97558	1.75177	0.888249	1.83522	0.000247887	1.21595	0.00661439	Blue	Green
chr15_48623481_48625078	1598	uc001zww.3	0	48624365	48635570	+	DUT	0.969783	3.5774	3.44515	2.86214	1.78072	1.16e-06	0.509206	0.0641587	Blue	Black
chr15_50647025_50647690	666	uc001zyg.3	0	50641135	50647076	-	GABPB1-IT1	0.456369	1.65522	1.34302	0.641513	1.74859	0.00166148	1.29917	0.0113461	Blue	Black
chr15_50716349_50716592	244	uc010ufh.2	0	50716579	50793277	+	USP8	0.228184	0.800911	0.642315	0.542819	1.68725	0.0308992	0.480217	0.523516	Black	Black
chr15_51057383_51057646	264	uc001zyv.3	263	50999737	51057910	-	SPPL2A	0.0570461	0.854305	1.05106	0.986943	3.66177	0.000519298	0.331461	0.627172	Blue	Black
chr15_52120727_52122797	2071	uc002abn.3	0	52121825	52204331	+	TMOD3	0.741599	6.56747	6.30637	5.37884	3.03984	9.55e-21	0.471787	0.0209259	Blue	Black
chr15_52167224_52167747	524	uc010bfc.1	0	52167223	52221651	+	TMOD3	0.28523	1.44164	1.57659	1.33237	2.21587	0.000536146	0.483405	0.220459	Blue	Black
chr15_52263796_52264011	216	uc010bfd.3	0	52230222	52263958	-	LEO1	0.171138	0.694123	0.175177	0.444124	1.88422	0.0351702	-1.07329	0.387726	Black	Black
chr15_52471400_52472343	944	uc002abu.3	0	52441476	52472162	-	GNB5	0.399323	2.08237	1.81016	1.08564	2.26821	1.54e-05	0.975694	0.0198689	Blue	Black
chr15_52821077_52821184	108	uc002abx.3	62	52599480	52821247	-	MYO5A	0.0570461	0.26697	0.817492	0.296083	2.00968	0.218765	1.68406	0.02662	Black	Black
chr15_52821730_52821832	103	uc010uge.1	-482	52659228	52821247	-	MYO5A	0	0.480546	0.116785	0.0493472	6.09884	0.00390772	1.36246	1	Blue	Black
chr15_52860938_52861769	832	uc002ace.1	0	52839432	52861364	-	ARPP19	0.171138	2.24255	2.86122	1.6778	3.56595	1.72e-08	1.00976	0.00220478	Blue	Green
chr15_52862050_52862459	410	uc002ace.1	-685	52839432	52861364	-	ARPP19	0.28523	0.640729	0.408746	0.296083	1.05477	0.210152	0.694675	0.581081	Black	Black
chr15_55582342_55582446	105	uc002acr.3	-328	55495164	55582013	-	RAB27A	0.0570461	0.427152	0.291962	0.0986943	2.67364	0.0390713	1.73575	0.289083	Black	Black
chr15_55582475_55582868	394	uc002acr.3	-461	55495164	55582013	-	RAB27A	0.28523	0.640729	0.875885	0.542819	1.05477	0.210152	0.924062	0.168696	Black	Black
chr15_55611317_55611613	297	uc021smt.1	0	55609655	55611392	-	NA	0.28523	0.747517	0.350354	0.148041	1.2749	0.0962836	1.44197	0.179708	Black	Black
chr15_55700448_55700712	265	uc010bfk.2	0	55647421	55700708	-	CCPG1	0.228184	0.854305	0.408746	0.34543	1.77957	0.0192224	0.477182	0.790543	Black	Black
chr15_56536440_56536584	145	uc010bfn.3	-956	56382731	56535483	-	RFX7	0.114092	0.53394	0.175177	0.0493472	2.06828	0.0654449	1.92342	0.625008	Black	Black
chr15_57210719_57210816	98	uc010ugn.1	-16	57210833	57574796	+	TCF12	0.171138	0.373758	0.525531	0.34543	1.00362	0.343776	0.835044	0.454537	Black	Black
chr15_59041986_59042453	468	uc002afe.1	0	58889071	59042177	-	ADAM10	0.456369	1.38825	0.817492	0.789555	1.49602	0.00905319	0.29058	0.711114	Blue	Black
chr15_59062672_59063451	780	uc002afl.3	0	59063393	59149734	+	MINDY2	0.798645	2.7231	1.92695	1.97389	1.66596	3.78e-05	0.207384	0.640101	Blue	Black
chr15_59664941_59665197	257	uc002aga.4	0	59428168	59665071	-	MYO1E	0.114092	0.587335	0.175177	0.296083	2.20406	0.038586	-0.499786	1	Black	Black
chr15_59949769_59950173	405	uc002agg.3	-31	59930261	59949737	-	GTF2A2	0.342276	0.800911	0.525531	0.641513	1.11599	0.189296	-0.0443867	1	Black	Black
chr15_59981172_59982227	1056	uc010uhc.2	0	59955062	59981642	-	BNIP2	0.741599	2.99007	3.15318	2.02323	1.90655	1.79e-06	0.880615	0.00559667	Blue	Green
chr15_60671580_60672335	756	uc021sng.1	-2220	60674556	60674578	+	NA	0.798645	2.08237	1.57659	2.22062	1.28009	0.00319337	-0.250457	0.550559	Blue	Black
chr15_60689279_60691278	2000	uc010bgj.3	0	60647627	60690185	-	ANXA2	0.798645	6.51407	7.18225	4.73733	2.92208	7.05e-20	0.842205	2.76e-05	Blue	Green
chr15_62352650_62352788	139	uc002ahc.2	0	62156505	62352664	-	VPS13C	0.28523	0.587335	0.291962	0.296083	0.930681	0.301796	0.217685	1	Black	Black
chr15_62939862_62939963	102	uc002alb.4	351	62939510	63136829	+	TLN2	0.0570461	0.587335	0.408746	0.493472	3.12661	0.0117233	-0.0285307	1	Black	Black
chr15_63031493_63031590	98	uc002alc.4	-1053	63032644	63136829	+	TLN2	0	0.160182	0.467138	0.148041	4.55537	0.250008	1.85084	0.0654449	Black	Black
chr15_63413913_63414055	143	uc002alw.3	0	63413999	63434260	+	LACTB	0.114092	0.587335	0.7591	0.394777	2.20406	0.038586	1.17151	0.0783864	Black	Black
chr15_63481610_63481751	142	uc010uih.2	0	63481728	63559973	+	RAB8B	0.0570461	0.961093	0.467138	0.296083	3.83037	0.000145142	0.884674	0.423985	Blue	Black
chr15_63795484_63795581	98	uc010uii.2	-1128	63796710	63866602	+	USP3	0.0570461	0.106788	0.525531	0.197389	0.742865	1	1.62048	0.0923071	Black	Black
chr15_63795935_63796916	982	uc010uik.3	0	63796710	63886839	+	USP3	0.513415	3.73758	2.68605	1.72715	2.75261	3.01e-11	0.877165	0.0106708	Blue	Black
chr15_64126194_64126547	354	uc010bgt.1	-46	64044714	64126147	-	HERC1	0.114092	0.800911	0.291962	0.246736	2.64691	0.00418387	0.473888	0.753919	Blue	Black
chr15_64386122_64386454	333	uc010uin.2	0	64366517	64386207	-	FAM96A	0.399323	0.53394	1.05106	0.592166	0.318912	1	1.06148	0.070801	Black	Black
chr15_64388148_64388454	307	uc010uio.2	64	64388083	64436433	+	SNX1	0.0570461	0.747517	0.350354	0.197389	3.47083	0.00183234	1.04375	0.343776	Blue	Black
chr15_64443723_64443864	142	uc002amz.1	-51	64443916	64447087	+	SNX22	0.399323	0.480546	0.525531	0.246736	0.169015	1	1.30874	0.179597	Black	Black
chr15_64455158_64455579	422	uc010bgx.1	0	64451473	64455354	-	PPIB	0.228184	1.97558	1.34302	1.43107	2.98224	1.39e-06	0.150485	0.779826	Blue	Black
chr15_64648227_64648635	409	uc002anh.1	0	64457932	64648442	-	CSNK1G1	0.228184	1.54843	1.28463	0.789555	2.63219	6.64e-05	0.938777	0.0730082	Blue	Black
chr15_65118037_65118445	409	uc002anu.3	-198	65113786	65117838	-	PIF1	0.399323	0.587335	0.875885	0.542819	0.454689	0.814547	0.924062	0.168696	Black	Black
chr15_65133455_65133919	465	uc002anv.3	-162	65134082	65160201	+	PLEKHO2	0	1.92219	0.992669	0.937596	8.08296	1.17e-10	0.322938	0.617786	Blue	Black
chr15_65282300_65282579	280	uc010bhb.3	-48	65255363	65282251	-	SPG21	0.228184	0.854305	0.583923	0.296083	1.77957	0.0192224	1.20289	0.143499	Black	Black
chr15_65477773_65477975	203	uc010bhg.1	-209	65449024	65477563	-	CLPX	0.0570461	0.854305	0.467138	0.789555	3.66177	0.000519298	-0.508806	0.541308	Blue	Black
chr15_65716371_65716464	94	uc002aou.1	-960	65673825	65715410	-	IGDCC4	0	0.26697	0.233569	0.542819	5.26758	0.0625066	-0.955725	0.423985	Black	Black
chr15_65809797_65810189	393	uc010bhj.3	0	65737998	65810035	-	DPP8	0.171138	1.06788	1.63498	0.444124	2.50057	0.000856543	2.10522	7.05e-05	Blue	Green
chr15_65903493_65903697	205	uc010ujc.2	0	65891715	65903627	-	INTS14	0.342276	0.961093	0.700708	0.838902	1.37691	0.0639477	-0.0167337	1	Black	Black
chr15_66084593_66084744	152	uc010ujj.1	0	66007413	66084631	-	DENND4A	0.0570461	0.53394	0.291962	0.740207	2.99083	0.0214908	-1.08355	0.167111	Black	Black
chr15_66161428_66162051	624	uc021spc.1	0	66161400	66161471	-	NA	0.342276	1.8154	2.16052	1.38172	2.28945	7.05e-05	0.884281	0.0186977	Blue	Black
chr15_66796831_66797980	1150	uc010ujq.2	0	66793346	66797193	-	RPL4	0.399323	3.47061	2.91962	2.36866	3.00321	1.85e-11	0.543141	0.0855709	Blue	Black
chr15_66993285_66994681	1397	uc010bhx.3	0	66994674	67074337	+	SMAD6	0.684553	3.73758	4.02907	2.17128	2.3422	3.18e-09	1.13212	7.59e-05	Blue	Green
chr15_67546975_67547194	220	uc031qsm.1	0	67493013	67547074	-	AAGAB	0.114092	0.747517	1.16785	0.641513	2.54828	0.00738962	1.09851	0.0576568	Blue	Black
chr15_67814369_67814958	590	uc021spi.1	-186	67807260	67814182	-	IQCH-AS1	0.228184	1.06788	1.05106	0.542819	2.09911	0.00260242	1.18544	0.0428062	Blue	Black
chr15_68346347_68346605	259	uc002aqz.3	0	68346572	68480404	+	PIAS1	0.114092	0.907699	0.525531	0.394777	2.82598	0.00131353	0.646084	0.62909	Blue	Black
chr15_68569967_68570881	915	uc002arg.3	0	68570141	68583640	+	FEM1B	0.342276	2.08237	2.80283	1.38172	2.48666	5.32e-06	1.25886	0.000379836	Blue	Green
chr15_69706535_69706661	127	uc010bii.3	0	69706627	69740764	+	KIF23	0.171138	0.694123	0.467138	0.641513	1.88422	0.0351702	-0.21225	1	Black	Black
chr15_69754882_69755183	302	uc002asf.1	-262	69755446	69857866	+	DRAIC	0.0570461	0.961093	0.525531	0.34543	3.83037	0.000145142	0.835044	0.454537	Blue	Black
chr15_71055745_71056209	465	uc010uke.2	0	70946893	71055850	-	UACA	0.28523	2.08237	1.45981	1.6778	2.7442	1.64e-06	0.0418387	1	Blue	Black
chr15_71406760_71407790	1031	uc002ata.2	48	71402583	71407839	-	CT62	0.399323	3.79098	3.0364	2.96083	3.13034	1.03e-12	0.278556	0.342862	Blue	Black
chr15_72410243_72410876	634	uc002ato.4	0	72250854	72410440	-	MYO9A	0.399323	2.61631	1.92695	1.08564	2.59651	8.13e-08	1.0656	0.0104771	Blue	Black
chr15_72490146_72490611	466	uc010bis.2	-9	72454605	72490136	-	GRAMD2A	0.456369	0.854305	0.817492	0.542819	0.800167	0.307518	0.825237	0.229584	Black	Black
chr15_72521012_72521174	163	uc010biu.1	0	72492815	72521017	-	PKM	0.0570461	0.587335	0.408746	0.197389	3.12661	0.0117233	1.26262	0.22659	Black	Black
chr15_72523569_72524649	1081	uc010ukk.2	0	72491370	72523727	-	PKM	0.570461	3.73758	3.91228	2.66475	2.60246	1.07e-10	0.795174	0.0026787	Blue	Green
chr15_72564746_72565252	507	uc002auc.3	-1117	72533522	72563628	-	PARP6	0.28523	1.86879	1.69338	1.13498	2.58864	1.44e-05	0.816095	0.0535048	Blue	Black
chr15_72565811_72565908	98	uc002auc.3	-2182	72533522	72563628	-	PARP6	0.0570461	0.213576	0.350354	0.148041	1.69709	0.375013	1.44197	0.179708	Black	Black
chr15_72612463_72612771	309	uc010biv.1	271	72559086	72613043	-	CELF6	0.114092	0.694123	0.408746	0.394777	2.44241	0.0129457	0.288222	1	Black	Black
chr15_72766569_72766800	232	uc002aut.4	0	72766667	72878896	+	ARIH1	0.0570461	0.747517	0.7591	0.394777	3.47083	0.00183234	1.17151	0.0783864	Blue	Black
chr15_73343695_73344047	353	uc002avm.4	-777	73344825	73597547	+	NEO1	0	0.373758	0.700708	0.592166	5.74227	0.0156284	0.480663	0.541308	Black	Black
chr15_73925808_73927439	1632	uc010ula.2	-54	73852344	73925753	-	NPTN	0.684553	3.47061	2.45248	2.07258	2.23549	2.35e-08	0.484195	0.155838	Blue	Black
chr15_73975935_73976623	689	uc010ulb.1	0	73976622	74006859	+	CD276	0.228184	1.60182	1.45981	0.69086	2.68088	6.64e-05	1.31317	0.00643745	Blue	Green
chr15_74284603_74284743	141	uc010uld.3	0	74275559	74284689	-	STOML1	0.28523	0.854305	0.408746	0.197389	1.46584	0.0414104	1.26262	0.22659	Black	Black
chr15_74286947_74287054	108	uc031qsr.1	0	74275559	74286963	-	STOML1	0.171138	0.427152	0.583923	0.394777	1.1929	0.22659	0.796436	0.359332	Black	Black
chr15_74488496_74488968	473	uc002axi.3	0	74471808	74488630	-	STRA6	0.399323	1.86879	1.69338	1.33237	2.11265	0.000112583	0.586116	0.141012	Blue	Black
chr15_74725986_74726389	404	uc010ull.2	0	74701630	74726299	-	SEMA7A	0.171138	0.694123	0.817492	0.444124	1.88422	0.0351702	1.11055	0.0931789	Black	Black
chr15_74907116_74907319	204	uc010ulm.1	-15	74907335	74914557	+	CLK3	0	0.640729	0.467138	0.246736	6.5086	0.000977126	1.14088	0.266879	Blue	Black
chr15_74988085_74988742	658	uc002ayo.3	0	74922899	74988386	-	EDC3	0.28523	1.17467	1.05106	0.888249	1.92202	0.00593141	0.482304	0.405121	Blue	Black
chr15_75074325_75074452	128	uc010bkb.1	0	75074425	75095539	+	CSK	0.171138	0.640729	0.291962	0.197389	1.76996	0.057391	0.78563	0.507833	Black	Black
chr15_75230041_75230660	620	uc002azi.4	0	75212617	75230495	-	COX5A	0.570461	1.92219	1.5182	1.08564	1.64568	0.000826347	0.722866	0.111493	Blue	Black
chr15_75249130_75249487	358	uc002azj.1	287	75247443	75249775	-	RPP25	0.171138	1.06788	0.7591	0.888249	2.50057	0.000856543	0.016008	1	Blue	Black
chr15_75315840_75316034	195	uc002azo.3	0	75315927	75343067	+	PPCDC	0.0570461	0.587335	0.817492	0.34543	3.12661	0.0117233	1.46657	0.0525056	Black	Black
chr15_75494026_75495248	1223	uc002azq.4	0	75494221	75504510	+	C15orf39	0.28523	2.99007	1.63498	1.57911	3.26466	1.77e-10	0.291774	0.51909	Blue	Black
chr15_75497214_75497329	116	uc021sqm.1	-1455	75498785	75501936	+	NA	0	0.747517	0.700708	0.444124	6.72873	0.00024434	0.889937	0.189296	Blue	Black
chr15_75628281_75628408	128	uc002baa.3	0	75628374	75632614	+	COMMD4	0.171138	0.640729	0.467138	0.493472	1.76996	0.057391	0.161468	1	Black	Black
chr15_75660947_75661078	132	uc010umk.2	0	75656340	75660968	-	MAN2C1	0.171138	0.694123	0.0583923	0.246736	1.88422	0.0351702	-1.73484	0.375013	Black	Black
chr15_75742794_75743567	774	uc002bai.3	358	75661720	75743926	-	SIN3A	0.570461	2.29594	2.2773	2.02323	1.90116	3.61e-05	0.412198	0.218711	Blue	Black
chr15_75743993_75744378	386	uc002bak.4	0	75711551	75744087	-	SIN3A	0.399323	1.22806	0.992669	0.838902	1.50978	0.0161411	0.482111	0.391613	Black	Black
chr15_75918013_75918448	436	uc002bar.3	0	75890424	75918446	-	SNUPN	0.0570461	1.65522	1.10945	0.592166	4.61019	5.8e-08	1.13905	0.0501406	Blue	Black
chr15_76031053_76031362	310	uc002bay.1	-88	76020011	76030964	-	DNM1P35	0.28523	0.854305	1.34302	0.444124	1.46584	0.0414104	1.82259	0.00132117	Black	Green
chr15_76135256_76135803	548	uc002bbh.2	0	76135622	76193388	+	UBE2Q2	0.228184	1.28146	1.10945	0.592166	2.36055	0.000913736	1.13905	0.0501406	Blue	Black
chr15_76136274_76136940	667	uc010umn.1	0	76136385	76193388	+	UBE2Q2	0.570461	1.60182	1.86855	0.888249	1.38371	0.00948963	1.30874	0.0017741	Blue	Green
chr15_76195859_76196069	211	uc002bbj.2	-130	76196200	76223208	+	FBXO22	0.114092	0.694123	0.408746	0.34543	2.44241	0.0129457	0.477182	0.790543	Black	Black
chr15_76605223_76605396	174	uc010bkq.1	-1412	76508629	76603810	-	ETFA	0.114092	1.01449	0.467138	0.69086	2.98527	0.000402964	-0.318022	0.831831	Blue	Black
chr15_77197559_77197973	415	uc002bcc.1	0	77057302	77197744	-	SCAPER	0.114092	1.06788	0.992669	0.542819	3.05877	0.000221572	1.10346	0.0614675	Blue	Black
chr15_77925940_77926042	103	uc002bct.1	-1230	77905369	77924709	-	LINGO1	0.114092	0.587335	0.350354	0.34543	2.20406	0.038586	0.258311	1	Black	Black
chr15_77952167_77952270	104	uc031qsy.1	-123	77952394	77960416	+	NA	0.0570461	0.587335	0.350354	0.542819	3.12661	0.0117233	-0.383019	0.803636	Black	Black
chr15_78286532_78287005	474	uc010umr.3	0	78285575	78286567	-	LOC91450	0.228184	1.49503	1.22624	0.493472	2.5818	0.000113353	1.54226	0.00700961	Blue	Green
chr15_78369535_78369750	216	uc002bcy.4	243	78287327	78369994	-	TBC1D2B	0.171138	0.694123	0.116785	0.0986943	1.88422	0.0351702	0.457322	1	Black	Black
chr15_78441492_78441737	246	uc010umv.2	0	78441719	78462884	+	IDH3A	0.0570461	0.800911	0.408746	0.493472	3.56946	0.000977369	-0.0285307	1	Blue	Black
chr15_78556428_78556530	103	uc002bdi.3	0	78556487	78574538	+	DNAJA4	0	0.587335	0.233569	0.296083	6.38451	0.00195405	-0.0969019	1	Blue	Black
chr15_78729898_78730239	342	uc002bdq.3	-278	78730518	78766164	+	IREB2	0.171138	0.480546	0.291962	0.0986943	1.36019	0.146021	1.73575	0.289083	Black	Black
chr15_79032960_79033141	182	uc021sri.1	-2244	79030688	79030715	-	NA	0.228184	0.320364	0.583923	0.444124	0.384253	0.753919	0.629384	0.359332	Black	Black
chr15_79165130_79166278	1149	uc031qtc.1	0	79165331	79190081	+	MORF4L1	0.456369	2.82988	3.15318	2.36866	2.51974	5.31e-08	0.653951	0.02977	Blue	Black
chr15_80215963_80216352	390	uc021sru.1	0	80191182	80216096	-	ST20	0.399323	1.38825	1.28463	0.986943	1.6857	0.00455817	0.619458	0.222157	Blue	Black
chr15_80444829_80444934	106	uc010unl.2	-196	80445131	80455473	+	FAH	0.0570461	0.53394	0.175177	0	2.99083	0.0214908	4.89735	0.250008	Black	Black
chr15_82338372_82339625	1254	uc002bgq.2	0	82334119	82338484	-	MEX3B	0.912737	3.04346	3.0364	2.02323	1.63487	2.59e-05	0.826274	0.00958299	Blue	Green
chr15_82554988_82555131	144	uc002bgu.1	0	82422561	82555104	-	EFL1	0	0.373758	0.7591	0.148041	5.74227	0.0156284	2.54413	0.00235181	Black	Green
chr15_82824928_82825030	103	uc002bhr.1	-62	82821161	82824865	-	NA	0.171138	0.53394	0.467138	0.148041	1.51009	0.146021	1.85084	0.0654449	Black	Black
chr15_83621492_83621858	367	uc002bjh.3	-15	83517729	83621476	-	HOMER2	0.114092	0.854305	0.642315	0.197389	2.73922	0.00235181	1.90699	0.0212812	Blue	Black
chr15_83734974_83735137	164	uc021ste.1	-949	83736087	83736167	+	MIR4515	0.114092	0.53394	0.175177	0.0986943	2.06828	0.0654449	1.01828	1	Black	Black
chr15_83736054_83736226	173	uc002bjo.3	0	83685181	83736106	-	BTBD1	0.114092	0.961093	0.291962	0.493472	2.90782	0.000729421	-0.505521	0.607268	Blue	Black
chr15_83736896_83737118	223	uc002bjo.3	-789	83685181	83736106	-	BTBD1	0.114092	0.53394	0.291962	0.197389	2.06828	0.0654449	0.78563	0.507833	Black	Black
chr15_83955025_83955369	345	uc002bjt.1	-1556	83924655	83953468	-	BNC1	0.228184	0.800911	0.875885	0.937596	1.68725	0.0308992	0.143537	0.86419	Black	Black
chr15_85113797_85114332	536	uc002bkn.1	0	85070427	85114026	-	UBE2Q2P1	0.0570461	0.373758	1.16785	0.740207	2.48437	0.070324	0.894194	0.0895896	Black	Black
chr15_85143632_85144178	547	uc002bkp.3	-70	85144249	85150116	+	ZSCAN2	0.456369	1.49503	1.34302	1.08564	1.60241	0.00599709	0.546739	0.232804	Blue	Black
chr15_85174424_85174631	208	uc002bks.3	-59	85174691	85181644	+	SCAND2P	0.0570461	0.53394	0.642315	0.444124	2.99083	0.0214908	0.765534	0.263226	Black	Black
chr15_85259203_85260145	943	uc031qtj.1	0	85212768	85259691	-	SEC11A	0.456369	2.13576	2.21891	1.57911	2.11493	2.5e-05	0.730939	0.0414657	Blue	Black
chr15_85523570_85524560	991	uc021stv.1	0	85523744	85682376	+	PDE8A	0.570461	2.45613	3.26997	1.52976	1.99816	8.75e-06	1.33469	4.36e-05	Blue	Green
chr15_86338199_86338470	272	uc002bly.3	-9	86302559	86338189	-	KLHL25	0.399323	0.480546	0.583923	0.34543	0.169015	1	0.985396	0.237929	Black	Black
chr15_89009234_89009375	142	uc002bmi.1	-229	89002708	89009004	-	MRPL46	0.114092	0.747517	0.350354	0.493472	2.54828	0.00738962	-0.247402	1	Blue	Black
chr15_89089525_89089821	297	uc002bmp.4	90	89054786	89089912	-	DET1	0.114092	0.961093	0.875885	0.592166	2.90782	0.000729421	0.800106	0.247856	Blue	Black
chr15_89181925_89182188	264	uc002bmv.1	0	89182039	89198879	+	ISG20	0.684553	1.22806	1.34302	0.838902	0.742069	0.175545	0.915916	0.0596383	Black	Black
chr15_89631238_89631477	240	uc002bnk.2	0	89631381	89745591	+	ABHD2	0.228184	0.800911	0.992669	0.493472	1.68725	0.0308992	1.23908	0.0357248	Black	Black
chr15_89631596_89631689	94	uc002bnk.2	214	89631381	89745591	+	ABHD2	0.114092	0.53394	0.291962	0.493472	2.06828	0.0654449	-0.505521	0.607268	Black	Black
chr15_89878105_89878515	411	uc021sue.1	0	89878304	89878376	+	NA	0.456369	1.54843	1.45981	1.08564	1.6528	0.00393977	0.666513	0.143964	Blue	Black
chr15_90041541_90041705	165	uc010bnq.1	-1741	90020959	90039799	-	RHCG	0	0.160182	0.642315	0.444124	4.55537	0.250008	0.765534	0.263226	Black	Black
chr15_90455550_90455676	127	uc002bot.1	242	90443832	90455919	-	ARPIN	0	0.480546	0.583923	0.34543	6.09884	0.00390772	0.985396	0.237929	Blue	Black
chr15_90727985_90728190	206	uc002boy.3	0	90728152	90772892	+	SEMA4B	0.171138	0.907699	0.700708	0.296083	2.26779	0.00442877	1.46344	0.0635942	Blue	Black
chr15_90776488_90777256	769	uc002bpb.4	22	90773477	90777279	-	CIB1	0.228184	2.18916	2.16052	1.52976	3.12983	1.41e-07	0.738164	0.0533752	Blue	Black
chr15_90895408_90895683	276	uc002bpk.4	0	90895477	90904715	+	ZNF774	0.28523	0.907699	1.63498	0.937596	1.5526	0.0525056	1.03937	0.0186525	Black	Black
chr15_90931230_90932425	1196	uc002bpl.1	0	90931473	91045475	+	IQGAP1	0.399323	3.5774	2.56926	2.86214	3.04684	5.86e-12	0.0868609	0.842465	Blue	Black
chr15_91475756_91475862	107	uc002bqe.4	0	91474155	91475774	-	HDDC3	0.114092	0.694123	0.116785	0.296083	2.44241	0.0129457	-1.06075	0.453142	Black	Black
chr15_91497936_91498546	611	uc002bqk.3	0	91498106	91506355	+	RCCD1	0.399323	1.8154	1.16785	0.986943	2.07099	0.000182706	0.482634	0.429688	Blue	Black
chr15_91499789_91499965	177	uc010bob.4	0	91499842	91506355	+	RCCD1	0.28523	0.587335	0.350354	0.148041	0.930681	0.301796	1.44197	0.179708	Black	Black
chr15_91537880_91538454	575	uc010uqt.2	0	91524173	91537881	-	PRC1	0.456369	2.02897	1.75177	1.18433	2.04118	6.6e-05	0.80381	0.0581362	Blue	Black
chr15_93443690_93443954	265	uc002bsp.3	138	93443551	93571237	+	CHD2	0.28523	0.320364	0.875885	0.542819	0.0705305	1	0.924062	0.168696	Black	Black
chr15_93447357_93447847	491	uc010urb.2	0	93447703	93492463	+	CHD2	0.171138	1.33485	0.934277	1.28303	2.82059	4.93e-05	-0.213526	0.75528	Blue	Black
chr15_94774428_94774715	288	uc002btg.4	-85	94774801	94887288	+	MCTP2	0.171138	0.747517	0.875885	0.493472	1.99009	0.0212812	1.05968	0.107798	Black	Black
chr15_99191543_99191805	263	uc010urq.2	-955	99192761	99465671	+	IGF1R	0.114092	0.427152	0.583923	0.592166	1.75109	0.109393	0.220109	0.831831	Black	Black
chr15_99440337_99440493	157	uc021sxi.1	-1351	99441845	99443609	+	NA	0.456369	0.26697	0.467138	0.34543	-0.851924	0.581081	0.667181	0.607268	Black	Black
chr15_99791429_99791680	252	uc002buz.2	0	99695569	99791428	-	TTC23	0.114092	0.800911	0.525531	0.394777	2.64691	0.00418387	0.646084	0.62909	Blue	Black
chr16_11038204_11038398	195	uc021tcy.1	0	11038345	11276046	+	CLEC16A	0.228184	0.320364	0.583923	0.592166	0.384253	0.753919	0.220109	0.831831	Black	Black
chr16_11768870_11768967	98	uc021tda.1	-948	11769916	11770182	+	NA	0.0570461	0.160182	0.350354	0.0986943	1.29747	0.625008	1.99387	0.179708	Black	Black
chr16_11769437_11769772	336	uc021tda.1	-143	11769916	11770182	+	NA	0.228184	0.640729	1.16785	0.542819	1.36849	0.118498	1.33661	0.0200821	Black	Black
chr16_11836666_11837074	409	uc010buu.1	-17	11772943	11836648	-	TXNDC11	0.28523	1.17467	1.40142	1.03629	1.92202	0.00593141	0.67453	0.135248	Blue	Black
chr16_12009816_12010073	258	uc002dbu.3	0	11961985	12009825	-	GSPT1	0.342276	1.38825	0.992669	0.789555	1.90415	0.00210589	0.568807	0.29629	Blue	Black
chr16_122628_123125	498	uc010uty.2	0	110694	122629	-	RHBDF1	0.114092	1.22806	0.875885	0.296083	3.25915	3.6e-05	1.78289	0.0169129	Blue	Black
chr16_12897388_12898010	623	uc002dcb.4	0	12753656	12897744	-	CPPED1	0.28523	1.8154	1.5182	1.48041	2.54698	2.44e-05	0.277943	0.504529	Blue	Black
chr16_1358808_1359296	489	uc002cld.2	0	1359154	1377019	+	UBE2I	0.171138	0.640729	0.817492	0.592166	1.76996	0.057391	0.70128	0.327006	Black	Black
chr16_1359308_1359517	210	uc002cle.2	-110	1359628	1367126	+	UBE2I	0.399323	0.480546	0.291962	0.444124	0.169015	1	-0.355821	0.790543	Black	Black
chr16_14379761_14379918	158	uc021tdf.1	10	14379750	14379821	+	NA	0.114092	0.427152	0.175177	0.641513	1.75109	0.109393	-1.59671	0.118498	Black	Black
chr16_1465029_1465386	358	uc002clq.3	-323	1448306	1464705	-	UNKL	0.171138	0.907699	0.934277	0.641513	2.26779	0.00442877	0.778449	0.200559	Blue	Black
chr16_1466405_1466585	181	uc002clq.3	-1699	1448306	1464705	-	UNKL	0.171138	0.320364	0.525531	0.148041	0.785717	0.507833	2.0187	0.038586	Black	Black
chr16_1466612_1466732	121	uc002clq.3	-1906	1448306	1464705	-	UNKL	0.0570461	0.427152	0.175177	0.0986943	2.67364	0.0390713	1.01828	1	Black	Black
chr16_1471060_1471286	227	uc002clr.4	-258	1469745	1470801	-	C16orf91	0	0.587335	0.467138	0.148041	6.38451	0.00195405	1.85084	0.0654449	Blue	Black
chr16_14726580_14726801	222	uc002dco.3	0	14726668	14763093	+	BFAR	0	0.854305	0.583923	0.986943	6.91967	6.11e-05	-0.509911	0.458327	Blue	Black
chr16_15004870_15005282	413	uc010uzj.2	0	15005077	15005170	+	MIR3180-3	0.342276	1.54843	0.525531	0.641513	2.06093	0.000823081	-0.0443867	1	Blue	Black
chr16_15149871_15150186	316	uc031qvf.1	0	15131710	15149936	-	NTAN1	0.399323	1.22806	0.934277	0.789555	1.50978	0.0161411	0.481893	0.377166	Black	Black
chr16_15596265_15596371	107	uc002ddp.3	141	15596123	15682116	+	C16orf45	0.0570461	0.053394	0.291962	0.493472	-0.169717	1	-0.505521	0.607268	Black	Black
chr16_15736950_15737111	162	uc010uzx.2	0	15728614	15737023	-	MARF1	0.114092	0.640729	0.350354	0.246736	2.32815	0.0224697	0.732008	0.548852	Black	Black
chr16_16403464_16403935	472	uc010vaa.2	0	16403732	16403825	+	MIR3180-3	0.456369	0.800911	0.992669	0.641513	0.707852	0.40493	0.865363	0.149679	Black	Black
chr16_1728126_1728354	229	uc010uvj.2	0	1728278	1752073	+	JPT2	0.0570461	0.53394	0.700708	0.592166	2.99083	0.0214908	0.480663	0.541308	Black	Black
chr16_1823499_1823605	107	uc010brw.1	269	1823229	1826340	+	EME2	0	0.427152	0.642315	0.148041	5.93154	0.00781479	2.3052	0.0129457	Blue	Black
chr16_18496027_18496262	236	uc010val.2	0	18496035	18496128	-	MIR3180-3	0.228184	1.06788	0.525531	0.740207	2.09911	0.00260242	-0.248702	0.83884	Blue	Black
chr16_18812859_18813304	446	uc010bvz.1	-1	18802991	18812857	-	ARL6IP1	0.171138	1.17467	0.583923	1.23368	2.63721	0.000277613	-0.829748	0.162828	Blue	Black
chr16_18936791_18937237	447	uc002dfm.3	488	18816175	18937726	-	SMG1	0.228184	1.01449	0.7591	0.493472	2.02561	0.00434779	0.854758	0.210095	Blue	Black
chr16_18937874_18938112	239	uc002dfm.3	-147	18816175	18937726	-	SMG1	0.171138	0.747517	1.22624	1.03629	1.99009	0.0212812	0.482776	0.280062	Black	Black
chr16_19124808_19125305	498	uc002dfu.4	0	19125254	19132952	+	ITPRIPL2	0.228184	0.907699	1.16785	0.789555	1.86633	0.0118265	0.801954	0.132571	Black	Black
chr16_19421694_19421798	105	uc010vaq.2	-62	19421861	19510434	+	TMC5	0.114092	0.053394	0.350354	0.148041	-1.09227	1	1.44197	0.179708	Black	Black
chr16_2021917_2022071	155	uc002cnv.1	0	2022064	2028751	+	TBL3	0	0.373758	0.7591	0.34543	5.74227	0.0156284	1.36047	0.0783864	Black	Black
chr16_2033553_2033742	190	uc002cob.3	-407	2034150	2037750	+	GFER	0.114092	0.694123	0.467138	0.69086	2.44241	0.0129457	-0.318022	0.831831	Black	Black
chr16_20817667_20817956	290	uc002dhu.1	0	20807666	20817795	-	ERI2	0.342276	0.961093	0.7591	0.69086	1.37691	0.0639477	0.375269	0.701149	Black	Black
chr16_20911664_20911958	295	uc002dhz.3	-102	20869396	20911561	-	DCUN1D3	0.114092	1.06788	0.175177	0.444124	3.05877	0.000221572	-1.07329	0.387726	Blue	Black
chr16_21312151_21312314	164	uc010bwr.1	0	21312170	21329912	+	CRYM-AS1	0.228184	0.747517	0.291962	0.197389	1.58862	0.0490615	0.78563	0.507833	Black	Black
chr16_21314407_21314660	254	uc002dim.3	-2	21269839	21314404	-	CRYM	0.114092	0.53394	0.350354	1.08564	2.06828	0.0654449	-1.37355	0.0522719	Black	Black
chr16_21531398_21532067	670	uc002djd.3	0	21529230	21531765	-	SLC7A5P2	0.28523	2.24255	1.86855	1.82585	2.85076	3.12e-07	0.275182	0.47053	Blue	Black
chr16_21610860_21611286	427	uc002djf.3	3	21610856	21668792	+	METTL9	0.171138	0.800911	0.408746	0.34543	2.08871	0.0127334	0.477182	0.790543	Black	Black
chr16_2205405_2205731	327	uc002cow.3	-67	2205799	2228130	+	TRAF7	0.228184	0.587335	0.583923	0.246736	1.2444	0.179597	1.45909	0.118498	Black	Black
chr16_22207002_22207184	183	uc021tes.1	0	22207032	22207113	-	NA	0.171138	0.854305	0.350354	0.394777	2.18103	0.00754323	0.0693509	1	Blue	Black
chr16_22217496_22217684	189	uc002dki.3	0	22217592	22300066	+	EEF2K	0.0570461	0.480546	0.467138	0.34543	2.84094	0.0214908	0.667181	0.607268	Black	Black
chr16_22308544_22308646	103	uc002dkj.2	-49	22308696	22340412	+	POLR3E	0.171138	0.373758	0.350354	0.296083	1.00362	0.343776	0.475804	0.774428	Black	Black
chr16_22448799_22449399	601	uc010vbu.1	0	22430867	22449036	-	RRN3P3	0.228184	1.70861	1.28463	1.08564	2.77359	2.24e-05	0.482904	0.291327	Blue	Black
chr16_2265104_2265333	230	uc002cpk.1	-281	2261603	2264822	-	PGP	0	0.694123	0.467138	0.444124	6.62286	0.000488619	0.311169	1	Blue	Black
chr16_2273360_2273582	223	uc010bsj.3	0	2273567	2285743	+	E4F1	0.171138	0.320364	0.350354	0.789555	0.785717	0.507833	-0.917676	0.189296	Black	Black
chr16_2301553_2301740	188	uc002cps.3	0	2289873	2301602	-	ECI1	0.171138	0.640729	0.467138	0.34543	1.76996	0.057391	0.667181	0.607268	Black	Black
chr16_23160736_23161022	287	uc002dll.3	-144	23072728	23160591	-	USP31	0.0570461	1.06788	1.22624	0.888249	3.98132	4.01e-05	0.703511	0.199683	Blue	Black
chr16_2317977_2318622	646	uc010uwa.2	0	2303100	2318413	-	RNPS1	0.171138	1.762	0.583923	0.641513	3.21927	3.48e-06	0.105965	1	Blue	Black
chr16_23568763_23568856	94	uc002dlv.3	-5	23568862	23585710	+	UBFD1	0.114092	0.373758	0.291962	0.592166	1.56182	0.179708	-0.765095	0.454537	Black	Black
chr16_23652174_23652532	359	uc002dlx.1	145	23614483	23652678	-	PALB2	0.0570461	0.480546	0.700708	0.197389	2.84094	0.0214908	2.03139	0.0127334	Black	Black
chr16_2479216_2479470	255	uc002cqe.1	0	2479395	2508859	+	CCNF	0	0.907699	0.408746	0.740207	7.00643	3.06e-05	-0.606564	0.383363	Blue	Black
chr16_25122700_25123037	338	uc002dnw.2	-9	25123047	25137447	+	LCMT1	0.114092	0.53394	0.233569	0.296083	2.06828	0.0654449	-0.0969019	1	Black	Black
chr16_25268719_25268859	141	uc002doe.2	0	25257592	25268855	-	ZKSCAN2	0	0.480546	0.350354	0.296083	6.09884	0.00390772	0.475804	0.774428	Blue	Black
chr16_2581256_2582138	883	uc021taw.1	0	2581923	2582006	-	MIR3178	0.342276	1.86879	0.7591	1.08564	2.3311	4.24e-05	-0.271389	0.735926	Blue	Black
chr16_2587609_2587973	365	uc010bsn.4	0	2587965	2653191	+	PDPK1	0	1.17467	0.700708	0.542819	7.37585	9.56e-07	0.604619	0.40493	Blue	Black
chr16_2588638_2588951	314	uc002cqu.4	472	2588165	2653191	+	PDPK1	0.171138	0.373758	0.583923	0.197389	1.00362	0.343776	1.77083	0.057391	Black	Black
chr16_2653188_2653357	170	uc002cqx.3	-27	2653385	2667132	+	LOC652276	0.114092	0.747517	0.467138	0.444124	2.54828	0.00738962	0.311169	1	Blue	Black
chr16_27214666_27214768	103	uc010bxv.2	-38	27214807	27223036	+	KDM8	0.114092	0.320364	0.175177	0.197389	1.34391	0.289083	0.0681594	1	Black	Black
chr16_2723434_2723681	248	uc002crb.3	0	2710870	2723440	-	ERVK13-1	0.228184	0.747517	0.700708	0.394777	1.58862	0.0490615	1.05699	0.115356	Black	Black
chr16_2732564_2732709	146	uc002crd.3	68	2732495	2759031	+	KCTD5	0.171138	0.640729	0.291962	0	1.76996	0.057391	5.61482	0.0312549	Black	Black
chr16_2770720_2771522	803	uc010bst.1	-167	2763073	2770552	-	PRSS27	0.342276	1.92219	1.57659	1.23368	2.37159	2.54e-05	0.593817	0.211733	Blue	Black
chr16_280000_280097	98	uc002cge.1	-550	238974	279449	-	LUC7L	0.114092	0.106788	0.467138	0.296083	-0.179685	1	0.884674	0.423985	Black	Black
chr16_2802224_2802585	362	uc002crk.3	0	2802330	2821413	+	SRRM2	0.171138	0.587335	0.875885	0.937596	1.64587	0.0923071	0.143537	0.86419	Black	Black
chr16_28223309_28223529	221	uc010vcp.2	-69	28109298	28223239	-	XPO6	0.28523	0.854305	0.992669	0.888249	1.46584	0.0414104	0.40033	0.499639	Black	Black
chr16_28503370_28503529	160	uc002dpw.1	0	28493426	28503403	-	CLN3	0.114092	0.907699	0.350354	0.246736	2.82598	0.00131353	0.732008	0.548852	Blue	Black
chr16_28565505_28565943	439	uc002dqf.3	255	28565249	28603111	+	SGF29	0.0570461	0.800911	0.583923	0.148041	3.56946	0.000977369	2.16905	0.0224697	Blue	Black
chr16_28730902_28731112	211	uc002dqv.4	-1463	28732576	28747053	+	EIF3CL	0.0570461	0.320364	0.642315	0.148041	2.26646	0.125014	2.3052	0.0129457	Black	Black
chr16_28833905_28834200	296	uc010byl.2	-168	28834369	28844675	+	ATXN2L	0.171138	0.747517	0.583923	0.148041	1.99009	0.0212812	2.16905	0.0224697	Black	Black
chr16_28837084_28837309	226	uc002drf.3	0	28837091	28848558	+	ATXN2L	0.114092	0.213576	0.467138	0.296083	0.774536	0.68751	0.884674	0.423985	Black	Black
chr16_28857639_28857744	106	uc002drh.2	0	28853732	28857729	-	TUFM	0.114092	0.53394	0.233569	0.394777	2.06828	0.0654449	-0.503355	0.774428	Black	Black
chr16_28936325_28936995	671	uc002drr.3	0	28921622	28936532	-	RABEP2	0.28523	1.8154	0.992669	0.986943	2.54698	2.44e-05	0.249487	0.742878	Blue	Black
chr16_28961964_28962247	284	uc002drt.3	0	28962128	28977767	+	NFATC2IP	0.171138	0.800911	0.817492	1.08564	2.08871	0.0127334	-0.165293	0.867964	Black	Black
chr16_29302337_29302688	352	uc031qvl.1	-139	29302828	29383434	+	SNX29P2	0.228184	1.49503	0.817492	1.18433	2.5818	0.000113353	-0.290032	0.742878	Blue	Black
chr16_29465348_29465801	454	uc002dsx.3	-20	29465822	29469545	+	SLX1A	0.798645	1.49503	1.45981	1.13498	0.803972	0.117354	0.602796	0.193525	Black	Black
chr16_29466331_29466428	98	uc002dsz.3	0	29466412	29476301	+	SLX1B-SULT1A4	0.171138	0.373758	0.700708	0.246736	1.00362	0.343776	1.71965	0.0308992	Black	Black
chr16_29470932_29471849	918	uc002dtb.3	0	29471207	29476301	+	SULT1A3	0.969783	2.56291	2.45248	2.41801	1.30073	0.00156837	0.262516	0.461004	Blue	Black
chr16_29478805_29479350	546	uc002dtc.1	0	29476289	29478899	-	LOC613038	0.28523	1.17467	1.86855	1.38172	1.92202	0.00593141	0.675461	0.0925633	Blue	Black
chr16_29480997_29481265	269	uc002dtc.1	-2097	29476289	29478899	-	LOC613038	0.342276	0.800911	0.875885	0.69086	1.11599	0.189296	0.58019	0.458327	Black	Black
chr16_29606071_29606209	139	uc010vds.1	499	29564407	29606709	-	SMG1P2	0.0570461	0.53394	0.233569	0.296083	2.99083	0.0214908	-0.0969019	1	Black	Black
chr16_29606715_29607073	359	uc010vdt.2	-5	29572836	29606709	-	SMG1P2	0.171138	0.800911	0.875885	0.69086	2.08871	0.0127334	0.58019	0.458327	Black	Black
chr16_29816756_29817420	665	uc010vdx.3	0	29817417	29822504	+	MAZ	0.114092	1.33485	1.57659	0.838902	3.37878	1.05e-05	1.14628	0.016119	Blue	Black
chr16_29831795_29832478	684	uc002duh.2	62	29829311	29832541	-	NA	0.0570461	1.17467	0.817492	0.641513	4.11795	1.1e-05	0.587136	0.442134	Blue	Black
chr16_29832648_29833291	644	uc002duh.2	-106	29829311	29832541	-	NA	0.171138	1.28146	1.05106	1.38172	2.76201	8.82e-05	-0.150978	0.766046	Blue	Black
chr16_29874620_29874961	342	uc002dun.3	-41	29869678	29874578	-	CDIPT	0.114092	1.06788	0.7591	0.937596	3.05877	0.000221572	-0.0613841	1	Blue	Black
chr16_29937592_29937775	184	uc021tge.2	-46	29917657	29937545	-	KCTD13	0	0.373758	0.233569	0.0986943	5.74227	0.0156284	1.42117	0.453142	Black	Black
chr16_29973163_29973558	396	uc010bzk.1	0	29973351	29984373	+	TMEM219	0.0570461	0.800911	0.467138	0.542819	3.56946	0.000977369	0.025851	1	Blue	Black
chr16_30064358_30064460	103	uc002dvx.3	0	30064411	30081741	+	ALDOA	0.114092	0.961093	0.467138	0.34543	2.90782	0.000729421	0.667181	0.607268	Blue	Black
chr16_30076435_30076556	122	uc002dwc.3	-437	30076994	30081741	+	ALDOA	0	0.26697	0.408746	0.197389	5.26758	0.0625066	1.26262	0.22659	Black	Black
chr16_30076641_30077047	407	uc010veg.2	0	30076994	30081741	+	ALDOA	0.513415	1.54843	1.05106	1.6778	1.48518	0.00764356	-0.429767	0.401188	Blue	Black
chr16_30103835_30104161	327	uc002dwk.1	-626	30099237	30103208	-	TBX6	0.399323	1.12128	0.875885	0.740207	1.37933	0.0357248	0.481646	0.361671	Black	Black
chr16_30133939_30134999	1061	uc002dwv.4	0	30125426	30134630	-	MAPK3	0.798645	2.13576	1.45981	1.57911	1.31649	0.00219627	0.128916	0.893884	Blue	Black
chr16_30210422_30211233	812	uc002dxk.3	0	30210549	30215650	+	SULT1A4	0.798645	2.24255	2.39408	2.17128	1.38665	0.00101917	0.382629	0.278214	Blue	Black
chr16_30217325_30218715	1391	uc002dxl.3	0	30215638	30218248	-	LOC613038	0.456369	3.04346	2.51087	2.41801	2.62446	6.17e-09	0.29638	0.402038	Blue	Black
chr16_30345981_30346801	821	uc002dxp.1	0	30278914	30346695	-	SMG1P5	0.228184	2.29594	1.45981	1.43107	3.19833	4.44e-08	0.270259	0.583237	Blue	Black
chr16_30347094_30347484	391	uc002dxp.1	-398	30278914	30346695	-	SMG1P5	0.171138	0.373758	0.7591	0.444124	1.00362	0.343776	1.00446	0.133845	Black	Black
chr16_30366517_30367246	730	uc002dxs.3	0	30362087	30366682	-	CD2BP2	0.399323	2.6697	2.04373	1.57911	2.62558	8.13e-08	0.612632	0.114383	Blue	Black
chr16_30381649_30382150	502	uc002dxu.2	-126	30368422	30381522	-	TBC1D10B	0.171138	1.70861	1.22624	1.13498	3.17506	6.19e-06	0.352397	0.451486	Blue	Black
chr16_30389172_30390224	1053	uc021tgj.1	0	30389633	30411429	+	ZNF48	0.627507	2.61631	1.63498	1.62846	1.95307	8.27e-06	0.247578	0.609036	Blue	Black
chr16_30406551_30407086	536	uc002dya.2	0	30406740	30411429	+	ZNF48	0.28523	1.17467	0.934277	0.69086	1.92202	0.00593141	0.672677	0.28112	Blue	Black
chr16_30418528_30418775	248	uc010bzx.2	0	30418735	30440920	+	ZNF771	0.342276	1.12128	1.05106	0.394777	1.59778	0.0191739	1.63781	0.00593141	Black	Green
chr16_30538610_30538719	110	uc010vew.2	-514	30535322	30538095	-	ZNF768	0.114092	0.427152	0.583923	0.444124	1.75109	0.109393	0.629384	0.359332	Black	Black
chr16_30569644_30569964	321	uc002dyr.2	-1	30565085	30569642	-	ZNF764	0.399323	1.44164	0.934277	0.937596	1.73988	0.00293996	0.236024	0.735926	Blue	Black
chr16_30583471_30583807	337	uc002dyt.2	0	30581019	30583728	-	ZNF688	0.0570461	0.53394	0.700708	0.34543	2.99083	0.0214908	1.24595	0.115356	Black	Black
chr16_30661947_30662177	231	uc002dyy.3	-63	30662241	30667734	+	PRR14	0.342276	1.17467	0.7591	0.69086	1.66448	0.0125536	0.375269	0.701149	Black	Black
chr16_3070269_3072642	2374	uc031quu.1	0	3070391	3072383	+	TNFRSF12A	1.14092	5.17922	5.37209	4.49059	2.08067	2.34e-11	0.500712	0.0264506	Blue	Black
chr16_30709378_30709888	511	uc031qvs.1	0	30709025	30709810	-	LOC730183	0.171138	1.92219	1.45981	1.28303	3.34432	6.07e-07	0.426967	0.401188	Blue	Black
chr16_30710368_30710881	514	uc002dze.1	0	30710462	30752028	+	SRCAP	0.513415	1.33485	1.05106	1.13498	1.27211	0.0243315	0.13119	0.874656	Black	Black
chr16_3073513_3073971	459	uc002ctb.2	-60	3074032	3077756	+	THOC6	0.171138	1.60182	0.700708	0.740207	3.08235	1.94e-05	0.162203	1	Blue	Black
chr16_3074071_3074312	242	uc002csz.1	0	3072626	3074287	-	HCFC1R1	0.114092	0.320364	0.992669	0.34543	1.34391	0.289083	1.74479	0.00661731	Black	Green
chr16_30759439_30759640	202	uc021tgo.1	0	30759620	30772497	+	PHKG2	0.228184	1.01449	0.700708	0.789555	2.02561	0.00434779	0.0699624	1	Blue	Black
chr16_30773283_30773780	498	uc002dzp.3	0	30771358	30773565	-	CCDC189	0.114092	1.33485	0.817492	0.592166	3.37878	1.05e-05	0.70128	0.327006	Blue	Black
chr16_30798510_30798920	411	uc002dzs.1	0	30789770	30798523	-	ZNF629	0.228184	0.747517	0.642315	0.296083	1.58862	0.0490615	1.33904	0.0962836	Black	Black
chr16_30886485_30886757	273	uc021tgr.1	0	30886587	30886644	-	MIR4519	0.0570461	0.747517	0.291962	0.34543	3.47083	0.00183234	0.000191409	1	Blue	Black
chr16_30906062_30906481	420	uc002dzv.3	-662	30899116	30905399	-	BCL7C	0.228184	1.17467	0.583923	0.69086	2.23574	0.00249716	0.000193382	1	Blue	Black
chr16_30908383_30908538	156	uc002dzx.3	454	30907928	30914881	+	CTF1	0.114092	0.800911	0.817492	0.592166	2.64691	0.00418387	0.70128	0.327006	Blue	Black
chr16_30933898_30934821	924	uc002dzy.3	0	30930640	30934590	-	FBXL19-AS1	1.59729	2.88328	3.56193	2.81279	0.754188	0.0257167	0.582244	0.033898	Black	Black
chr16_30968448_30969035	588	uc002ead.1	0	30968615	30995981	+	SETD1A	0.570461	1.65522	1.81016	1.33237	1.43081	0.00643745	0.681998	0.0870446	Blue	Black
chr16_30969047_30969236	190	uc002eae.1	0	30969086	30975644	+	SETD1A	0	0.320364	0.116785	0.444124	5.52436	0.0312549	-1.63425	0.22659	Black	Black
chr16_30996375_30996602	228	uc010cac.2	0	30996519	31000473	+	HSD3B7	0.0570461	1.17467	0.7591	0.789555	4.11795	1.1e-05	0.184484	0.850576	Blue	Black
chr16_31044730_31045022	293	uc002eam.4	0	31044812	31051488	+	STX4	0.114092	0.907699	0.817492	0.34543	2.82598	0.00131353	1.46657	0.0525056	Blue	Black
chr16_31075937_31076638	702	uc021tgt.1	0	31072164	31076409	-	ZNF668	0.228184	1.33485	1.75177	1.38172	2.41913	0.000547115	0.582663	0.148129	Blue	Black
chr16_31085039_31085137	99	uc010caf.3	-215	31072164	31084823	-	ZNF668	0.342276	0.320364	0.642315	0.197389	-0.187007	1	1.90699	0.0212812	Black	Black
chr16_31085473_31085731	259	uc002eao.3	0	31072164	31085641	-	ZNF668	0.228184	0.854305	0.934277	0.888249	1.77957	0.0192224	0.313417	0.607656	Black	Black
chr16_31106068_31106362	295	uc002eau.3	0	31102175	31106276	-	VKORC1	0.228184	1.06788	0.583923	0.542819	2.09911	0.00260242	0.344066	0.663659	Blue	Black
chr16_31117170_31117546	377	uc002eav.5	-2068	31119615	31124112	+	BCKDK	0.28523	0.747517	0.467138	0.296083	1.2749	0.0962836	0.884674	0.423985	Black	Black
chr16_31128781_31129324	544	uc002eay.3	0	31128985	31142714	+	KAT8	0.570461	1.22806	0.7591	1.33237	1.00233	0.0801953	-0.565084	0.336883	Black	Black
chr16_31129370_31129592	223	uc002eay.3	384	31128985	31142714	+	KAT8	0.171138	0.587335	0.291962	0.296083	1.64587	0.0923071	0.217685	1	Black	Black
chr16_31470666_31471316	651	uc010vfp.2	0	31470789	31478488	+	ARMC5	0.228184	1.33485	1.45981	1.23368	2.41913	0.000547115	0.483229	0.322364	Blue	Black
chr16_3162439_3162607	169	uc010btd.2	0	3160461	3162490	-	ZNF205-AS1	0.114092	0.747517	0.700708	0.394777	2.54828	0.00738962	1.05699	0.115356	Blue	Black
chr16_3184985_3185089	105	uc010uws.2	0	3185057	3192805	+	ZNF213	0.114092	0.106788	0.467138	0.246736	-0.179685	1	1.14088	0.266879	Black	Black
chr16_3207432_3207609	178	uc021tbg.1	0	3207406	3207478	-	NA	0.171138	0.480546	0.233569	0.0986943	1.36019	0.146021	1.42117	0.453142	Black	Black
chr16_3208739_3208992	254	uc021tbh.1	0	3208923	3208994	+	NA	0.171138	0.640729	0.7591	0.592166	1.76996	0.057391	0.595184	0.424417	Black	Black
chr16_3313648_3314645	998	uc010uww.2	0	3313800	3341459	+	ZNF263	0.399323	2.61631	1.5182	1.82585	2.59651	8.13e-08	-0.0232988	1	Blue	Black
chr16_3333164_3333482	319	uc002cuq.3	-4	3333487	3341459	+	ZNF263	0.171138	0.587335	1.16785	0.592166	1.64587	0.0923071	1.21265	0.0351132	Black	Black
chr16_3451141_3451242	102	uc002cvc.3	0	3451190	3459364	+	ZNF174	0.114092	0.320364	0.291962	0.641513	1.34391	0.289083	-0.879239	0.332349	Black	Black
chr16_402857_403211	355	uc002cgq.2	-180	337440	402676	-	AXIN1	0.171138	1.12128	1.10945	1.28303	2.57051	0.00048899	0.0329274	1	Blue	Black
chr16_4303471_4304207	737	uc002cwa.1	0	4295826	4303790	-	LINC01569	0.513415	2.08237	2.21891	1.57911	1.91091	9.89e-05	0.730939	0.0414657	Blue	Black
chr16_4526250_4526413	164	uc002cwr.4	0	4526341	4560348	+	HMOX2	0.0570461	0.373758	0.700708	0.641513	2.48437	0.070324	0.366518	0.690077	Black	Black
chr16_4666259_4666491	233	uc002cwx.2	-1331	4658884	4664927	-	UBALD1	0.114092	0.480546	0.642315	0.493472	1.91839	0.0654449	0.615834	0.383363	Black	Black
chr16_46723052_46723332	281	uc002eef.4	0	46693589	46723144	-	VPS35	0.0570461	0.907699	1.10945	0.986943	3.74853	0.000274963	0.409027	0.522483	Blue	Black
chr16_46865162_46865799	638	uc002eek.1	-87	46835959	46865074	-	C16orf87	0.627507	1.44164	0.7591	1.23368	1.09643	0.0470734	-0.454673	0.511458	Black	Black
chr16_46917869_46918343	475	uc002eel.3	0	46918308	46965201	+	GPT2	0.171138	1.86879	1.28463	1.23368	3.30383	1.09e-06	0.29962	0.560162	Blue	Black
chr16_48399826_48400582	757	uc002efn.1	-41	48394446	48399784	-	SIAH1	0.342276	1.762	2.80283	2.02323	2.24655	0.000116511	0.711037	0.0263722	Blue	Black
chr16_50058944_50059781	838	uc002efv.3	0	50059189	50070999	+	CNEP1R1	0.171138	1.86879	1.28463	1.6778	3.30383	1.09e-06	-0.14177	0.787766	Blue	Black
chr16_5007792_5008334	543	uc002cye.2	0	5008318	5069156	+	SEC14L5	0.342276	1.12128	0.934277	1.13498	1.59778	0.0191739	-0.0376975	1	Black	Black
chr16_5148378_5148480	103	uc002cyp.2	-588	5134301	5147789	-	EEF2KMT	0.0570461	0.53394	0.291962	0.34543	2.99083	0.0214908	0.000191409	1	Black	Black
chr16_53086563_53086729	167	uc002egy.3	-2215	53088945	53361414	+	CHD9	0.399323	0.640729	0.700708	0.296083	0.57878	0.647639	1.46344	0.0635942	Black	Black
chr16_53133414_53134066	653	uc002egz.1	341	53133072	53260424	+	CHD9	0.513415	2.24255	1.16785	1.62846	2.01747	2.4e-05	-0.235712	0.677892	Blue	Black
chr16_53468939_53469454	516	uc010vgv.1	-106	53469561	53504097	+	RBL2	0.228184	0.854305	0.7591	0.888249	1.77957	0.0192224	0.016008	1	Black	Black
chr16_53535865_53537515	1651	uc010vgx.2	0	53528692	53537170	-	AKTIP	0.627507	6.14032	5.3137	4.98406	3.1816	4.91e-20	0.334774	0.129804	Blue	Black
chr16_54962809_54963207	399	uc002ehu.3	0	54952777	54963101	-	CRNDE	0.114092	0.961093	0.700708	0.493472	2.90782	0.000729421	0.740236	0.286335	Blue	Black
chr16_54963246_54963623	378	uc002ehu.3	-144	54952777	54963101	-	CRNDE	0.228184	0.427152	0.467138	0.740207	0.791433	0.387726	-0.416565	0.677677	Black	Black
chr16_54964556_54964686	131	uc010cca.1	-424	54965111	54966815	+	IRX5	0	0.587335	0.467138	0.34543	6.38451	0.00195405	0.667181	0.607268	Blue	Black
chr16_56459944_56460236	293	uc002eiy.4	-493	56395364	56459450	-	AMFR	0.228184	0.373758	0.525531	0.789555	0.60216	0.548852	-0.340943	0.690077	Black	Black
chr16_56485213_56485320	108	uc002eja.3	0	56463048	56485261	-	NUDT21	0.171138	0.427152	0.642315	0.394777	1.1929	0.22659	0.932587	0.263226	Black	Black
chr16_56640086_56641499	1414	uc002ejh.3	-978	56642478	56643409	+	MT2A	1.99661	4.69868	5.02174	3.89843	1.13663	5.32e-05	0.607192	0.0102783	Blue	Black
chr16_56641954_56642566	613	uc002eji.3	0	56642478	56673999	+	MT1A	0.342276	1.70861	1.45981	1.7765	2.20233	0.000191595	-0.0402811	1	Blue	Black
chr16_56659133_56659898	766	uc002ejm.3	0	56659585	56661024	+	MT1E	0.456369	1.38825	0.875885	1.08564	1.49602	0.00905319	-0.0664678	1	Blue	Black
chr16_56677407_56677560	154	uc010cci.3	-38	56677599	56678853	+	MT1DP	0.342276	0.854305	0.583923	0.592166	1.2083	0.133845	0.220109	0.831831	Black	Black
chr16_56691555_56691770	216	uc002ejt.3	-84	56691855	56693215	+	MT1F	0.228184	0.854305	0.233569	0.493472	1.77957	0.0192224	-0.820108	0.423985	Black	Black
chr16_56716005_56716327	323	uc002ejy.3	-54	56716382	56718108	+	MT1X	0.228184	1.22806	0.817492	1.18433	2.2995	0.00151594	-0.290032	0.742878	Blue	Black
chr16_56965825_56966084	260	uc031qwh.1	0	56966002	56977793	+	HERPUD1	0.28523	0.961093	0.583923	0.937596	1.63444	0.0347111	-0.43646	0.571645	Black	Black
chr16_57023839_57024049	211	uc021tit.1	379	57023459	57063768	+	NLRC5	0.228184	0.640729	0.233569	0.197389	1.36849	0.118498	0.471044	0.726574	Black	Black
chr16_57219973_57220217	245	uc021tiy.1	0	57186378	57219976	-	FAM192A	0.456369	1.01449	0.700708	0.34543	1.04621	0.122131	1.24595	0.115356	Black	Black
chr16_57278770_57279267	498	uc002elf.1	0	57279038	57287545	+	ARL2BP	0.399323	2.29594	2.51087	1.23368	2.40861	1.98e-06	1.26313	0.000638995	Blue	Green
chr16_57318553_57318674	122	uc002elg.2	0	57290009	57318584	-	PLLP	0.0570461	0.587335	0.408746	0.394777	3.12661	0.0117233	0.288222	1	Black	Black
chr16_57334385_57334682	298	uc021tjc.1	0	57334392	57334474	-	NA	0.570461	1.17467	1.34302	1.62846	0.938573	0.110244	-0.0350531	1	Black	Black
chr16_57480502_57480758	257	uc002elp.2	-578	57481337	57488216	+	COQ9	0.171138	1.01449	0.7591	0.789555	2.42707	0.00149132	0.184484	0.850576	Blue	Black
chr16_57496355_57496531	177	uc010vhq.2	-19	57496551	57503815	+	POLR2C	0.114092	0.373758	0.291962	0.246736	1.56182	0.179708	0.473888	0.753919	Black	Black
chr16_57520272_57521157	886	uc002elv.4	0	57505870	57520385	-	DOK4	0.228184	1.54843	0.700708	0.641513	2.63219	6.64e-05	0.366518	0.690077	Blue	Black
chr16_57569722_57570028	307	uc002elw.3	448	57546090	57570477	-	CCDC102A	0.171138	1.38825	1.05106	0.69086	2.87688	2.75e-05	0.841565	0.110244	Blue	Black
chr16_57670607_57671040	434	uc002emg.3	-2166	57673207	57698944	+	ADGRG1	0.28523	0.747517	0.642315	0.542819	1.2749	0.0962836	0.480217	0.523516	Black	Black
chr16_577415_577704	290	uc010uuh.1	-7	576847	577407	-	LINC00235	0.342276	0.747517	0.408746	0.592166	1.01736	0.263226	-0.288105	0.814547	Black	Black
chr16_57769450_57769632	183	uc002eml.1	-27	57769660	57791162	+	KATNB1	0.28523	0.427152	0.700708	0.246736	0.47771	0.581081	1.71965	0.0308992	Black	Black
chr16_57831786_57832009	224	uc010vhy.2	0	57792129	57831929	-	KIFC3	0.0570461	0.747517	0.7591	0.34543	3.47083	0.00183234	1.36047	0.0783864	Blue	Black
chr16_57832662_57832799	138	uc010cdg.1	-467	57805455	57832194	-	KIFC3	0.0570461	0.53394	0.467138	0.197389	2.99083	0.0214908	1.45262	0.146021	Black	Black
chr16_57841906_57842216	311	uc031qwi.1	-2332	57844549	57850831	+	LOC388282	0.342276	1.38825	1.22624	0.986943	1.90415	0.00210589	0.552667	0.348993	Blue	Black
chr16_57843823_57844467	645	uc031qwi.1	-81	57844549	57850831	+	LOC388282	0.342276	2.93667	2.45248	1.52976	2.98119	1.37e-09	0.920545	0.0071062	Blue	Green
chr16_58032590_58032790	201	uc021tjd.1	-420	58030421	58032169	-	NA	0.0570461	0.587335	0.817492	0.296083	3.12661	0.0117233	1.68406	0.02662	Black	Black
chr16_58058132_58058554	423	uc002ena.3	-727	58059282	58080804	+	MMP15	0.114092	0.480546	0.7591	0.0493472	1.91839	0.0654449	4.00117	6.11e-05	Black	Green
chr16_58163270_58163755	486	uc021tje.1	0	58148881	58163296	-	CFAP20	0.684553	1.86879	1.63498	1.62846	1.34494	0.00454337	0.247578	0.609036	Blue	Black
chr16_58232082_58232637	556	uc002enc.3	-299	58191812	58231782	-	CSNK2A2	0.228184	1.33485	0.875885	0.789555	2.41913	0.000547115	0.389405	0.473202	Blue	Black
chr16_58283828_58284007	180	uc010vid.2	0	58283840	58317734	+	CCDC113	0.114092	0.53394	0.291962	0.197389	2.06828	0.0654449	0.78563	0.507833	Black	Black
chr16_58426192_58426397	206	uc010cdj.3	0	58426298	58440048	+	GINS3	0.171138	1.01449	0.7591	0.740207	2.42707	0.00149132	0.276725	0.850576	Blue	Black
chr16_58495059_58495152	94	uc002enk.3	-2396	58497549	58547523	+	NDRG4	0.171138	0.160182	0.233569	0.592166	-0.183273	1	-1.07968	0.301796	Black	Black
chr16_58539561_58539912	352	uc002enq.1	0	58539895	58547073	+	NDRG4	0.114092	0.26697	0.467138	0.148041	1.08713	0.453142	1.85084	0.0654449	Black	Black
chr16_58549706_58550198	493	uc010cdm.3	322	58549383	58554431	+	SETD6	0.28523	1.22806	0.642315	0.34543	1.98577	0.00372402	1.12155	0.167111	Blue	Black
chr16_585558_586161	604	uc031qun.1	241	585316	585368	+	MIR5587	0.228184	1.8154	1.22624	1.52976	2.86071	7.46e-06	-0.07589	1	Blue	Black
chr16_58664392_58664640	249	uc002enz.2	-601	58583623	58663790	-	CNOT1	0.28523	0.373758	0.408746	0.542819	0.288438	0.774428	-0.164148	1	Black	Black
chr16_639601_640033	433	uc021szu.1	0	639669	679273	+	RAB40C	0.228184	0.854305	0.992669	0.888249	1.77957	0.0192224	0.40033	0.499639	Black	Black
chr16_66550732_66551031	300	uc021tjp.1	86	66503747	66551118	-	TK2	0.28523	2.08237	1.75177	2.02323	2.7442	1.64e-06	0.0348384	1	Blue	Black
chr16_66583791_66583936	146	uc010vip.2	-62	66541906	66583728	-	TK2	0.0570461	0.106788	0.525531	0.197389	0.742865	1	1.62048	0.0923071	Black	Black
chr16_66730711_66731367	657	uc002eqa.3	-100	66648653	66730610	-	CMTM4	0.228184	1.60182	1.69338	1.08564	2.68088	6.64e-05	0.879812	0.0365341	Blue	Black
chr16_66785063_66785609	547	uc010viu.2	0	66765912	66785525	-	DYNC1LI2	0.114092	1.06788	0.992669	0.444124	3.05877	0.000221572	1.38878	0.0191739	Blue	Black
chr16_66912351_66912567	217	uc002eqk.2	-1815	66914383	66925002	+	PDP2	0.114092	0.480546	0.467138	0.197389	1.91839	0.0654449	1.45262	0.146021	Black	Black
chr16_66914262_66914422	161	uc002eqk.2	0	66914383	66925002	+	PDP2	0.171138	0.373758	0.7591	0.296083	1.00362	0.343776	1.57796	0.0414104	Black	Black
chr16_66959445_66959766	322	uc002eqo.2	-5	66955582	66959439	-	RRAD	0.28523	1.06788	0.934277	0.444124	1.78539	0.0146459	1.30187	0.0433123	Black	Black
chr16_66961052_66961214	163	uc002eqo.2	-1612	66955582	66959439	-	RRAD	0.171138	1.12128	0.7591	0.986943	2.57051	0.00048899	-0.134835	0.860074	Blue	Black
chr16_66968292_66968491	200	uc031qwl.1	0	66965958	66968326	-	FAM96B	0.114092	0.587335	0.291962	0.148041	2.20406	0.038586	1.18385	0.289083	Black	Black
chr16_67062959_67063337	379	uc010vja.2	0	67063050	67134958	+	CBFB	0.0570461	1.17467	0.525531	0.296083	4.11795	1.1e-05	1.05254	0.301796	Blue	Black
chr16_67143538_67143901	364	uc002erc.3	0	67143866	67182442	+	C16orf70	0.399323	1.28146	1.16785	0.740207	1.57084	0.0106862	0.894194	0.0895896	Black	Black
chr16_67193203_67193390	188	uc002eri.1	421	67188089	67193812	-	TRADD	0	0.694123	0.116785	0.296083	6.62286	0.000488619	-1.06075	0.453142	Blue	Black
chr16_67193823_67194272	450	uc002erk.1	0	67193891	67198077	+	FBXL8	0	1.38825	1.10945	0.789555	7.61552	5.98e-08	0.728346	0.175545	Blue	Black
chr16_67204068_67205174	1107	uc031qwo.1	0	67204400	67209640	+	NOL3	0.969783	3.09685	1.92695	1.57911	1.57306	3.4e-05	0.528003	0.214696	Blue	Black
chr16_67217354_67217710	357	uc002ert.3	232	67209505	67217943	-	KIAA0895L	0.114092	1.33485	0.583923	1.28303	3.37878	1.05e-05	-0.88601	0.121516	Blue	Black
chr16_67225809_67226134	326	uc002erz.3	0	67226068	67232821	+	E2F4	0.28523	0.854305	0.583923	0.148041	1.46584	0.0414104	2.16905	0.0224697	Black	Black
chr16_67232439_67232789	351	uc002esa.3	-238	67233028	67237927	+	ELMO3	0.228184	1.22806	0.467138	0.838902	2.2995	0.00151594	-0.595502	0.424417	Blue	Black
chr16_67260853_67261011	159	uc010vjg.2	0	67244251	67260901	-	LRRC29	0.228184	0.854305	0.642315	0.592166	1.77957	0.0192224	0.35626	0.677677	Black	Black
chr16_67311197_67312097	901	uc002esq.4	0	67312076	67323403	+	PLEKHG4	0.969783	2.18916	2.10212	1.7765	1.074	0.0075258	0.483958	0.194674	Blue	Black
chr16_67360692_67360838	147	uc002esw.3	0	67360747	67419109	+	LRRC36	0.0570461	0.640729	0.350354	0.493472	3.2507	0.0063507	-0.247402	1	Blue	Black
chr16_67515127_67515399	273	uc010vjo.1	-37	67471917	67515089	-	ATP6V0D1	0.171138	0.961093	0.7591	0.838902	2.34963	0.00257935	0.0977882	1	Blue	Black
chr16_67562714_67563207	494	uc010cej.3	0	67562717	67580691	+	RIPOR1	0.0570461	1.49503	0.7591	0.493472	4.46401	2.17e-07	0.854758	0.210095	Blue	Black
chr16_67563689_67564400	712	uc010vjp.2	148	67563540	67580691	+	RIPOR1	0.228184	1.54843	1.34302	1.13498	2.63219	6.64e-05	0.483022	0.302113	Blue	Black
chr16_67571025_67571365	341	uc010vjq.2	0	67571365	67580691	+	RIPOR1	0.171138	0.640729	0.992669	0.444124	1.76996	0.057391	1.38878	0.0191739	Black	Black
chr16_67595852_67596345	494	uc010cek.3	0	67596310	67673088	+	CTCF	0.798645	2.77649	2.04373	1.18433	1.6939	2.45e-05	1.02549	0.0135183	Blue	Black
chr16_676955_677062	108	uc002chs.1	-2176	679239	684116	+	NA	0.171138	0.427152	0.350354	0.542819	1.1929	0.22659	-0.383019	0.803636	Black	Black
chr16_67753178_67753333	156	uc010cen.2	0	67714619	67753273	-	GFOD2	0.171138	1.06788	0.700708	0.493472	2.50057	0.000856543	0.740236	0.286335	Blue	Black
chr16_67875531_67876467	937	uc002euo.3	0	67876213	67878098	+	THAP11	0.228184	2.29594	2.39408	1.52976	3.19833	4.44e-08	0.885867	0.0128081	Blue	Black
chr16_67880522_67881837	1316	uc002eun.4	0	67862060	67881361	-	CENPT	0.741599	2.99007	3.38675	2.02323	1.90655	1.79e-06	0.983517	0.00087912	Blue	Green
chr16_67906798_67907000	203	uc010cer.3	0	67906926	67918417	+	EDC4	0.171138	0.800911	0.583923	0.542819	2.08871	0.0127334	0.344066	0.663659	Black	Black
chr16_67907735_67907940	206	uc010vkg.1	459	67907275	67914273	+	EDC4	0.171138	0.694123	0.291962	0.197389	1.88422	0.0351702	0.78563	0.507833	Black	Black
chr16_67926690_67927156	467	uc010cet.2	-18	67927175	67943991	+	PSKH1	0.342276	1.22806	1.28463	0.986943	1.72824	0.00813945	0.619458	0.222157	Blue	Black
chr16_67982131_67982233	103	uc010cev.1	-792	67979667	67981338	-	SLC12A4	0.0570461	0.427152	0.350354	0.542819	2.67364	0.0390713	-0.383019	0.803636	Black	Black
chr16_68002408_68002785	378	uc002eva.2	0	67978388	68002597	-	SLC12A4	0.171138	1.65522	1.16785	0.888249	3.12945	1.1e-05	0.633477	0.25597	Blue	Black
chr16_68027287_68027587	301	uc010cey.3	-7	68021293	68027279	-	DPEP2	0.171138	1.06788	1.05106	1.03629	2.50057	0.000856543	0.261569	0.749309	Blue	Black
chr16_68118765_68119117	353	uc010vkq.2	83	68118681	68263162	+	NFATC3	0.28523	0.800911	0.700708	0.641513	1.37353	0.0635942	0.366518	0.690077	Black	Black
chr16_68270051_68270569	519	uc010cfa.1	0	68262450	68270136	-	ESRP2	0.228184	1.22806	1.16785	1.08564	2.2995	0.00151594	0.34608	0.532798	Blue	Black
chr16_68270742_68270939	198	uc010cfa.1	-605	68262450	68270136	-	ESRP2	0.0570461	0.373758	0.291962	0.0493472	2.48437	0.070324	2.64089	0.125014	Black	Black
chr16_68271128_68272088	961	uc010cfa.1	-991	68262450	68270136	-	ESRP2	0.570461	3.73758	2.51087	2.66475	2.60246	1.07e-10	0.156599	0.610248	Blue	Black
chr16_68279064_68279208	145	uc002evr.3	-38	68279247	68294961	+	PLA2G15	0.28523	0.961093	0.350354	0.641513	1.63444	0.0347111	-0.62112	0.480724	Black	Black
chr16_68297861_68298372	512	uc010cfb.2	-46	68298419	68325564	+	SLC7A6	0.228184	0.640729	1.16785	0.592166	1.36849	0.118498	1.21265	0.0351132	Black	Black
chr16_68482437_68482599	163	uc002ewa.3	-27	68392230	68482409	-	SMPD3	0.28523	0.907699	0.700708	0.592166	1.5526	0.0525056	0.480663	0.541308	Black	Black
chr16_68562349_68562967	619	uc002ewb.3	-1080	68564048	68601039	+	ZFP90	0.342276	1.17467	1.5182	0.986943	1.66448	0.0125536	0.85942	0.0541336	Black	Black
chr16_68563753_68564033	281	uc002ewb.3	-14	68564048	68601039	+	ZFP90	0.114092	0.961093	1.05106	0.937596	2.90782	0.000729421	0.404912	0.511458	Blue	Black
chr16_68572925_68573695	771	uc002ewe.3	0	68573661	68601039	+	ZFP90	0.171138	2.34934	1.92695	1.33237	3.63286	5.14e-09	0.771903	0.0519673	Blue	Black
chr16_686469_687129	661	uc021szy.1	0	686736	686806	-	NA	0.228184	1.33485	1.10945	0.937596	2.41913	0.000547115	0.482478	0.417785	Blue	Black
chr16_68877979_68878335	357	uc002ewi.4	469	68877509	69119085	+	TANGO6	0.228184	0.53394	0.116785	0.444124	1.10863	0.266879	-1.63425	0.22659	Black	Black
chr16_69345034_69345239	206	uc002eww.3	-47	69345287	69358946	+	VPS4A	0.114092	0.800911	0.233569	0.34543	2.64691	0.00418387	-0.314395	1	Blue	Black
chr16_69364370_69365243	874	uc002ewx.1	0	69362524	69364498	-	PDF	0.513415	3.20364	2.16052	1.72715	2.53068	4.09e-09	0.563849	0.12506	Blue	Black
chr16_69366531_69366643	113	uc002ewx.1	-2032	69362524	69364498	-	PDF	0	0	0.175177	0.542819	0	1	-1.35861	0.179597	Black	Black
chr16_69373445_69373894	450	uc002ewy.2	0	69362524	69373526	-	COG8	0.456369	1.28146	0.992669	0.937596	1.38115	0.0200821	0.322938	0.617786	Black	Black
chr16_69419830_69419978	149	uc002exe.4	0	69404112	69419891	-	TERF2	0.228184	0.587335	0.467138	0.394777	1.2444	0.179597	0.478221	0.803636	Black	Black
chr16_69458386_69458607	222	uc002exg.1	0	69458498	69500167	+	CYB5B	0.228184	0.640729	0.642315	0.986943	1.36849	0.118498	-0.37376	0.584724	Black	Black
chr16_69760187_69761063	877	uc010vll.2	0	69743304	69760533	-	NQO1	0.684553	3.47061	2.74444	2.56605	2.23549	2.35e-08	0.338924	0.315131	Blue	Black
chr16_69795955_69796242	288	uc002exv.2	0	69796187	69975644	+	WWP2	0.0570461	0.747517	0.525531	0.34543	3.47083	0.00183234	0.835044	0.454537	Blue	Black
chr16_69796681_69797126	446	uc002exv.2	493	69796187	69975644	+	WWP2	0.171138	1.01449	0.467138	0.740207	2.42707	0.00149132	-0.416565	0.677677	Blue	Black
chr16_70099803_70100631	829	uc002eyc.3	0	70010202	70099851	-	PDXDC2P-NPIPB14P	0.570461	2.13576	1.28463	1.52976	1.79716	0.000142508	-0.00909952	1	Blue	Black
chr16_70148019_70148216	198	uc010vlr.1	489	70147529	70195184	+	PDPR	0.399323	1.17467	0.817492	0.740207	1.44603	0.0241407	0.382821	0.711114	Black	Black
chr16_70380712_70380968	257	uc010vlz.2	0	70380824	70407281	+	DDX19A	0.228184	0.640729	1.05106	0.592166	1.36849	0.118498	1.06148	0.070801	Black	Black
chr16_70472995_70473368	374	uc002eyx.2	-3	70413338	70472991	-	ST3GAL2	0.513415	1.92219	1.57659	1.52976	1.79584	0.000389288	0.285097	0.511971	Blue	Black
chr16_70557024_70557137	114	uc002ezc.3	319	70514472	70557457	-	COG4	0	0.53394	0.116785	0.197389	6.24873	0.00195405	-0.492799	1	Blue	Black
chr16_70719970_70720465	496	uc002ezj.3	-15	70695107	70719954	-	MTSS1L	0.228184	1.17467	0.992669	0.444124	2.23574	0.00249716	1.38878	0.0191739	Blue	Black
chr16_70780060_70780805	746	uc010cfx.1	-1518	70730793	70778541	-	VAC14	0.627507	1.92219	1.57659	1.23368	1.5097	0.00164563	0.593817	0.211733	Blue	Black
chr16_70835050_70835463	414	uc010cfw.3	0	70721342	70835061	-	VAC14	0.171138	0.961093	0.7591	1.33237	2.34963	0.00257935	-0.565084	0.336883	Blue	Black
chr16_71323041_71323463	423	uc010cga.3	0	71316203	71323315	-	CMTR2	0.228184	1.28146	0.700708	0.838902	2.36055	0.000913736	-0.0167337	1	Blue	Black
chr16_71496140_71496682	543	uc010vmf.2	0	71481506	71496273	-	ZNF23	0.513415	1.12128	0.992669	0.937596	1.02203	0.09879	0.322938	0.617786	Black	Black
chr16_71879650_71879896	247	uc002fbd.3	0	71879894	71891236	+	ATXN1L	0.171138	0.587335	0.934277	0.838902	1.64587	0.0923071	0.395197	0.486926	Black	Black
chr16_71929160_71929741	582	uc031qwz.1	0	71929396	71964540	+	IST1	0.456369	1.92219	1.92695	1.23368	1.96346	0.000170704	0.882315	0.0247895	Blue	Black
chr16_72127346_72127935	590	uc010vmn.2	0	72118756	72127768	-	TXNL4B	0.684553	1.17467	1.45981	1.48041	0.678316	0.229564	0.22159	0.683574	Black	Black
chr16_73081646_73082915	1270	uc002fck.3	0	72816786	73082274	-	ZFHX3	0.684553	3.52401	3.0364	2.91148	2.25748	1.43e-08	0.302744	0.294512	Blue	Black
chr16_74330235_74330363	129	uc002fcq.3	-309	74330673	74340186	+	PSMD7	0.0570461	0.53394	0.0583923	0.0986943	2.99083	0.0214908	-0.472974	1	Black	Black
chr16_74401912_74402476	565	uc010vms.1	0	74366304	74402153	-	LOC283922	0.684553	2.99007	2.56926	1.48041	2.02096	7.3e-07	1.03458	0.00245373	Blue	Green
chr16_74641044_74641217	174	uc002fcz.4	-1	74481326	74641042	-	GLG1	0.171138	0.640729	0.7591	0.542819	1.76996	0.057391	0.719141	0.307518	Black	Black
chr16_74667379_74667860	482	uc010vmx.2	-799	74655297	74666579	-	RFWD3	0.171138	1.33485	1.40142	0.986943	2.82059	4.93e-05	0.744422	0.0962182	Blue	Black
chr16_74808602_74808882	281	uc010vmy.2	0	74746856	74808729	-	FA2H	0.0570461	0.854305	0.583923	0.296083	3.66177	0.000519298	1.20289	0.143499	Blue	Black
chr16_75019160_75019398	239	uc002fdi.3	-142	74942631	75019017	-	WDR59	0.228184	0.800911	0.583923	0.740207	1.68725	0.0308992	-0.0983504	1	Black	Black
chr16_75032725_75032858	134	uc010vmz.1	-56	75032915	75138903	+	ZNRF1	0.0570461	0.694123	0.408746	0.592166	3.36496	0.00341997	-0.288105	0.814547	Blue	Black
chr16_75182294_75183158	865	uc002fdq.3	0	75182480	75206132	+	ZFP1	0.28523	2.6697	1.92695	1.7765	3.10157	3.29e-09	0.358805	0.335733	Blue	Black
chr16_75466987_75467629	643	uc002fea.1	0	75428580	75467387	-	CFDP1	0.342276	1.92219	0.642315	1.23368	2.37159	2.54e-05	-0.693598	0.229564	Blue	Black
chr16_75600067_75600273	207	uc010cgy.3	0	75600249	75611779	+	GABARAPL2	0	0.694123	0.291962	0.296083	6.62286	0.000488619	0.217685	1	Blue	Black
chr16_764857_765015	159	uc002cjd.3	-157	765173	767480	+	METRN	0.114092	0.587335	0.233569	0.148041	2.20406	0.038586	0.869263	0.453142	Black	Black
chr16_77224619_77225126	508	uc010vng.2	0	77224836	77233543	+	MON1B	0.28523	1.54843	0.875885	0.592166	2.31847	0.000195609	0.800106	0.247856	Blue	Black
chr16_81040630_81041135	506	uc002ffu.3	-127	81009699	81040502	-	CMC2	0.399323	1.54843	1.40142	0.789555	1.84248	0.00188172	1.06374	0.0275661	Blue	Black
chr16_810614_811176	563	uc002cjw.2	0	811073	818865	+	MSLN	0.171138	2.08237	1.28463	1.23368	3.45939	1.03e-07	0.29962	0.560162	Blue	Black
chr16_81110698_81110859	162	uc010chf.3	12	81087102	81110872	-	C16orf46	0.114092	0.480546	0.642315	0.542819	1.91839	0.0654449	0.480217	0.523516	Black	Black
chr16_81129994_81130243	250	uc002fge.3	-13	81115552	81129980	-	GCSH	0.171138	0.854305	0.992669	0.69086	2.18103	0.00754323	0.759591	0.215404	Blue	Black
chr16_81478183_81479023	841	uc002fgp.3	0	81478775	81745367	+	CMIP	0.0570461	2.13576	1.05106	0.69086	4.97653	1.47e-10	0.841565	0.110244	Blue	Black
chr16_81527417_81527678	262	uc002fgq.2	-1275	81528954	81745367	+	CMIP	0.228184	0.747517	0.700708	0.34543	1.58862	0.0490615	1.24595	0.115356	Black	Black
chr16_81642544_81642813	270	uc010vnq.2	-1098	81643912	81745367	+	CMIP	0.114092	0.106788	0.7591	0.148041	-0.179685	1	2.54413	0.00235181	Black	Green
chr16_81812491_81812892	402	uc002fgt.3	-6	81812899	81991899	+	PLCG2	0.171138	1.22806	0.992669	0.444124	2.70096	0.000156807	1.38878	0.0191739	Blue	Black
chr16_82203766_82204234	469	uc002fgw.3	0	82181767	82203829	-	MPHOSPH6	0.228184	1.49503	1.69338	1.08564	2.5818	0.000113353	0.879812	0.0365341	Blue	Black
chr16_83841410_83841555	146	uc002fgy.2	0	83841508	83846607	+	HSBP1	0.171138	0.373758	0.467138	0.937596	1.00362	0.343776	-0.754675	0.327006	Black	Black
chr16_83932522_83932686	165	uc002fgz.3	-43	83932730	83949787	+	MLYCD	0.0570461	0.587335	0.525531	0.246736	3.12661	0.0117233	1.30874	0.179597	Black	Black
chr16_83986197_83986783	587	uc002fhc.3	-43	83986827	83999937	+	OSGIN1	0.171138	1.22806	1.28463	1.62846	2.70096	0.000156807	-0.0988879	0.891954	Blue	Black
chr16_84150379_84150684	306	uc002fhi.3	0	84087369	84150517	-	MBTPS1	0.228184	0.800911	0.525531	0.542819	1.68725	0.0308992	0.193714	0.823821	Black	Black
chr16_84232173_84232309	137	uc002fhs.1	-1513	84226164	84230659	-	NA	0.114092	0.640729	0.467138	0.444124	2.32815	0.0224697	0.311169	1	Black	Black
chr16_84538221_84538561	341	uc010vod.2	0	84509966	84538288	-	TLDC1	0.228184	1.44164	1.40142	1.33237	2.52959	0.000192627	0.314173	0.575952	Blue	Black
chr16_84651791_84651936	146	uc002fid.3	-121	84599204	84651669	-	COTL1	0.114092	0.694123	0.817492	0.493472	2.44241	0.0129457	0.960854	0.151641	Black	Black
chr16_85171195_85171306	112	uc021tmb.1	438	85170756	85183049	+	LINC02139	0.114092	0.213576	0.291962	0.493472	0.774536	0.68751	-0.505521	0.607268	Black	Black
chr16_85644101_85644929	829	uc002fiw.3	-99	85645029	85709812	+	GSE1	0.342276	2.13576	1.57659	1.57911	2.52307	3.14e-06	0.239504	0.603036	Blue	Black
chr16_85645414_85647713	2300	uc002fiy.4	0	85646842	85709812	+	GSE1	1.14092	8.43626	6.8319	6.02035	2.78377	5.35e-24	0.42481	0.0278431	Blue	Black
chr16_87350861_87351048	188	uc031qxd.1	0	87336404	87351026	-	C16orf95	0	0.907699	0.525531	0.444124	7.00643	3.06e-05	0.479032	0.480724	Blue	Black
chr16_87417383_87417994	612	uc021tmi.1	0	87417628	87417700	-	NA	0.456369	1.8154	1.10945	1.13498	1.88131	0.000432034	0.208756	0.75528	Blue	Black
chr16_87425287_87425914	628	uc010vot.2	0	87362942	87425708	-	FBXO31	0.28523	1.762	2.04373	1.97389	2.50409	4.14e-05	0.292014	0.488854	Blue	Black
chr16_87526656_87526854	199	uc002fkc.2	-947	87527802	87549236	+	NA	0.171138	0.640729	0.291962	0.592166	1.76996	0.057391	-0.765095	0.454537	Black	Black
chr16_87796352_87796454	103	uc010chu.1	-705	87742871	87795646	-	KLHDC4	0	0.213576	0.525531	0.592166	4.95499	0.125008	0.0697573	1	Black	Black
chr16_87902740_87903269	530	uc002fkm.3	0	87863629	87903100	-	SLC7A5	0.228184	0.961093	1.34302	1.18433	1.94817	0.00720348	0.422	0.381811	Blue	Black
chr16_87904338_87904472	135	uc002fkm.3	-1237	87863629	87903100	-	SLC7A5	0	0.480546	0.467138	0.937596	6.09884	0.00390772	-0.754675	0.327006	Blue	Black
chr16_87984558_87985056	499	uc010vow.2	0	87985038	88110924	+	BANP	0.342276	1.70861	1.63498	1.18433	2.20233	0.000191595	0.704631	0.0984639	Blue	Black
chr16_88729571_88729898	328	uc002fli.4	0	88729781	88753594	+	SNAI3-AS1	0.228184	1.01449	1.10945	0.740207	2.02561	0.00434779	0.820587	0.121516	Blue	Black
chr16_88850916_88851137	222	uc010vpb.2	234	88781746	88851372	-	PIEZO1	0.0570461	0.854305	0.350354	0.246736	3.66177	0.000519298	0.732008	0.548852	Blue	Black
chr16_88853696_88853843	148	uc010vpb.2	-2323	88781746	88851372	-	PIEZO1	0	0.213576	0.0583923	0.542819	4.95499	0.125008	-2.84986	0.0117233	Black	Black
chr16_88869821_88870178	358	uc002flu.3	-7	88870186	88875666	+	CDT1	0.171138	1.01449	0.934277	0.69086	2.42707	0.00149132	0.672677	0.28112	Blue	Black
chr16_88877896_88879226	1331	uc002flw.3	0	88875877	88878342	-	APRT	0.570461	3.89777	2.97801	2.81279	2.66289	2.09e-11	0.324414	0.290072	Blue	Black
chr16_8891414_8891587	174	uc002cze.3	0	8889037	8891505	-	TMEM186	0.114092	0.480546	0.583923	0.197389	1.91839	0.0654449	1.77083	0.057391	Black	Black
chr16_88921517_88921678	162	uc010cie.3	-949	88922628	88927520	+	TRAPPC2L	0	0	0.291962	0.592166	0	1	-0.765095	0.454537	Black	Black
chr16_88923355_88923497	143	uc002fma.3	0	88921536	88923374	-	GALNS	0.171138	0.427152	0.350354	0.542819	1.1929	0.22659	-0.383019	0.803636	Black	Black
chr16_89119235_89119471	237	uc002fmo.1	0	89112580	89119373	-	NA	0.114092	0.53394	0.350354	0.197389	2.06828	0.0654449	1.04375	0.343776	Black	Black
chr16_89237787_89238158	372	uc010cij.1	-4	89238163	89252600	+	CDH15	0.0570461	1.06788	0.817492	1.52976	3.98132	4.01e-05	-0.657297	0.174271	Blue	Black
chr16_89266674_89266784	111	uc021tmr.1	-144	89262169	89266529	-	SLC22A31	0	0.480546	0.233569	0.542819	6.09884	0.00390772	-0.955725	0.423985	Blue	Black
chr16_89268107_89268352	246	uc021tmr.1	-1577	89262169	89266529	-	SLC22A31	0	0.800911	0.583923	0.789555	6.82736	0.000122187	-0.190591	0.84504	Blue	Black
chr16_89283216_89283985	770	uc002fmv.3	-125	89284111	89295965	+	ZNF778	0.456369	1.33485	1.28463	0.888249	1.43973	0.0135468	0.770301	0.117354	Black	Black
chr16_89386375_89387418	1044	uc002fnf.1	0	89365283	89386764	-	ANKRD11	0.456369	3.20364	2.2773	1.48041	2.69829	1.2e-09	0.860985	0.0225119	Blue	Black
chr16_89387926_89389284	1359	uc010vpi.2	384	89387541	89391518	+	LOC100287036	1.14092	2.93667	1.86855	2.12193	1.26363	0.000645866	0.0591609	0.907596	Blue	Black
chr16_89557185_89557290	106	uc002fng.1	-215	89365283	89556969	-	ANKRD11	0.171138	0.480546	0.408746	0.444124	1.36019	0.146021	0.12117	1	Black	Black
chr16_89574211_89574781	571	uc002fni.3	-23	89574805	89604129	+	SPG7	0.171138	1.54843	1.16785	0.69086	3.03366	1.94e-05	0.992738	0.0576568	Blue	Black
chr16_8962343_8963209	867	uc031qvd.1	0	8946799	8962869	-	CARHSP1	0.228184	1.92219	1.92695	1.62846	2.94285	2.44e-06	0.483807	0.175435	Blue	Black
chr16_89625436_89626201	766	uc002fnm.2	-863	89627065	89633237	+	RPL13	0.228184	2.50952	2.16052	2.46736	3.32627	4.24e-09	0.051073	0.91425	Blue	Black
chr16_89641004_89641232	229	uc002fnp.3	-943	89642176	89663654	+	CPNE7	0	0.53394	0.408746	0.296083	6.24873	0.00195405	0.694675	0.581081	Blue	Black
chr16_89641711_89642091	381	uc002fnp.3	-84	89642176	89663654	+	CPNE7	0.114092	0.694123	0.233569	0.34543	2.44241	0.0129457	-0.314395	1	Black	Black
chr16_89724138_89724998	861	uc031qxm.1	0	89710839	89724193	-	CHMP1A	0.399323	2.88328	2.2773	1.38172	2.73633	9.14e-09	0.960022	0.0103646	Blue	Black
chr16_89753061_89753405	345	uc010cio.3	0	89753076	89762772	+	CDK10	0.171138	0.800911	0.875885	0.444124	2.08871	0.0127334	1.20938	0.0639477	Black	Black
chr16_89768403_89768758	356	uc002fok.3	-281	89762765	89768121	-	SPATA2L	0.114092	0.373758	0.583923	0.444124	1.56182	0.179708	0.629384	0.359332	Black	Black
chr16_89785677_89785985	309	uc002fol.1	129	89773541	89786115	-	VPS9D1	0.171138	0.747517	0.875885	0.493472	1.99009	0.0212812	1.05968	0.107798	Black	Black
chr16_89787609_89789314	1706	uc010vpm.2	0	89789277	89807332	+	ZNF276	0.741599	3.95116	3.7955	2.02323	2.30781	1.19e-09	1.14763	6.61e-05	Blue	Green
chr16_89893995_89894509	515	uc010civ.1	-397	89894907	89925762	+	SPIRE2	0.0570461	1.06788	0.817492	0.740207	3.98132	4.01e-05	0.382821	0.711114	Blue	Black
chr16_89939605_89940821	1217	uc002fpb.2	0	89939994	89977792	+	TCF25	0.570461	2.82988	2.80283	2.17128	2.20197	4.63e-07	0.609506	0.0471175	Blue	Black
chr16_89984122_89984655	534	uc002fpe.4	0	89984287	89987385	+	MC1R	0.456369	2.34934	1.86855	2.26997	2.252	3.41e-06	-0.0378182	1	Blue	Black
chr16_89988174_89988477	304	uc010ciz.1	0	89988417	90002505	+	TUBB3	0.342276	1.17467	1.16785	0.641513	1.66448	0.0125536	1.09851	0.0576568	Black	Black
chr16_89988885_89989635	751	uc010cja.3	-51	89989687	90000546	+	TUBB3	0.570461	2.18916	1.86855	1.48041	1.83266	9.06e-05	0.576423	0.162018	Blue	Black
chr16_89989654_89989790	137	uc002fph.2	0	89989687	90002505	+	TUBB3	0	0.320364	0.583923	0.493472	5.52436	0.0312549	0.479683	0.50349	Black	Black
chr16_90000086_90000529	444	uc002fpk.1	0	90000320	90002505	+	TUBB3	0.114092	0.694123	1.22624	0.740207	2.44241	0.0129457	0.964228	0.0652958	Black	Black
chr16_90086604_90087007	404	uc002fqg.1	-275	90071279	90086328	-	DBNDD1	0.0570461	1.12128	0.583923	0.888249	4.05125	2.1e-05	-0.359068	0.701149	Blue	Black
chr16_90143746_90144116	371	uc010cjh.1	-1407	90127860	90142338	-	PRDM7	0.513415	1.28146	0.583923	1.13498	1.21353	0.0351132	-0.710182	0.215404	Black	Black
chr16_9184889_9185560	672	uc002czm.3	0	9185537	9213555	+	C16orf72	0.228184	2.61631	1.86855	2.36866	3.38623	1.3e-09	-0.0990288	0.822217	Blue	Black
chr17_1012360_1012919	560	uc002fsg.4	-19	906758	1012340	-	ABR	0.228184	1.22806	0.291962	0.542819	2.2995	0.00151594	-0.641138	0.607268	Blue	Black
chr17_1013958_1014726	769	uc002fsg.4	-1617	906758	1012340	-	ABR	0.570461	3.15025	2.51087	2.46736	2.35633	2.17e-08	0.267319	0.465923	Blue	Black
chr17_1171531_1171990	460	uc021tnd.1	-1867	1173858	1174565	+	BHLHA9	0.171138	1.22806	1.28463	0.937596	2.70096	0.000156807	0.692909	0.164242	Blue	Black
chr17_12921309_12921572	264	uc010vvr.2	0	12894929	12921381	-	ELAC2	0.0570461	1.17467	0.992669	0.888249	4.11795	1.1e-05	0.40033	0.499639	Blue	Black
chr17_1302824_1303751	928	uc010vqi.2	0	1247834	1303556	-	YWHAE	0.399323	2.6697	1.92695	1.38172	2.62558	8.13e-08	0.719713	0.0722682	Blue	Black
chr17_1388242_1389329	1088	uc010vqk.1	0	1373729	1388649	-	MYO1C	0.342276	2.02897	2.39408	1.62846	2.44932	9e-06	0.796079	0.0203473	Blue	Black
chr17_1390086_1390313	228	uc010vqj.1	-615	1371134	1389470	-	MYO1C	0	1.44164	0.7591	0.493472	7.6697	2.99e-08	0.854758	0.210095	Blue	Black
chr17_1390451_1390599	149	uc010vqj.1	-980	1371134	1389470	-	MYO1C	0.0570461	0.26697	0.233569	0.444124	2.00968	0.218765	-0.670407	0.581081	Black	Black
chr17_1391054_1392297	1244	uc010vqj.1	-1583	1371134	1389470	-	MYO1C	0.399323	4.59189	3.15318	3.05952	3.40638	1.42e-16	0.285704	0.351416	Blue	Black
chr17_13972367_13972983	617	uc002goe.1	0	13932609	13972775	-	COX10-AS1	0.342276	1.49503	0.992669	0.493472	2.01054	0.000823081	1.23908	0.0357248	Blue	Black
chr17_1419942_1420215	274	uc010cjs.2	0	1412417	1420182	-	INPP5K	0.28523	1.12128	0.525531	0.69086	1.85532	0.00936466	-0.150158	1	Blue	Black
chr17_1466101_1466214	114	uc021tng.1	0	1424873	1466110	-	PITPNA	0.0570461	0.480546	0.116785	0.296083	2.84094	0.0214908	-1.06075	0.453142	Black	Black
chr17_15165244_15165485	242	uc002gok.3	403	15133096	15165889	-	PMP22	0.114092	0.373758	0.817492	0.444124	1.56182	0.179708	1.11055	0.0931789	Black	Black
chr17_15165869_15166125	257	uc002gok.3	0	15133096	15165889	-	PMP22	0.0570461	1.22806	1.10945	0.888249	4.1817	5.73e-06	0.55987	0.324103	Blue	Black
chr17_1532314_1532570	257	uc002fsx.3	-183	1488547	1532130	-	SLC43A2	0	0.320364	0.7591	0.394777	5.52436	0.0312549	1.17151	0.0783864	Black	Black
chr17_1553178_1553300	123	uc002ftd.3	91	1549445	1553392	-	RILP	0.114092	0.747517	0.291962	0.394777	2.54828	0.00738962	-0.188768	1	Blue	Black
chr17_15546157_15546343	187	uc002gow.3	0	15531280	15546225	-	TRIM16	0.171138	0.640729	0.583923	0.34543	1.76996	0.057391	0.985396	0.237929	Black	Black
chr17_15554967_15555440	474	uc002gor.1	0	15474805	15555260	-	TRIM16	0.456369	1.70861	1.05106	1.52976	1.7942	0.00106745	-0.297096	0.665545	Blue	Black
chr17_1587700_1588324	625	uc002fte.3	0	1553923	1588176	-	PRPF8	0.171138	1.762	1.22624	1.08564	3.21927	3.48e-06	0.416114	0.360486	Blue	Black
chr17_15902988_15903128	141	uc002gpf.3	0	15879875	15903006	-	ZSWIM7	0	0.26697	0.525531	0	5.26758	0.0625066	6.44967	0.00195405	Black	Green
chr17_1613673_1615089	1417	uc021tnh.1	-10	1606084	1613662	-	TLCD2	0.798645	4.43171	3.97068	3.20757	2.36712	3.54e-11	0.549692	0.03716	Blue	Black
chr17_1619555_1620935	1381	uc021tnj.1	0	1614798	1619566	-	MIR22HG	1.31206	3.20364	4.26264	3.40495	1.18833	0.000537624	0.565933	0.0232277	Blue	Black
chr17_16282038_16282173	136	uc010vwe.1	-2193	16284367	16286053	+	UBB	0.114092	0.160182	0.233569	0.542819	0.37492	1	-0.955725	0.423985	Black	Black
chr17_18061428_18061845	418	uc002gsl.3	0	18061660	18083116	+	MYO15A	0.342276	0.800911	0.992669	0.69086	1.11599	0.189296	0.759591	0.215404	Black	Black
chr17_18086335_18086550	216	uc010cpw.3	-316	18086867	18113267	+	ALKBH5	0.28523	0.800911	0.350354	0.296083	1.37353	0.0635942	0.475804	0.774428	Black	Black
chr17_18128705_18128994	290	uc002gsp.3	0	18128936	18148188	+	LLGL1	0	0.587335	0.525531	0.34543	6.38451	0.00195405	0.835044	0.454537	Blue	Black
chr17_18161014_18161752	739	uc031qzd.1	117	18148131	18161870	-	FLII	0.399323	2.45613	2.51087	2.07258	2.50562	4.07e-07	0.518059	0.128566	Blue	Black
chr17_18162023_18162250	228	uc002gss.2	0	18149908	18162230	-	FLII	0.228184	1.01449	0.525531	0.493472	2.02561	0.00434779	0.329331	0.647639	Blue	Black
[truncated: 4,882 more rows]
