# Supplementary material for: Acetylation of KLF5 maintains EMT and tumorigenicity to cause chemoresistant bone metastasis in prostate cancer
Source: Nat Commun. 2021 Mar 17;12:1714. doi: 10.1038/s41467-021-21976-w (PMC7969754; doi:10.1038/s41467-021-21976-w)
Supplement: Supplementary file 9 — Supplementary Data 6 [file 41467_2021_21976_MOESM9_ESM.xlsx]

## Sheet: Supplementary data 6
Supplementary data 6. Overlap genes of RNA-Seq and ChIP-Seq in EV and KLF5 group of DU 145 cells (Corresponding to Supplementary Fig. 7i)
Gene		RNA-Seq			ChIP-Seq
ENTREZID	GENENAME	KLF5.v.EV.logFC	KLF5.v.EV.PValue	KLF5.v.EV.fdr	peak	width	hg19.tss	hg19.tssDist	hg19.tssStart	hg19.tssEnd	hg19.tssStrand
250	ALPP	12.106	1.15e-30	1.31e-27	chr2_233243161_233243414	254	uc002vsq.3	0	233243348	233247599	+
79148	MMP28	11.8634	5.68e-29	6.5e-26	chr17_34122649_34122754	106	uc002hka.3	-8	34105509	34122640	-
8698	S1PR4	8.70889	3.92e-10	4.31e-07	chr19_3176147_3176310	164	uc002lxg.3	-2425	3178736	3180330	+
8698	S1PR4	8.70889	3.92e-10	4.31e-07	chr19_3177002_3177496	495	uc002lxg.3	-1239	3178736	3180330	+
100505633	LINC01133	8.2193	4.11e-08	4.4e-05	chr1_159930561_159931043	483	uc001fuu.3	0	159931014	159948876	+
54979	HRASLS2	8.05482	1.67e-07	0.000176192	chr11_63332323_63332485	163	uc001nxg.1	-1467	63320242	63330855	-
54979	HRASLS2	8.05482	1.67e-07	0.000176192	chr11_63332603_63332918	316	uc001nxg.1	-1747	63320242	63330855	-
4938	OAS1	7.96498	3.48e-07	0.000364191	chr12_113342473_113342584	112	uc010syn.2	-2154	113344739	113354760	+
5266	PI3	7.76652	1.61e-06	0.00164693	chr20_43803155_43803507	353	uc002xng.3	-32	43803540	43805185	+
10158	PDZK1IP1	7.10299	0.000120499	0.110136	chr1_47655912_47656143	232	uc001cqw.3	-140	47649261	47655771	-
362	AQP5	6.34112	4.26e-17	4.82e-14	chr12_50353554_50353745	192	uc001rvo.3	-1533	50355279	50359465	+
9982	FGFBP1	6.29834	7.71e-17	8.71e-14	chr4_15939924_15940123	200	uc003gom.3	239	15937193	15940363	-
4051	CYP4F3	6.10147	3.63e-18	4.11e-15	chr19_15751559_15751657	99	uc002nbj.3	-49	15751707	15771570	+
5625	PRODH	5.84031	3.88e-26	4.43e-23	chr22_18923268_18924133	866	uc002zol.4	0	18900287	18924066	-
5625	PRODH	5.84031	3.88e-26	4.43e-23	chr22_18925062_18925195	134	uc002zol.4	-995	18900287	18924066	-
5625	PRODH	5.84031	3.88e-26	4.43e-23	chr22_18926002_18926466	465	uc002zol.4	-1935	18900287	18924066	-
23650	TRIM29	5.54338	5.39e-09	5.84e-06	chr11_119994677_119994882	206	uc001pwx.3	-1975	119981994	119992701	-
6590	SLPI	5.21297	6.74e-13	7.52e-10	chr20_43883104_43883315	212	uc002xnm.1	0	43880879	43883206	-
79152	FA2H	4.50374	1.35e-14	1.52e-11	chr16_74808602_74808882	281	uc010vmy.2	0	74746856	74808729	-
59352	LGR6	4.49052	3.37e-05	0.0319028	chr1_202204936_202205669	734	uc009xac.1	-2386	202208056	202276067	+
4582	MUC1	4.08468	6.51e-18	7.37e-15	chr1_155160716_155160945	230	uc001fhz.3	452	155158300	155161398	-
4582	MUC1	4.08468	6.51e-18	7.37e-15	chr1_155161274_155161552	279	uc001fhy.3	0	155158300	155161428	-
4582	MUC1	4.08468	6.51e-18	7.37e-15	chr1_155162064_155163927	1864	uc001fiw.2	0	155161687	155162706	-
10232	MSLN	3.83866	1.38e-14	1.55e-11	chr16_810614_811176	563	uc002cjw.2	0	811073	818865	+
146429	SLC22A31	3.83666	2.43e-13	2.72e-10	chr16_89266674_89266784	111	uc021tmr.1	-144	89262169	89266529	-
146429	SLC22A31	3.83666	2.43e-13	2.72e-10	chr16_89268107_89268352	246	uc021tmr.1	-1577	89262169	89266529	-
5349	FXYD3	3.78638	4.06e-05	0.0384127	chr19_35605036_35605392	357	uc010xsj.1	-1339	35606732	35612569	+
79098	C1orf116	3.77762	2.96e-14	3.32e-11	chr1_207206113_207206300	188	uc009xcb.1	-11	207191866	207206101	-
91662	NLRP12	3.5838	1.64e-06	0.00167265	chr19_54327490_54327790	301	uc010eqx.4	0	54296855	54327657	-
613038	LOC613038	3.41051	1.56e-06	0.00159755	chr16_29478805_29479350	546	uc002dtc.1	0	29476289	29478899	-
613038	LOC613038	3.41051	1.56e-06	0.00159755	chr16_29480997_29481265	269	uc002dtc.1	-2097	29476289	29478899	-
613038	LOC613038	3.41051	1.56e-06	0.00159755	chr16_30217325_30218715	1391	uc002dxl.3	0	30215638	30218248	-
126353	MISP	3.26694	2e-12	2.23e-09	chr19_751006_753101	2096	uc002lpo.3	0	751146	764318	+
1999	ELF3	3.11241	2.06e-11	2.28e-08	chr1_201976010_201976116	107	uc001gxg.4	-956	201977073	201986315	+
1999	ELF3	3.11241	2.06e-11	2.28e-08	chr1_201978945_201979664	720	uc001gxh.4	-25	201979690	201986315	+
973	CD79A	3.10593	1.7e-07	0.000178777	chr19_42379617_42379785	169	uc002oru.3	-1404	42381190	42385439	+
259173	ALS2CL	3.03338	2.98e-11	3.28e-08	chr3_46733883_46734678	796	uc003cqa.2	467	46710485	46735146	-
3713	IVL	2.93211	3.09e-08	3.32e-05	chr1_152878573_152879049	477	uc001fau.3	-1989	152881039	152884362	+
146802	SLC47A2	2.92035	1.82e-06	0.00184992	chr17_19623729_19624259	531	uc002gwi.3	-1436	19581628	19622292	-
375791	CYSRT1	2.91822	1.42e-08	1.53e-05	chr9_140117876_140118177	302	uc004cmb.3	-1466	140119644	140120763	+
375791	CYSRT1	2.91822	1.42e-08	1.53e-05	chr9_140119277_140119563	287	uc004cmb.3	-80	140119644	140120763	+
363	AQP6	2.902	1.32e-07	0.000139192	chr12_50360883_50361438	556	uc001rvq.1	0	50360977	50370922	+
4929	NR4A2	2.87441	1.04e-09	1.13e-06	chr2_157190587_157191928	1342	uc010zcf.2	-1299	157180944	157189287	-
7448	VTN	2.85294	2.3e-05	0.0220382	chr17_26697250_26697629	380	uc002hbc.3	0	26694299	26697373	-
7483	WNT9A	2.74574	2.74e-05	0.0261503	chr1_228135368_228135729	362	uc001hri.2	0	228109165	228135676	-
3164	NR4A1	2.69816	2.1e-09	2.29e-06	chr12_52443199_52443545	347	uc009zmb.2	-1640	52445186	52449745	+
3164	NR4A1	2.69816	2.1e-09	2.29e-06	chr12_52444349_52445354	1006	uc001rzt.3	0	52445186	52453291	+
51129	ANGPTL4	2.69083	3.48e-08	3.73e-05	chr19_8426853_8427383	531	uc002mjq.1	-1627	8429011	8439257	+
51129	ANGPTL4	2.69083	3.48e-08	3.73e-05	chr19_8428922_8429057	136	uc010xkc.1	0	8429040	8439257	+
3853	KRT6A	2.64781	0.000231229	0.20695	chr12_52888465_52888741	277	uc001sam.3	-1283	52880958	52887181	-
1953	MEGF6	2.64594	6.05e-09	6.55e-06	chr1_3448037_3448208	172	uc001akk.3	-24	3404506	3448012	-
8839	WISP2	2.62319	8.07e-09	8.72e-06	chr20_43343317_43343524	208	uc002xmp.3	-360	43343885	43356452	+
5309	PITX3	2.55786	0.00227587	1	chr10_104001313_104001548	236	uc001kuu.1	-81	103989946	104001231	-
11145	PLA2G16	2.44526	4.92e-08	5.25e-05	chr11_63381803_63382094	292	uc009you.1	0	63341944	63381941	-
2012	EMP1	2.4431	1.45e-07	0.000152633	chr12_13349446_13349548	103	uc010shr.1	-53	13349602	13367734	+
2012	EMP1	2.4431	1.45e-07	0.000152633	chr12_13349601_13349694	94	uc009zhy.3	0	13349602	13369708	+
25900	IFFO1	2.42827	0.000119861	0.109673	chr12_6660944_6661550	607	uc001qoy.3	0	6647539	6661066	-
3892	KRT86	2.41372	2.13e-06	0.00215558	chr12_52641405_52641558	154	uc010snq.2	-1525	52643084	52702947	+
3892	KRT86	2.41372	2.13e-06	0.00215558	chr12_52642337_52642560	224	uc010snq.2	-523	52643084	52702947	+
201294	UNC13D	2.40575	1.69e-05	0.0162736	chr17_73840285_73841507	1223	uc002jpq.1	0	73827382	73840798	-
201294	UNC13D	2.40575	1.69e-05	0.0162736	chr17_73842184_73842457	274	uc010wsk.1	-1332	73827179	73840851	-
5540	NPY4R	2.33623	3.12e-06	0.00314696	chr10_47080996_47081335	340	uc001jee.3	-2198	47083534	47088320	+
10870	HCST	2.30333	0.00390492	1	chr19_36392349_36393278	930	uc002ock.1	-103	36393382	36395173	+
647024	C6orf132	2.2935	1.28e-06	0.00130784	chr6_42109653_42110556	904	uc003orw.2	158	42068857	42110715	-
647024	C6orf132	2.2935	1.28e-06	0.00130784	chr6_42110733_42110909	177	uc003orw.2	-17	42068857	42110715	-
81544	GDPD5	2.20968	7.39e-07	0.000765118	chr11_75161186_75161622	437	uc001own.4	-157	75145685	75161028	-
81544	GDPD5	2.20968	7.39e-07	0.000765118	chr11_75235644_75236192	549	uc001owp.4	406	75145685	75236599	-
81544	GDPD5	2.20968	7.39e-07	0.000765118	chr11_75236944_75237132	189	uc001owq.4	-344	75196350	75236599	-
4008	LMO7	2.18066	4.56e-07	0.000475907	chr13_76334687_76334796	110	uc001vjv.3	0	76334797	76434006	+
55640	FLVCR2	2.18027	5.09e-06	0.00508413	chr14_76044558_76044935	378	uc001xrs.2	-4	76044940	76114512	+
57722	IGDCC4	2.16027	1.05e-05	0.0103283	chr15_65716371_65716464	94	uc002aou.1	-960	65673825	65715410	-
9022	CLIC3	2.15923	1.2e-05	0.0117088	chr9_139890262_139890895	634	uc004ckj.1	128	139889060	139891024	-
9022	CLIC3	2.15923	1.2e-05	0.0117088	chr9_139890946_139891681	736	uc004ckj.1	0	139889060	139891024	-
9022	CLIC3	2.15923	1.2e-05	0.0117088	chr9_139892171_139892736	566	uc004ckj.1	-1146	139889060	139891024	-
57159	TRIM54	2.1453	0.0164929	1	chr2_27505044_27505205	162	uc002rjn.3	-91	27505297	27530307	+
7869	SEMA3B	2.09629	1.36e-05	0.013272	chr3_50302249_50302891	643	uc010hlh.1	-2148	50305040	50310874	+
7869	SEMA3B	2.09629	1.36e-05	0.013272	chr3_50306067_50306419	353	uc003cyw.3	0	50306306	50314572	+
7869	SEMA3B	2.09629	1.36e-05	0.013272	chr3_50306447_50306563	117	uc010hli.3	-29	50306593	50314572	+
7869	SEMA3B	2.09629	1.36e-05	0.013272	chr3_50310488_50310877	390	uc011bdo.2	0	50310588	50314572	+
7852	CXCR4	2.09053	0.000140709	0.127904	chr2_136875802_136876349	548	uc002tuz.3	-76	136871919	136875725	-
1382	CRABP2	2.07204	2.09e-06	0.00211726	chr1_156677113_156677612	500	uc021pbi.1	-1504	156669400	156675608	-
1832	DSP	2.0442	1.95e-06	0.00198366	chr6_7540850_7541173	324	uc003mxp.1	-696	7541870	7586946	+
1832	DSP	2.0442	1.95e-06	0.00198366	chr6_7541474_7542057	584	uc021yle.1	0	7541870	7586946	+
11138	TBC1D8	2.01174	7.15e-06	0.007084	chr2_101767861_101768064	204	uc010yvw.2	-14	101649703	101767846	-
6337	SCNN1A	1.9768	1.73e-05	0.0167044	chr12_6473012_6473405	394	uc001qnv.3	0	6456009	6473313	-
91683	SYT12	1.97504	5.59e-06	0.00556468	chr11_66789216_66789459	244	uc009yrl.3	-730	66790190	66818334	+
91683	SYT12	1.97504	5.59e-06	0.00556468	chr11_66789591_66790629	1039	uc009yrl.3	0	66790190	66818334	+
57636	ARHGAP23	1.96822	4.59e-06	0.0045956	chr17_36584326_36584733	408	uc021twd.1	0	36584720	36668628	+
57636	ARHGAP23	1.96822	4.59e-06	0.0045956	chr17_36620796_36622169	1374	uc002hqc.3	-238	36622408	36668628	+
7379	UPK2	1.90965	0.0245106	1	chr11_118827305_118827430	126	uc001puh.3	296	118827008	118829269	+
3489	IGFBP6	1.90099	2.36e-05	0.0225632	chr12_53490216_53490394	179	uc001sbu.1	-1041	53491436	53496128	+
1286	COL4A4	1.89484	2.12e-05	0.0203286	chr2_228028670_228029328	659	uc021vxs.1	0	227867427	228029275	-
6710	SPTB	1.88522	1.86e-05	0.0178864	chr14_65346752_65347140	389	uc001xhu.3	-150	65233117	65346601	-
3689	ITGB2	1.88444	1.74e-05	0.016744	chr21_46331455_46331735	281	uc002zgd.2	-713	46305868	46330741	-
3689	ITGB2	1.88444	1.74e-05	0.016744	chr21_46348670_46349146	477	uc002zgg.2	0	46305868	46348753	-
3689	ITGB2	1.88444	1.74e-05	0.016744	chr21_46350536_46350714	179	uc002zgg.2	-1782	46305868	46348753	-
3689	ITGB2	1.88444	1.74e-05	0.016744	chr21_46351157_46351602	446	uc002zgg.2	-2403	46305868	46348753	-
4148	MATN3	1.87538	0.000296368	0.261397	chr2_20212337_20212536	200	uc010exu.1	0	20194060	20212455	-
4148	MATN3	1.87538	0.000296368	0.261397	chr2_20213129_20213420	292	uc010exu.1	-673	20194060	20212455	-
51252	FAM178B	1.8606	0.00398079	1	chr2_97563864_97564103	240	uc002sxj.4	0	97541619	97563870	-
1397	CRIP2	1.84693	5.08e-05	0.0475787	chr14_105939481_105940620	1140	uc001yrc.3	82	105939398	105945384	+
171022	ABHD11-AS1	1.83217	0.0333763	1	chr7_73149153_73149656	504	uc011kez.1	0	73149399	73150330	+
8013	NR4A3	1.81771	3.24e-05	0.0307461	chr9_102584011_102584238	228	uc022bky.1	0	102584137	102629173	+
257019	FRMD3	1.78725	0.000815388	0.684926	chr9_86153232_86153376	145	uc004ams.2	0	85859539	86153348	-
10272	FSTL3	1.76362	4.68e-05	0.0440491	chr19_675446_677774	2329	uc002lpk.1	0	676389	683392	+
10272	FSTL3	1.76362	4.68e-05	0.0440491	chr19_679570_681051	1482	uc010drt.1	0	680715	683392	+
401934	RNF223	1.75029	0.045436	1	chr1_1009197_1009737	541	uc021oen.1	0	1007126	1009687	-
79838	TMC5	1.74539	5.06e-05	0.04746	chr16_19421694_19421798	105	uc010vaq.2	-62	19421861	19510434	+
1326	MAP3K8	1.72414	0.000826852	0.693729	chr10_30720284_30720585	302	uc001ivi.2	-2364	30722950	30750762	+
1326	MAP3K8	1.72414	0.000826852	0.693729	chr10_30722743_30722917	175	uc001ivi.2	-32	30722950	30750762	+
22925	PLA2R1	1.69395	0.000367321	0.320304	chr2_160919040_160919274	235	uc002ubf.3	0	160802326	160919126	-
92737	DNER	1.68424	0.0166546	1	chr2_230451847_230452011	165	uc010zly.1	-231	230312032	230451615	-
6517	SLC2A4	1.66266	0.00972615	1	chr17_7184800_7184948	149	uc002gfp.3	-105	7185054	7191367	+
9514	GAL3ST1	1.61465	0.00529608	1	chr22_30970013_30970215	203	uc010gvz.1	-1195	30950624	30968817	-
642475	MROH6	1.6043	0.000210277	0.188618	chr8_144655265_144655539	275	uc010mfg.1	-336	144650722	144654928	-
642475	MROH6	1.6043	0.000210277	0.188618	chr8_144656002_144657139	1138	uc010mfg.1	-1073	144650722	144654928	-
7062	TCHH	1.60101	0.000704596	0.596088	chr1_152118372_152118469	98	uc009wne.1	-665	152078793	152117706	-
100506211	MIR210HG	1.59011	0.00321551	1	chr11_568503_568664	162	uc009yby.2	-45	565660	568457	-
646962	HRCT1	1.58859	0.00554986	1	chr9_35905757_35906259	503	uc003zyr.1	0	35906189	35907138	+
54507	ADAMTSL4	1.58325	0.000203416	0.182668	chr1_150521104_150521708	605	uc001euw.3	-189	150521898	150531223	+
60370	AVPI1	1.57069	0.000259693	0.231387	chr10_99447148_99448318	1171	uc001koi.2	-132	99437181	99447015	-
60370	AVPI1	1.57069	0.000259693	0.231387	chr10_99449514_99449856	343	uc001koi.2	-2498	99437181	99447015	-
55357	TBC1D2	1.56693	0.00027423	0.243791	chr9_101018070_101018268	199	uc011lvb.2	-66	100961280	101018003	-
27134	TJP3	1.54148	0.00155364	1	chr19_3706101_3706198	98	uc010xhs.3	-2136	3708335	3750811	+
27134	TJP3	1.54148	0.00155364	1	chr19_3720104_3720520	417	uc010xhu.3	-1176	3721697	3750811	+
27134	TJP3	1.54148	0.00155364	1	chr19_3727912_3728039	128	uc010xhw.3	-334	3728374	3750811	+
5362	PLXNA2	1.54044	0.000446833	0.387404	chr1_208417243_208417345	103	uc001hgz.3	319	208195588	208417665	-
64115	VSIR	1.53532	0.000300729	0.264942	chr10_73533324_73533727	404	uc001jse.3	0	73507314	73533337	-
100507127	LINC00707	1.52624	0.000326683	0.286174	chr10_6821071_6821972	902	uc001ijm.3	0	6821560	6884868	+
284080	PICART1	1.49416	0.0268319	1	chr17_48132751_48134621	1871	uc021tzv.1	0	48127713	48133103	-
30817	ADGRE2	1.46177	0.00143453	1	chr19_14887776_14887953	178	uc031rjt.1	-5	14843509	14887770	-
7068	THRB	1.45946	0.00383797	1	chr3_24536521_24536619	99	uc003cde.1	-67	24193881	24536453	-
23057	NMNAT2	1.44495	0.0013984	1	chr1_183248279_183248896	618	uc009wye.2	0	183217372	183248417	-
23057	NMNAT2	1.44495	0.0013984	1	chr1_183250739_183250931	193	uc009wye.2	-2321	183217372	183248417	-
53833	IL20RB	1.40341	0.0125289	1	chr3_136676498_136677081	584	uc003erj.2	0	136676707	136729926	+
8645	KCNK5	1.40252	0.00183268	1	chr6_39196948_39197344	397	uc003oon.3	0	39156747	39197251	-
2687	GGT5	1.39835	0.0409935	1	chr22_24643558_24643757	200	uc011ajn.1	-2447	24622030	24641110	-
57834	CYP4F11	1.3862	0.00132492	1	chr19_16044858_16045194	337	uc010eab.1	24	16023180	16045219	-
57834	CYP4F11	1.3862	0.00132492	1	chr19_16045580_16045809	230	uc002nbu.2	0	16023180	16045676	-
81622	UNC93B1	1.36165	0.00148825	1	chr11_67771536_67771677	142	uc001omw.1	0	67758575	67771593	-
648791	PPP1R3G	1.35764	0.0107193	1	chr6_5083557_5083950	394	uc011dia.1	-1769	5085720	5087455	+
645426	TMEM191C	1.35497	0.0189536	1	chr22_21822287_21823354	1068	uc010gtf.2	0	21822441	21823635	+
5336	PLCG2	1.35345	0.00576053	1	chr16_81812491_81812892	402	uc002fgt.3	-6	81812899	81991899	+
56135	PCDHAC1	1.34234	0.0260503	1	chr5_140305771_140305887	117	uc003lig.1	-414	140306302	140309385	+
4524	MTHFR	1.3414	0.00184411	1	chr1_11865880_11866759	880	uc001atc.2	0	11845787	11866160	-
84171	LOXL4	1.33014	0.00483161	1	chr10_100028331_100028535	205	uc001kpa.1	-323	100007443	100028007	-
84171	LOXL4	1.33014	0.00483161	1	chr10_100028955_100029421	467	uc001kpa.1	-947	100007443	100028007	-
11322	TMC6	1.32608	0.00309032	1	chr17_76124454_76125376	923	uc010wtq.1	0	76121807	76124861	-
150094	SIK1	1.32582	0.00162169	1	chr21_44847038_44847344	307	uc002zdf.2	-35	44834398	44847002	-
22979	EFR3B	1.32017	0.00213252	1	chr2_25264511_25265185	675	uc010eyh.3	0	25264973	25382004	+
51200	CPA4	1.31738	0.00210589	1	chr7_129932531_129933001	471	uc011kpe.2	0	129932974	129964020	+
375033	PEAR1	1.30705	0.00397117	1	chr1_156862059_156862277	219	uc001fqj.1	-1245	156863523	156886226	+
23002	DAAM1	1.30395	0.00272091	1	chr14_59655357_59655827	471	uc001xeb.1	0	59655450	59797406	+
5327	PLAT	1.29202	0.00527669	1	chr8_42052452_42052621	170	uc010lxg.1	-1722	42032236	42050729	-
8566	PDXK	1.28631	0.00210748	1	chr21_45138709_45139528	820	uc002zdn.4	0	45138978	45182188	+
1612	DAPK1	1.28381	0.00430954	1	chr9_90113272_90113483	212	uc011ltg.2	-401	90113885	90323549	+
57715	SEMA4G	1.27534	0.00280763	1	chr10_102730855_102731158	304	uc001krw.2	-1127	102732286	102745373	+
54621	VSIG10	1.25764	0.00316252	1	chr12_118541750_118541914	165	uc001tws.3	0	118501398	118541810	-
54621	VSIG10	1.25764	0.00316252	1	chr12_118542226_118542413	188	uc001tws.3	-415	118501398	118541810	-
54621	VSIG10	1.25764	0.00316252	1	chr12_118543686_118544208	523	uc001tws.3	-1875	118501398	118541810	-
6676	SPAG4	1.25571	0.010733	1	chr20_34203963_34205612	1650	uc010zvi.1	77	34203885	34208965	+
100	ADA	1.24506	0.0054144	1	chr20_43280430_43281095	666	uc002xmj.3	-53	43248163	43280376	-
8416	ANXA9	1.23893	0.00738032	1	chr1_150952100_150952329	230	uc001ewa.2	-2169	150954499	150968114	+
8416	ANXA9	1.23893	0.00738032	1	chr1_150953769_150953950	182	uc001ewa.2	-548	150954499	150968114	+
688	KLF5	1.22912	0.003382	1	chr13_73632607_73633003	397	uc001vje.3	-138	73633142	73651676	+
133	ADM	1.21759	0.0188757	1	chr11_10325029_10325731	703	uc001mil.1	-910	10326642	10328923	+
28231	SLCO4A1	1.21712	0.00377753	1	chr20_61273648_61273849	202	uc002ydb.1	0	61273797	61303647	+
56241	SUSD2	1.21401	0.00387167	1	chr22_24577149_24577426	278	uc002zzn.1	-17	24577444	24585074	+
203054	ADCK5	1.19468	0.0158229	1	chr8_145597085_145597682	598	uc003zch.3	-48	145597731	145618453	+
3958	LGALS3	1.19214	0.00773003	1	chr14_55596420_55597155	736	uc021rtj.1	484	55595935	55612148	+
51090	PLLP	1.19014	0.00677262	1	chr16_57318553_57318674	122	uc002elg.2	0	57290009	57318584	-
144100	PLEKHA7	1.18424	0.00808553	1	chr11_17037080_17037242	163	uc001mmo.3	-1116	16809207	17035963	-
3909	LAMA3	1.17775	0.0047676	1	chr18_21269163_21269494	332	uc010dlv.2	-67	21269562	21376117	+
3306	HSPA2	1.17318	0.00637585	1	chr14_65006062_65007562	1501	uc001xhk.4	0	65007186	65009954	+
57494	RIMKLB	1.15768	0.00618721	1	chr12_8834336_8834526	191	uc009zgf.2	48	8834287	8935687	+
1808	DPYSL2	1.15537	0.00575842	1	chr8_26434621_26434898	278	uc011lag.2	-441	26435340	26501120	+
1808	DPYSL2	1.15537	0.00575842	1	chr8_26435225_26435429	205	uc003xfb.2	0	26435340	26515693	+
1808	DPYSL2	1.15537	0.00575842	1	chr8_26435711_26436241	531	uc011lah.2	0	26435921	26515693	+
138429	PIP5KL1	1.15442	0.0159909	1	chr9_130690276_130690606	331	uc004bsu.3	-505	130683808	130689770	-
138429	PIP5KL1	1.15442	0.0159909	1	chr9_130692972_130693223	252	uc011mao.2	0	130683808	130693076	-
138429	PIP5KL1	1.15442	0.0159909	1	chr9_130693679_130694224	546	uc011mao.2	-602	130683808	130693076	-
100131726	FAM83A-AS1	1.13233	0.0214457	1	chr8_124217429_124217542	114	uc003yqb.1	-2445	124213412	124214983	-
100133991	MAP3K14-AS1	1.12589	0.0376897	1	chr17_43324153_43325369	1217	uc010dah.3	0	43325303	43345997	+
283130	SLC25A45	1.12555	0.0115875	1	chr11_65149258_65150539	1282	uc001ods.1	0	65142663	65150142	-
3728	JUP	1.12185	0.00743	1	chr17_39943003_39943332	330	uc002hxs.2	-38	39910859	39942964	-
5187	PER1	1.12118	0.00951616	1	chr17_8055752_8055962	211	uc002gkd.3	0	8043788	8055753	-
5187	PER1	1.12118	0.00951616	1	chr17_8057063_8058055	993	uc002gkd.3	-1309	8043788	8055753	-
5187	PER1	1.12118	0.00951616	1	chr17_8059784_8060265	482	uc010vur.1	-105	8047374	8059678	-
26030	PLEKHG3	1.11974	0.0089696	1	chr14_65171054_65171718	665	uc001xho.1	0	65171193	65211060	+
26579	MYEOV	1.11562	0.00880729	1	chr11_69061295_69061576	282	uc001oov.3	-45	69061622	69064754	+
3993	LLGL2	1.10719	0.00917338	1	chr17_73521649_73522070	422	uc002joi.3	0	73521783	73571290	+
3993	LLGL2	1.10719	0.00917338	1	chr17_73527923_73528441	519	uc010dgg.2	-132	73528574	73571290	+
4091	SMAD6	1.08053	0.0119618	1	chr15_66993285_66994681	1397	uc010bhx.3	0	66994674	67074337	+
9121	SLC16A5	1.07175	0.012877	1	chr17_73083724_73084042	319	uc002jmt.4	0	73084036	73102255	+
9121	SLC16A5	1.07175	0.012877	1	chr17_73087364_73087760	397	uc010wrt.2	-1737	73089498	73100505	+
79762	C1orf115	1.07108	0.0121966	1	chr1_220863556_220863680	125	uc001hmp.1	0	220863628	220872499	+
842	CASP9	1.07069	0.0160571	1	chr1_15850507_15851794	1288	uc010obm.3	0	15817896	15851285	-
2886	GRB7	1.06971	0.0192041	1	chr17_37895477_37896392	916	uc010cwc.3	0	37896220	37903538	+
2065	ERBB3	1.06048	0.0125988	1	chr12_56472704_56472910	207	uc001sjg.3	-898	56473809	56479401	+
2065	ERBB3	1.06048	0.0125988	1	chr12_56473342_56474094	753	uc010sqb.2	0	56473951	56497291	+
2065	ERBB3	1.06048	0.0125988	1	chr12_56481154_56481258	105	uc001sji.3	-1068	56482327	56482776	+
79637	ARMC7	1.06017	0.0130145	1	chr17_73106022_73106169	148	uc010wru.1	0	73106082	73126360	+
79637	ARMC7	1.06017	0.0130145	1	chr17_73109911_73110362	452	uc010dga.1	-23	73110386	73126360	+
340385	ZNF517	1.05489	0.0160419	1	chr8_146021549_146022018	470	uc003zed.1	-2242	146024261	146034529	+
80325	ABTB1	1.05319	0.0228998	1	chr3_127391530_127391627	98	uc003ejr.3	-153	127391781	127399769	+
221	ALDH3B1	1.03921	0.0129666	1	chr11_67777006_67778523	1518	uc001ona.3	0	67777790	67796743	+
221	ALDH3B1	1.03921	0.0129666	1	chr11_67781476_67782484	1009	uc001onb.3	-1106	67783591	67796743	+
26504	CNNM4	1.03435	0.0148654	1	chr2_97426302_97426675	374	uc002swx.3	0	97426639	97477628	+
26504	CNNM4	1.03435	0.0148654	1	chr2_97452437_97452919	483	uc010yuy.2	-1402	97454322	97475521	+
26504	CNNM4	1.03435	0.0148654	1	chr2_97453961_97454493	533	uc010yuy.2	0	97454322	97475521	+
29984	RHOD	1.02772	0.0161603	1	chr11_66822336_66824087	1752	uc001ojv.3	-201	66824289	66839488	+
2064	ERBB2	1.01586	0.0151467	1	chr17_37855813_37856458	646	uc010wek.2	0	37856254	37884915	+
7022	TFAP2C	1.01318	0.0196105	1	chr20_55204886_55205826	941	uc010zzi.2	-111	55205938	55214338	+
3280	HES1	1.00899	0.0273697	1	chr3_193852296_193853026	731	uc011bst.2	-904	193853931	193855073	+
3280	HES1	1.00899	0.0273697	1	chr3_193853553_193853681	129	uc011bst.2	-249	193853931	193855073	+
649446	DLGAP1-AS1	0.997672	0.0218626	NA	chr18_3593589_3594448	860	uc010wza.3	0	3594112	3597377	+
8553	BHLHE40	0.99264	0.0194735	NA	chr3_5019395_5021003	1609	uc003bqf.3	-93	5021097	5026865	+
84985	FAM83A	0.991181	0.0176671	NA	chr8_124191050_124191365	316	uc003ypw.3	0	124191287	124222318	+
84985	FAM83A	0.991181	0.0176671	NA	chr8_124194206_124195369	1164	uc003ypz.3	0	124194266	124222318	+
10370	CITED2	0.99091	0.0186617	NA	chr6_139696482_139697010	529	uc003qip.2	-694	139693392	139695787	-
10370	CITED2	0.99091	0.0186617	NA	chr6_139697714_139697935	222	uc003qip.2	-1926	139693392	139695787	-
3705	ITPK1	0.989366	0.018014	NA	chr14_93581630_93582264	635	uc001ybh.3	0	93406068	93582263	-
10397	NDRG1	0.986161	0.018505	NA	chr8_134308621_134310268	1648	uc011lji.1	0	134249414	134309547	-
3783	KCNN4	0.981377	0.0303783	NA	chr19_44285034_44285740	707	uc002oxl.3	0	44270685	44285409	-
7089	TLE2	0.968186	0.0217448	NA	chr19_3029998_3030963	966	uc010xhc.2	-385	2997636	3029612	-
23382	AHCYL2	0.959663	0.0230622	NA	chr7_128864488_128864802	315	uc003vot.3	-52	128864855	129070052	+
23382	AHCYL2	0.959663	0.0230622	NA	chr7_129007703_129008458	756	uc003vov.3	0	129007964	129070052	+
25938	HEATR5A	0.956034	0.0216258	NA	chr14_31888891_31890096	1206	uc001wrh.3	0	31869474	31889788	-
643650	LINC00842	0.92425	0.0301933	NA	chr10_47152742_47153770	1029	uc001jef.3	-1341	47096454	47151400	-
157638	FAM84B	0.92337	0.0312115	NA	chr8_127570175_127570844	670	uc003yrz.2	0	127564683	127570711	-
9413	FAM189A2	0.921106	0.0444098	NA	chr9_71939579_71940125	547	uc010mon.1	90	71939488	72007370	+
64129	TINAGL1	0.910605	0.0317453	NA	chr1_32039574_32039743	170	uc010ogi.1	-2342	32042086	32046561	+
64129	TINAGL1	0.910605	0.0317453	NA	chr1_32040722_32042139	1418	uc010ogj.2	0	32042086	32053287	+
1958	EGR1	0.910342	0.0326189	NA	chr5_137800583_137800745	163	uc003ldb.1	-435	137801181	137805004	+
317762	CCDC85C	0.899841	0.0310799	NA	chr14_100070586_100071075	490	uc010avr.3	0	99977603	100070727	-
54509	RHOF	0.895357	0.0475446	NA	chr12_122231591_122231792	202	uc001ubd.4	0	122218393	122231594	-
54509	RHOF	0.895357	0.0475446	NA	chr12_122231814_122233141	1328	uc001ubd.4	-219	122218393	122231594	-
23474	ETHE1	0.893438	0.0451952	NA	chr19_44031179_44031500	322	uc010eiu.1	0	44011780	44031396	-
3911	LAMA5	0.890253	0.0317898	NA	chr20_60942063_60942901	839	uc021wfw.1	0	60884121	60942368	-
3911	LAMA5	0.890253	0.0317898	NA	chr20_60943755_60943891	137	uc021wfw.1	-1386	60884121	60942368	-
10544	PROCR	0.889876	0.0365527	NA	chr20_33759540_33759878	339	uc002xbt.3	0	33759774	33765165	+
4486	MST1R	0.882898	0.0357481	NA	chr3_49943476_49943898	423	uc011bdg.2	-2169	49936439	49941306	-
100170841	EPOP	0.880067	0.0438497	NA	chr17_36831262_36831380	119	uc010wdq.2	-74	36827959	36831187	-
100170841	EPOP	0.880067	0.0438497	NA	chr17_36833260_36833646	387	uc010wdq.2	-2072	36827959	36831187	-
3099	HK2	0.879354	0.0427805	NA	chr2_75059458_75059564	107	uc002snd.3	-217	75059782	75120481	+
8140	SLC7A5	0.868374	0.0363062	NA	chr16_87902740_87903269	530	uc002fkm.3	0	87863629	87903100	-
8140	SLC7A5	0.868374	0.0363062	NA	chr16_87904338_87904472	135	uc002fkm.3	-1237	87863629	87903100	-
10634	GAS2L1	-0.827512	0.0484802	NA	chr22_29702084_29702532	449	uc010gvm.1	-464	29702997	29708770	+
10634	GAS2L1	-0.827512	0.0484802	NA	chr22_29702847_29703053	207	uc003afe.1	0	29703048	29708774	+
9659	PDE4DIP	-0.828449	0.0479046	NA	chr1_144931994_144932655	662	uc001emb.1	0	144890591	144932032	-
9414	TJP2	-0.89388	0.0315236	NA	chr9_71735680_71736009	330	uc011lrs.2	-170	71736180	71870124	+
9414	TJP2	-0.89388	0.0315236	NA	chr9_71737223_71737564	342	uc011lrt.1	-399	71737964	71861706	+
9455	HOMER2	-0.898177	0.0414752	NA	chr15_83621492_83621858	367	uc002bjh.3	-15	83517729	83621476	-
7461	CLIP2	-0.903202	0.0322525	NA	chr7_73703296_73703741	446	uc003uam.3	-63	73703805	73820273	+
91283	MSANTD3	-0.90543	0.036134	NA	chr9_103191582_103191754	173	uc022blb.1	-41	103191796	103214016	+
151887	CCDC80	-0.906263	0.0305475	NA	chr3_112359985_112360297	313	uc003dzh.1	-7	112326013	112359977	-
1796	DOK1	-0.914557	0.0419471	NA	chr2_74776142_74776301	160	uc002smr.3	0	74776147	74784678	+
1796	DOK1	-0.914557	0.0419471	NA	chr2_74781216_74781798	583	uc010ffo.3	0	74781512	74784678	+
140739	UBE2F	-0.929946	0.0339489	NA	chr2_238873728_238874103	376	uc002vxk.3	-1483	238875587	238951423	+
2869	GRK5	-0.931159	0.0327184	NA	chr10_120966966_120967210	245	uc009xzh.3	0	120967197	121215131	+
55062	WIPI1	-0.940641	0.0414852	NA	chr17_66452908_66453335	428	uc010dey.3	317	66417422	66453653	-
55062	WIPI1	-0.940641	0.0414852	NA	chr17_66453534_66454309	776	uc010wqo.2	0	66417422	66453653	-
3673	ITGA2	-0.944862	0.0249954	NA	chr5_52284989_52285434	446	uc011cqe.2	0	52285156	52390609	+
7462	LAT2	-0.961967	0.0450379	NA	chr7_73624192_73624679	488	uc010lbo.3	104	73624087	73644164	+
23432	GPR161	-0.963008	0.0317556	NA	chr1_168106484_168106616	133	uc009wvo.4	194	168048780	168106811	-
23432	GPR161	-0.963008	0.0317556	NA	chr1_168108087_168108429	343	uc010pln.3	-1181	168048780	168106905	-
6398	SECTM1	-0.984725	0.0258565	NA	chr17_80291535_80291864	330	uc002keo.3	56	80278900	80291921	-
6398	SECTM1	-0.984725	0.0258565	NA	chr17_80291934_80292323	390	uc002keo.3	-12	80278900	80291921	-
6398	SECTM1	-0.984725	0.0258565	NA	chr17_80293011_80293402	392	uc002keo.3	-1089	80278900	80291921	-
6398	SECTM1	-0.984725	0.0258565	NA	chr17_80293950_80294260	311	uc002keo.3	-2028	80278900	80291921	-
84909	C9orf3	-0.989619	0.0220931	NA	chr9_97766168_97766376	209	uc011luj.2	-38	97766415	97845950	+
1687	GSDME	-1.0021	0.0222844	1	chr7_24797041_24797574	534	uc010kus.1	0	24737974	24797083	-
388282	LOC388282	-1.00651	0.047604	1	chr16_57841906_57842216	311	uc031qwi.1	-2332	57844549	57850831	+
388282	LOC388282	-1.00651	0.047604	1	chr16_57843823_57844467	645	uc031qwi.1	-81	57844549	57850831	+
114818	KLHL29	-1.00729	0.0195069	1	chr2_23607446_23607737	292	uc010ykg.2	-560	23608298	23931483	+
22885	ABLIM3	-1.00779	0.0196216	1	chr5_148520974_148521191	218	uc003lqb.3	0	148521177	148640001	+
59339	PLEKHA2	-1.0102	0.025202	1	chr8_38758823_38759262	440	uc011lce.2	69	38758753	38831430	+
56243	KIAA1217	-1.01219	0.0168815	1	chr10_24755023_24755557	535	uc001irz.3	0	24755460	24836417	+
11247	NXPH4	-1.02337	0.0418972	1	chr12_57609982_57610173	192	uc009zpj.4	-404	57610578	57620232	+
7128	TNFAIP3	-1.02351	0.0210962	1	chr6_138187908_138188302	395	uc003qhr.4	-22	138188325	138204451	+
221935	SDK1	-1.02823	0.0202845	1	chr7_3340686_3340886	201	uc003smx.3	-193	3341080	4308631	+
960	CD44	-1.05634	0.011345	1	chr11_35160409_35160585	177	uc010rer.2	0	35160417	35253949	+
10736	SIX2	-1.05731	0.0461904	1	chr2_45236886_45237171	286	uc002ruo.3	-343	45232324	45236542	-
9289	ADGRG1	-1.06597	0.0130582	1	chr16_57670607_57671040	434	uc002emg.3	-2166	57673207	57698944	+
9645	MICAL2	-1.07116	0.0103086	1	chr11_12131481_12132063	583	uc001mjy.3	-74	12132138	12229916	+
6609	SMPD1	-1.08081	0.013476	1	chr11_6411236_6411614	379	uc001mcv.2	-29	6411644	6416008	+
55890	GPRC5C	-1.09881	0.0114608	1	chr17_72426764_72427023	260	uc002jkp.3	-643	72427667	72443568	+
55890	GPRC5C	-1.09881	0.0114608	1	chr17_72427305_72427497	193	uc002jkp.3	-169	72427667	72443568	+
399959	MIR100HG	-1.10322	0.0263836	1	chr11_122072958_122074068	1111	uc009zba.2	0	121959811	122073770	-
6615	SNAI1	-1.11982	0.0112424	1	chr20_48599119_48599381	263	uc002xuz.3	-131	48599513	48605420	+
162461	TMEM92	-1.1384	0.0347185	1	chr17_48351741_48352173	433	uc021tzz.1	0	48351788	48358846	+
143686	SESN3	-1.13923	0.00696932	1	chr11_94964486_94964709	224	uc001pfl.3	-239	94917299	94964246	-
6310	ATXN1	-1.13928	0.00722969	1	chr6_16761710_16762163	454	uc003nbw.1	0	16738703	16761721	-
6310	ATXN1	-1.13928	0.00722969	1	chr6_16762575_16763191	617	uc003nbw.1	-853	16738703	16761721	-
8676	STX11	-1.15101	0.030022	1	chr6_144471181_144471535	355	uc003qks.4	-118	144471654	144513076	+
3732	CD82	-1.15434	0.00895839	1	chr11_44586627_44587049	423	uc001myc.3	-91	44587141	44641315	+
9252	RPS6KA5	-1.16662	0.0067768	1	chr14_91527042_91527370	329	uc010att.1	-48	91366955	91526993	-
255031	LINC00957	-1.19621	0.0405677	1	chr7_44078671_44079601	931	uc031sxe.1	0	44079122	44081905	+
9603	NFE2L3	-1.19676	0.00666946	1	chr7_26189913_26190044	132	uc003sxq.3	-1802	26191847	26226756	+
9603	NFE2L3	-1.19676	0.00666946	1	chr7_26191712_26191809	98	uc003sxq.3	-37	26191847	26226756	+
266727	MDGA1	-1.21116	0.00836894	1	chr6_37665843_37666036	194	uc003onu.1	-76	37600284	37665766	-
266727	MDGA1	-1.21116	0.00836894	1	chr6_37666258_37666467	210	uc003onu.1	-491	37600284	37665766	-
3219	HOXB9	-1.26459	0.00406404	1	chr17_46702953_46703348	396	uc002inx.3	486	46698519	46703835	-
80820	EEPD1	-1.27289	0.0053188	1	chr7_36192562_36192857	296	uc003tfa.3	0	36192836	36341152	+
6482	ST3GAL1	-1.29116	0.00775915	1	chr8_134584186_134584635	450	uc003yum.2	-2	134467091	134584183	-
4856	NOV	-1.32389	0.0315204	1	chr8_120428102_120428347	246	uc003yoq.2	-204	120428552	120436678	+
113220	KIF12	-1.34484	0.0319423	1	chr9_116861006_116861142	137	uc004bif.3	194	116853918	116861337	-
199720	GGN	-1.35019	0.0401014	1	chr19_38878088_38879134	1047	uc010efy.1	0	38876061	38878668	-
283208	P4HA3	-1.37163	0.00644802	1	chr11_74022655_74022790	136	uc010rrj.2	0	73977702	74022699	-
6567	SLC16A2	-1.3777	0.00174847	1	chrX_73640303_73640610	308	uc031tjy.1	-717	73641328	73753764	+
9674	KIAA0040	-1.41454	0.00361816	1	chr1_175161928_175162262	335	uc010pmy.1	0	175126123	175162229	-
9404	LPXN	-1.42712	0.00194291	1	chr11_58345124_58345286	163	uc010rkj.2	352	58294344	58345639	-
8507	ENC1	-1.43106	0.000916674	0.758089	chr5_73937013_73937268	256	uc031ske.1	0	73923231	73937249	-
6446	SGK1	-1.47402	0.00129322	1	chr6_134496023_134496238	216	uc011ecu.2	0	134490384	134496034	-
170689	ADAMTS15	-1.47612	0.000814375	0.68489	chr11_130318366_130318495	130	uc010scd.2	-373	130318869	130346539	+
2627	GATA6	-1.48978	0.00235524	1	chr18_19749279_19749424	146	uc002ktt.2	0	19749404	19782491	+
399473	SPRED3	-1.50261	0.000676933	0.573362	chr19_38880189_38880494	306	uc002oil.2	-345	38880840	38885116	+
84632	AFAP1L2	-1.50441	0.000516998	0.445652	chr10_116066384_116066668	285	uc010qsd.2	-1678	116054583	116064705	-
1780	DYNC1I1	-1.53474	0.0108508	1	chr7_95401769_95401903	135	uc003uoe.4	0	95401818	95727736	+
55638	SYBU	-1.59487	0.000619983	0.528306	chr8_110656961_110657254	294	uc010mco.3	0	110586405	110657051	-
8817	FGF18	-1.63284	0.0451175	1	chr5_170845767_170845864	98	uc003mbk.3	-802	170846667	170884630	+
8817	FGF18	-1.63284	0.0451175	1	chr5_170846424_170846548	125	uc003mbk.3	-118	170846667	170884630	+
503569	RGMB-AS1	-1.64879	0.0114634	1	chr5_98109180_98109587	408	uc003kne.3	-391	98105322	98108788	-
2335	FN1	-1.67385	0.000108016	0.0990505	chr2_216300899_216301106	208	uc002vfl.3	-107	216279384	216300791	-
7425	VGF	-1.81873	0.000104222	0.0956754	chr7_100808802_100809037	236	uc003uxx.4	0	100805790	100808852	-
22861	NLRP1	-1.97698	5.78e-05	0.0540111	chr17_5487830_5488421	592	uc010clh.3	0	5433216	5487832	-
153769	SH3RF2	-2.02125	3.73e-06	0.00374907	chr5_145316113_145316387	275	uc003lnt.3	0	145316126	145442879	+
79962	DNAJC22	-2.03351	0.013231	1	chr12_49740507_49740690	184	uc001rua.3	-350	49741041	49745685	+
158135	TTLL11	-2.07548	7.74e-06	0.00765743	chr9_124855620_124855748	129	uc004blr.3	136	124584204	124855885	-
162979	ZNF296	-2.33542	5.27e-07	0.000548521	chr19_45579794_45580083	290	uc002pao.3	-105	45574758	45579688	-
145407	C14orf37	-2.70187	0.000137515	0.125139	chr14_58764590_58764701	112	uc010tro.2	153	58470808	58764855	-
5744	PTHLH	-2.72537	0.000280171	0.248512	chr12_28122962_28123091	130	uc001rim.3	-67	28115254	28122894	-
158471	PRUNE2	-2.83816	5.97e-09	6.46e-06	chr9_79521032_79521223	192	uc004akn.3	-28	79438180	79521003	-
4651	MYO10	-2.89423	1.76e-10	1.93e-07	chr5_16936465_16936688	224	uc003jfv.2	-79	16814631	16936385	-
154064	RAET1L	-3.23381	0.00108459	0.885024	chr6_150346709_150346802	94	uc011eei.2	-40	150341266	150346668	-
4015	LOX	-3.32827	2.6e-11	2.87e-08	chr5_121414076_121414506	431	uc003ksu.3	-20	121398890	121414055	-
100287314	LINC00941	-3.39624	4.3e-05	0.0405233	chr12_30947911_30948390	480	uc001rjo.2	-224	30948615	30955645	+
