# Supplementary material for: Acetylation of KLF5 maintains EMT and tumorigenicity to cause chemoresistant bone metastasis in prostate cancer
Source: Nat Commun. 2021 Mar 17;12:1714. doi: 10.1038/s41467-021-21976-w (PMC7969754; doi:10.1038/s41467-021-21976-w)
Supplement: Supplementary file 10 — Supplementary Data 7 [file 41467_2021_21976_MOESM10_ESM.xlsx]

## Sheet: Supplementary data 7
Supplementary data 7. Overlap genes of RNA-Seq and ChIP-Seq in KR and KQ group of DU 145 cells (Corresponding to Fig. 5a)
Gene		RNA-Seq			ChIP-Seq
ENTREZID	GENENAME	KQ.v.KR.logFC	KQ.v.KR.PValue	KQ.v.KR.fdr	peak	width	hg19.tss	hg19.tssDist	hg19.tssStart	hg19.tssEnd	hg19.tssStrand
59352	LGR6	2.35122	4.41e-05	0.0251612	chr1_202204936_202205669	734	uc009xac.1	-2386	202208056	202276067	+
377841	ENTPD8	1.95701	0.0108117	1	chr9_140335831_140335942	112	uc004cmy.2	0	140330977	140335901	-
158471	PRUNE2	1.92383	0.000173094	0.0972786	chr9_79521032_79521223	192	uc004akn.3	-28	79438180	79521003	-
113220	KIF12	1.8537	0.0117239	1	chr9_116861006_116861142	137	uc004bif.3	194	116853918	116861337	-
79025	FNDC11	1.79498	0.00820426	1	chr20_62184714_62185020	307	uc002yfj.3	340	62184373	62188035	+
9514	GAL3ST1	1.79251	0.000192095	0.107766	chr22_30970013_30970215	203	uc010gvz.1	-1195	30950624	30968817	-
54039	PCBP3	1.74582	0.000507493	0.278106	chr21_47060440_47061208	769	uc010gqb.3	-2474	47063683	47355618	+
54039	PCBP3	1.74582	0.000507493	0.278106	chr21_47062896_47063623	728	uc010gqb.3	-59	47063683	47355618	+
4051	CYP4F3	1.67326	0.000234716	0.131206	chr19_15751559_15751657	99	uc002nbj.3	-49	15751707	15771570	+
8313	AXIN2	1.51657	0.00136103	0.722706	chr17_63557363_63557814	452	uc002jfi.3	0	63524683	63557740	-
54463	RETREG1	1.46399	0.00624646	1	chr5_16617239_16617366	128	uc003jfs.3	-71	16473147	16617167	-
57834	CYP4F11	1.4375	0.000751892	0.408277	chr19_16044858_16045194	337	uc010eab.1	24	16023180	16045219	-
57834	CYP4F11	1.4375	0.000751892	0.408277	chr19_16045580_16045809	230	uc002nbu.2	0	16023180	16045676	-
7852	CXCR4	1.39968	0.00415378	1	chr2_136875802_136876349	548	uc002tuz.3	-76	136871919	136875725	-
195814	SDR16C5	1.3576	0.0188353	1	chr8_57232868_57233257	390	uc010lyl.1	0	57212570	57233241	-
54894	RNF43	1.26033	0.00833751	1	chr17_56494521_56495061	541	uc010dcw.3	0	56434344	56494931	-
9674	KIAA0040	1.25446	0.00775214	1	chr1_175161928_175162262	335	uc010pmy.1	0	175126123	175162229	-
89837	ULK4P3	1.1891	0.0278877	1	chr15_30395961_30396722	762	uc001zdk.3	25	30395935	30423948	+
89837	ULK4P3	1.1891	0.0278877	1	chr15_32726404_32726783	380	uc010ubp.2	52	32698801	32726836	-
55638	SYBU	1.16927	0.0186788	1	chr8_110656961_110657254	294	uc010mco.3	0	110586405	110657051	-
27134	TJP3	1.14952	0.011194	1	chr19_3706101_3706198	98	uc010xhs.3	-2136	3708335	3750811	+
27134	TJP3	1.14952	0.011194	1	chr19_3720104_3720520	417	uc010xhu.3	-1176	3721697	3750811	+
27134	TJP3	1.14952	0.011194	1	chr19_3727912_3728039	128	uc010xhw.3	-334	3728374	3750811	+
115265	DDIT4L	1.14585	0.026071	1	chr4_101111354_101111720	367	uc003hvq.3	0	101107027	101111655	-
169611	OLFML2A	1.1422	0.0092849	1	chr9_127539290_127539685	396	uc004bov.3	0	127539437	127577159	+
6609	SMPD1	1.05688	0.0165394	1	chr11_6411236_6411614	379	uc001mcv.2	-29	6411644	6416008	+
59339	PLEKHA2	1.02869	0.0234599	1	chr8_38758823_38759262	440	uc011lce.2	69	38758753	38831430	+
2627	GATA6	1.01409	0.047604	1	chr18_19749279_19749424	146	uc002ktt.2	0	19749404	19782491	+
755	C21orf2	0.982121	0.0241196	NA	chr21_45759294_45759630	337	uc002zer.2	-8	45748827	45759285	-
1628	DBP	0.940912	0.0440334	NA	chr19_49140782_49141123	342	uc010elz.1	-142	49136343	49140639	-
170689	ADAMTS15	0.932888	0.0364145	NA	chr11_130318366_130318495	130	uc010scd.2	-373	130318869	130346539	+
333	APLP1	0.893184	0.0362003	NA	chr19_36360704_36361102	399	uc010xta.2	286	36360417	36370699	+
4651	MYO10	0.849281	0.0489418	NA	chr5_16936465_16936688	224	uc003jfv.2	-79	16814631	16936385	-
26579	MYEOV	-0.855837	0.0420556	NA	chr11_69061295_69061576	282	uc001oov.3	-45	69061622	69064754	+
7128	TNFAIP3	-0.877805	0.0467145	NA	chr6_138187908_138188302	395	uc003qhr.4	-22	138188325	138204451	+
2731	GLDC	-0.961757	0.028899	NA	chr9_6645691_6646064	374	uc003zkc.3	0	6532464	6645692	-
375033	PEAR1	-1.0395	0.0185502	1	chr1_156862059_156862277	219	uc001fqj.1	-1245	156863523	156886226	+
6710	SPTB	-1.08497	0.0127847	1	chr14_65346752_65347140	389	uc001xhu.3	-150	65233117	65346601	-
79148	MMP28	-1.12053	0.0120327	1	chr17_34122649_34122754	106	uc002hka.3	-8	34105509	34122640	-
3713	IVL	-1.13413	0.024204	1	chr1_152878573_152879049	477	uc001fau.3	-1989	152881039	152884362	+
56135	PCDHAC1	-1.14963	0.0399163	1	chr5_140305771_140305887	117	uc003lig.1	-414	140306302	140309385	+
3099	HK2	-1.18363	0.00740448	1	chr2_75059458_75059564	107	uc002snd.3	-217	75059782	75120481	+
27063	ANKRD1	-1.28694	0.00332688	1	chr10_92681007_92681180	174	uc001khe.1	0	92671857	92681032	-
973	CD79A	-1.29345	0.0461633	1	chr19_42379617_42379785	169	uc002oru.3	-1404	42381190	42385439	+
6446	SGK1	-1.32859	0.00672897	1	chr6_134496023_134496238	216	uc011ecu.2	0	134490384	134496034	-
65989	DLK2	-1.54517	0.0268201	1	chr6_43423465_43423936	472	uc003ovb.3	0	43418090	43423786	-
133	ADM	-1.60045	0.00412782	1	chr11_10325029_10325731	703	uc001mil.1	-910	10326642	10328923	+
5327	PLAT	-1.65936	0.0011608	0.621027	chr8_42052452_42052621	170	uc010lxg.1	-1722	42032236	42050729	-
