# Supplementary material for: Acetylation of KLF5 maintains EMT and tumorigenicity to cause chemoresistant bone metastasis in prostate cancer
Source: Nat Commun. 2021 Mar 17;12:1714. doi: 10.1038/s41467-021-21976-w (PMC7969754; doi:10.1038/s41467-021-21976-w)
Supplement: Supplementary file 11 — Supplementary Data 8 [file 41467_2021_21976_MOESM11_ESM.xlsx]

## Sheet: Supplementary data 8
Supplementary data 8. Nonoverlap genes of RNA-Seq and ChIP-Seq in EV and KLF5 group of DU 145 cells (Corresponding to Supplementary Fig. 5j)
Gene		RNA-Seq
ENTREZID	GENENAME	KLF5.v.EV.logFC	KLF5.v.EV.PValue	KLF5.v.EV.fdr
4680	CEACAM6	11.6529	1.71e-27	1.95e-24
3851	KRT4	11.0281	2.76e-23	3.14e-20
251	ALPPL2	10.7201	2.73e-21	3.11e-18
94025	MUC16	9.80861	2.35e-46	2.69e-43
66002	CYP4F12	9.15727	3.03e-12	3.37e-09
339761	CYP27C1	8.70889	3.92e-10	4.31e-07
246176	GAS2L2	7.91786	5.06e-07	0.000526696
1592	CYP26A1	7.65602	3.61e-06	0.00363089
387718	TEX36	7.65602	3.61e-06	0.00363089
8076	MFAP5	7.64688	1.57e-30	1.8e-27
8796	SCEL	7.48727	2.12e-29	2.43e-26
4064	CD180	7.26235	4.78e-05	0.0449477
283120	H19	6.04291	1.5e-19	1.71e-16
4634	MYL3	6.02729	0.0127308	1
255738	PCSK9	5.77317	5.13e-10	5.61e-07
9966	TNFSF15	5.72518	8.49e-10	9.27e-07
200504	GKN2	5.71825	1.94e-13	2.17e-10
100616480	MIR4479	5.6196	0.0409646	1
9806	SPOCK2	5.61214	6.67e-20	7.59e-17
7134	TNNC1	5.4991	2.3e-18	2.61e-15
359	AQP2	5.33372	2.08e-11	2.29e-08
84951	TNS4	4.64663	1.64e-14	1.84e-11
2348	FOLR1	4.60102	1.58e-05	0.0152336
8529	CYP4F2	4.30707	0.000109596	0.10039
2877	GPX2	4.29149	3.06e-11	3.38e-08
286204	CRB2	4.25313	2.33e-09	2.53e-06
23220	DTX4	4.07266	1.6e-15	1.81e-12
652	BMP4	3.95309	8.67e-12	9.63e-09
8435	SOAT2	3.85068	0.00136958	1
3696	ITGB8	3.82022	1.31e-11	1.46e-08
11330	CTRC	3.76251	2.92e-06	0.0029503
346689	KLRG2	3.65963	0.00334606	1
645369	TMEM200C	3.52383	2.75e-06	0.00278196
340152	ZC3H12D	3.35619	2.52e-06	0.002554
494470	RNF165	3.34727	1.11e-07	0.000117689
25803	SPDEF	3.21071	8.67e-06	0.00854394
1646	AKR1C2	3.19557	1.21e-07	0.000128272
10974	ADIRF	3.10013	4.87e-10	5.34e-07
11240	PADI2	2.96599	1.44e-09	1.57e-06
222171	PRR15	2.95357	2.38e-05	0.0227244
120224	TMEM45B	2.94569	8.41e-07	0.000867256
259236	TMIE	2.91139	1.17e-06	0.00120327
51655	RASD1	2.87702	5.68e-08	6.05e-05
79689	STEAP4	2.87321	9.46e-06	0.00928754
283869	NPW	2.85502	1.26e-06	0.00129647
161753	ODF3L1	2.84104	0.00786477	1
219731	PROSER2-AS1	2.83349	0.00166513	1
2203	FBP1	2.82288	7.77e-06	0.00767956
80326	WNT10A	2.77919	0.000636793	0.540637
83756	TAS1R3	2.75125	4.75e-08	5.07e-05
54508	EPB41L4A-AS2	2.74235	0.0118324	1
5920	RARRES3	2.73883	9.41e-06	0.00925049
284716	RIMKLA	2.71735	1.11e-09	1.2e-06
645638	WFDC21P	2.70446	7.37e-05	0.0683712
1041	CDSN	2.70347	3.31e-07	0.000346887
2296	FOXC1	2.69741	2.48e-08	2.67e-05
79413	ZBED2	2.65122	4.09e-06	0.00410454
3889	KRT83	2.61645	0.0016487	1
1907	EDN2	2.58338	1.06e-05	0.0104122
3887	KRT81	2.56001	6.17e-08	6.56e-05
27120	DKKL1	2.52208	0.0270427	1
1645	AKR1C1	2.47646	1.14e-05	0.011129
999	CDH1	2.47446	4.61e-08	4.93e-05
116071	BATF2	2.46786	5.88e-05	0.0548522
200197	TMEM51-AS1	2.43514	5.31e-05	0.0497397
80761	NA	2.41838	2.72e-07	0.000286267
4161	MC5R	2.39789	0.041032	1
23345	SYNE1	2.35765	5e-08	5.33e-05
171177	RHOV	2.32956	7.37e-07	0.000763666
1285	COL4A3	2.30569	9.81e-07	0.00101053
6275	S100A4	2.29546	2.22e-06	0.00224519
23767	FLRT3	2.26549	0.000277866	0.246745
285154	CYP1B1-AS1	2.22278	0.011803	1
654433	PAX8-AS1	2.19463	0.00033982	0.297003
142680	SLC34A3	2.18879	6.24e-05	0.0580612
84734	FAM167B	2.18365	0.00716778	1
60598	KCNK15	2.14931	1.17e-06	0.0012009
219348	PLAC9	2.1453	0.0164929	1
83593	RASSF5	2.12037	3.45e-06	0.00347413
84222	TMEM191A	2.1162	0.000284711	0.251685
5502	PPP1R1A	2.08011	0.0439913	1
3640	INSL3	2.06342	0.0230709	1
28234	SLCO1B3	2.05508	1.66e-05	0.0160043
140686	WFDC3	2.04116	0.00529072	1
6578	SLCO2A1	2.03306	9.1e-06	0.0089526
7015	TERT	2.00545	9.35e-05	0.0860847
56137	PCDHA12	2.0032	0.000280917	0.248893
7051	TGM1	2.00151	0.000543898	0.467208
80144	FRAS1	1.97928	4.65e-06	0.00465125
135932	TMEM139	1.97437	0.000977512	0.807425
254427	PROSER2	1.96806	5.91e-06	0.00586958
29964	PRICKLE4	1.94796	0.00116955	0.948505
203190	LGI3	1.92931	0.000492806	0.42677
7056	THBD	1.89543	3.65e-05	0.0345264
8351	HIST1H3D	1.88425	0.0452022	1
3487	IGFBP4	1.86449	1.53e-05	0.0148527
9001	HAP1	1.8625	0.000511591	0.44188
3110	MNX1	1.84497	0.00561466	1
358	AQP1	1.79152	0.00387003	1
100127888	SLCO4A1-AS1	1.78683	0.00606867	1
728229	TMEM191B	1.78006	0.0103844	1
640	BLK	1.77194	0.00530838	1
347746	PWARSN	1.76943	0.0199879	1
7049	TGFBR3	1.76273	9.18e-05	0.0846875
57530	CGN	1.73582	5.78e-05	0.0540111
9568	GABBR2	1.73001	0.00338979	1
4838	NODAL	1.72605	0.0339102	1
83935	TMEM133	1.72262	0.000306201	0.269457
360	AQP3	1.72172	6.09e-05	0.0567087
284836	LINC00319	1.71598	0.000628935	0.535224
41	ASIC1	1.68098	8.16e-05	0.0755433
2009	EML1	1.68086	0.000179228	0.162022
125965	COX6B2	1.67977	0.00533667	1
10076	PTPRU	1.67905	0.00042516	0.369889
2162	F13A1	1.67827	0.000167208	0.151491
10103	TSPAN1	1.67523	0.000618569	0.528258
5608	MAP2K6	1.67465	0.00475756	1
6623	SNCG	1.67392	0.00145727	1
64097	EPB41L4A	1.67179	0.000134655	0.122671
57619	SHROOM3	1.66108	0.000101558	0.0933317
4610	MYCL	1.65553	0.00155129	1
221002	RASGEF1A	1.64518	0.000186287	0.168218
2043	EPHA4	1.63208	0.00130369	1
6538	SLC6A11	1.61708	0.00668616	1
83959	SLC4A11	1.61366	0.000521458	0.448975
2353	FOS	1.60864	0.0026397	1
115650	TNFRSF13C	1.57996	0.0340354	1
22941	SHANK2	1.57898	0.000318492	0.279636
124783	SPATA32	1.57784	0.0444891	1
1536	CYBB	1.57784	0.0444891	1
143872	ARHGAP42	1.57099	0.000333003	0.291377
79015	LINC01260	1.55445	0.00352863	1
727800	RNF208	1.55003	0.00108891	0.887461
92973	LINC00950	1.54934	0.00451322	1
1396	CRIP1	1.54583	0.000630518	0.53594
53947	A4GALT	1.52824	0.00181487	1
220359	TIGD3	1.52541	0.00356246	1
100507472	LOC100507472	1.51888	0.043693	1
26222	DGCR10	1.51888	0.043693	1
3898	LAD1	1.50998	0.0181211	1
2200	FBN1	1.49281	0.00241093	1
10319	LAMC3	1.49027	0.00152467	1
9796	PHYHIP	1.48562	0.00397609	1
8436	CAVIN2	1.48067	0.000589276	0.504421
5154	PDGFA	1.47818	0.0011827	0.957991
113278	SLC52A3	1.4737	0.00410978	1
147111	NOTUM	1.47059	0.0219911	1
201181	ZNF385C	1.47014	0.00926525	1
5064	PALM	1.44167	0.00120304	0.970852
23550	PSD4	1.43887	0.00097755	0.807425
5138	PDE2A	1.42802	0.0109014	1
774	CACNA1B	1.42738	0.00743096	1
11001	SLC27A2	1.42302	0.00276191	1
5794	PTPRH	1.4054	0.00370516	1
79946	C10orf95	1.40405	0.0265521	1
3918	LAMC2	1.39379	0.00100386	0.826173
50855	PARD6A	1.39193	0.00306215	1
79695	GALNT12	1.39111	0.00242847	1
140730	RIMS4	1.38794	0.00113598	0.923549
10893	MMP24	1.38625	0.0010956	0.891817
376267	RAB15	1.37722	0.00118988	0.962611
79901	CYBRD1	1.37263	0.00119813	0.968088
85442	KNDC1	1.36425	0.0145328	1
389337	ARHGEF37	1.36094	0.00374836	1
3955	LFNG	1.34551	0.0392385	1
9536	PTGES	1.34097	0.00159559	1
56413	LTB4R2	1.34037	0.0189915	1
6441	SFTPD	1.32288	0.0490282	1
50649	ARHGEF4	1.31428	0.0047322	1
6261	RYR1	1.3073	0.0150409	1
221883	HOXA11-AS	1.30537	0.0376208	1
122622	ADSSL1	1.29983	0.00553739	1
4854	NOTCH3	1.29424	0.0021316	1
341640	FREM2	1.29334	0.00551578	1
65055	REEP1	1.29258	0.0190472	1
4608	MYBPH	1.28428	0.0138481	1
163071	ZNF114	1.28001	0.0299142	1
145447	ABHD12B	1.26773	0.0295429	1
55630	SLC39A4	1.26128	0.00619497	1
100133669	LY6E-DT	1.25136	0.0436842	1
3373	HYAL1	1.25136	0.0436842	1
100113407	TMEM170B	1.24816	0.00423587	1
55450	CAMK2N1	1.24215	0.00353623	1
30850	CDR2L	1.24106	0.00334498	1
29122	PRSS50	1.23743	0.0342372	1
55930	MYO5C	1.23526	0.00344495	1
100505576	LINC00672	1.22203	0.0126632	1
693199	MIR614	1.21334	0.0136066	1
8821	INPP4B	1.20989	0.0115589	1
11173	ADAMTS7	1.20819	0.0237407	1
9848	MFAP3L	1.19605	0.0171319	1
2707	GJB3	1.19296	0.00656346	1
553103	MIR3936HG	1.18564	0.0206343	1
54033	RBM11	1.18158	0.0230304	1
25837	RAB26	1.18065	0.0106589	1
401474	SAMD12	1.17604	0.00736529	1
196872	LINC00638	1.1566	0.028989	1
375449	MAST4	1.15517	0.00719322	1
573	BAG1	1.15128	0.0065591	1
2312	FLG	1.1494	0.00654242	1
5046	PCSK6	1.14069	0.00871976	1
79041	TMEM38A	1.12601	0.0486862	1
718	C3	1.12572	0.0234926	1
10129	FRY	1.11818	0.025977	1
23164	MPRIP	1.10641	0.00800654	1
388697	HRNR	1.1061	0.00972064	1
64757	2019-03-01	1.10605	0.0431193	1
716	C1S	1.08927	0.0309962	1
2308	FOXO1	1.08352	0.0121352	1
27165	GLS2	1.07589	0.0284598	1
79603	CERS4	1.07133	0.0181795	1
84733	CBX2	1.07129	0.0275796	1
57561	ARRDC3	1.0689	0.0112846	1
9620	CELSR1	1.05767	0.0123476	1
84842	HPDL	1.05144	0.0491311	1
114990	VASN	1.04932	0.0222749	1
55679	LIMS2	1.04847	0.0325564	1
353500	BMP8A	1.04691	0.0450973	1
5420	PODXL	1.04666	0.0143818	1
117583	PARD3B	1.04607	0.0164325	1
55601	DDX60	1.04411	0.0426331	1
23208	SYT11	1.04327	0.0418972	1
64236	PDLIM2	1.04316	0.0147795	1
4882	NPR2	1.04243	0.0236009	1
79875	THSD4	1.03214	0.0134292	1
55076	TMEM45A	1.03192	0.0322249	1
9254	CACNA2D2	1.02699	0.0220308	1
85439	STON2	1.02611	0.0168066	1
100507421	TMEM178B	1.01753	0.0275458	1
347735	SERINC2	1.01578	0.018283	1
244	NA	1.00911	0.0259226	1
3664	IRF6	1.00843	0.0374012	1
23129	PLXND1	1.004	0.0170752	1
26287	ANKRD2	0.998339	0.0354553	NA
144233	BCDIN3D	0.995716	0.0276756	NA
66004	LYNX1	0.995158	0.0420483	NA
114569	MAL2	0.984658	0.0415032	NA
8916	HERC3	0.981352	0.045718	NA
4330	MN1	0.967388	0.0354175	NA
283987	HID1	0.953688	0.037263	NA
747	DAGLA	0.947563	0.0269927	NA
284611	FAM102B	0.947466	0.0273561	NA
144165	PRICKLE1	0.94631	0.0386164	NA
1952	CELSR2	0.938439	0.0257649	NA
6272	SORT1	0.936035	0.0249707	NA
26507	CNNM1	0.929755	0.049126	NA
653145	ANXA8	0.928084	0.0346767	NA
59277	NTN4	0.923032	0.0435844	NA
150864	FAM117B	0.92042	0.0464988	NA
649	BMP1	0.919722	0.0280519	NA
283335	LOC283335	0.913637	0.0477004	NA
27293	SMPDL3B	0.913447	0.0354374	NA
139818	DOCK11	0.912175	0.0301025	NA
2185	PTK2B	0.911516	0.0372619	NA
1001	CDH3	0.903087	0.0307711	NA
122060	SLAIN1	0.899835	0.0395602	NA
79847	MFSD13A	0.896389	0.0413684	NA
6405	SEMA3F	0.887727	0.0352408	NA
23762	OSBP2	0.883545	0.039764	NA
8357	HIST1H3H	0.880911	0.0484472	NA
643988	FNDC10	0.874185	0.0456667	NA
22846	VASH1	0.855887	0.0488149	NA
8659	ALDH4A1	0.852025	0.0432756	NA
147463	ANKRD29	0.850969	0.0470638	NA
64116	SLC39A8	0.849455	0.0425208	NA
22906	TRAK1	0.849105	0.0417568	NA
9351	SLC9A3R2	0.835817	0.0498749	NA
439921	MXRA7	-0.820564	0.049876	NA
4323	MMP14	-0.843606	0.0443681	NA
3554	IL1R1	-0.84446	0.0496874	NA
2247	FGF2	-0.846736	0.0431512	NA
4121	MAN1A1	-0.847226	0.0458806	NA
401321	LINC00997	-0.848149	0.0444382	NA
2274	FHL2	-0.854329	0.0438856	NA
1759	DNM1	-0.864655	0.0380064	NA
79772	MCTP1	-0.867965	0.0445093	NA
25825	BACE2	-0.87646	0.0364168	NA
143098	MPP7	-0.8866	0.0373383	NA
3656	IRAK2	-0.892216	0.0430552	NA
1303	COL12A1	-0.901663	0.0313397	NA
9314	KLF4	-0.911983	0.0450664	NA
80228	ORAI2	-0.919043	0.0309536	NA
7138	TNNT1	-0.92115	0.0450492	NA
79633	FAT4	-0.923125	0.0282966	NA
10866	HCP5	-0.926846	0.0447941	NA
7424	VEGFC	-0.936126	0.0393347	NA
2669	GEM	-0.936651	0.0341928	NA
64764	CREB3L2	-0.93739	0.0246394	NA
54328	GPR173	-0.940523	0.0470753	NA
54502	RBM47	-0.941926	0.0427697	NA
114880	OSBPL6	-0.942998	0.027361	NA
150221	RIMBP3C	-0.943147	0.0418861	NA
349667	RTN4RL2	-0.944307	0.0410558	NA
114088	TRIM9	-0.944327	0.0440298	NA
23641	LDOC1	-0.94614	0.02643	NA
124961	ZFP3	-0.947587	0.0415004	NA
5090	PBX3	-0.948818	0.0241196	NA
4983	OPHN1	-0.949329	0.04018	NA
64283	ARHGEF28	-0.957799	0.0268924	NA
9871	SEC24D	-0.963887	0.0226778	NA
5738	PTGFRN	-0.966545	0.0212691	NA
6525	SMTN	-0.968045	0.0217716	NA
23552	CDK20	-0.969212	0.0360931	NA
51177	PLEKHO1	-0.970825	0.0295399	NA
9498	SLC4A8	-0.973363	0.0225485	NA
23551	RASD2	-0.973433	0.0460193	NA
1193	CLIC2	-0.974689	0.0432568	NA
441666	LOC441666	-0.987957	0.0471872	NA
154043	CNKSR3	-0.988928	0.0323517	NA
5698	PSMB9	-0.989145	0.0286207	NA
23682	RAB38	-0.996522	0.028012	NA
221895	JAZF1	-0.998308	0.0319134	NA
54477	PLEKHA5	-1.00227	0.0254194	1
84446	BRSK1	-1.00449	0.0273697	1
57580	PREX1	-1.01224	0.0216908	1
285704	RGMB	-1.01705	0.0171143	1
1540	CYLD	-1.01925	0.0152149	1
6531	SLC6A3	-1.02584	0.0270924	1
388662	SLC6A17	-1.02735	0.0217162	1
56180	MOSPD1	-1.03147	0.0194281	1
100133036	FAM95B1	-1.03251	0.0344029	1
57509	MTUS1	-1.03404	0.0196495	1
837	CASP4	-1.03699	0.018843	1
29767	TMOD2	-1.03775	0.0143431	1
57514	ARHGAP31	-1.03988	0.0297807	1
79056	PRRG4	-1.04211	0.0389391	1
123920	CMTM3	-1.04548	0.0156748	1
64506	CPEB1	-1.04941	0.0325499	1
10046	MAMLD1	-1.05024	0.0142634	1
135398	C6orf141	-1.05033	0.0170801	1
1040	CDS1	-1.05138	0.0275796	1
26575	RGS17	-1.0552	0.0451804	1
10409	BASP1	-1.05614	0.012278	1
4811	NID1	-1.05835	0.0124676	1
114794	ELFN2	-1.064	0.0113708	1
4354	MPP1	-1.06421	0.0129859	1
7421	VDR	-1.06483	0.0135502	1
23092	ARHGAP26	-1.06695	0.0118798	1
860	RUNX2	-1.06937	0.0309962	1
83716	CRISPLD2	-1.07128	0.0166984	1
51309	ARMCX1	-1.07178	0.0209251	1
81931	ZNF93	-1.07221	0.0268604	1
64386	MMP25	-1.08425	0.033763	1
136	ADORA2B	-1.08477	0.018704	1
1490	CTGF	-1.08782	0.012071	1
57608	JCAD	-1.09341	0.00941615	1
4773	NFATC2	-1.09503	0.0128894	1
56256	SERTAD4	-1.09983	0.0209796	1
26301	GBGT1	-1.10231	0.037032	1
7168	TPM1	-1.10242	0.00904167	1
9902	MRC2	-1.10248	0.00968792	1
6850	SYK	-1.10614	0.0486862	1
9429	ABCG2	-1.11013	0.0213627	1
56130	PCDHB6	-1.11336	0.023905	1
55214	P3H2	-1.1143	0.0090174	1
55691	FRMD4A	-1.12362	0.00942236	1
10290	SPEG	-1.12528	0.00944457	1
164781	DAW1	-1.12631	0.0145172	1
357	SHROOM2	-1.13464	0.042612	1
23114	NFASC	-1.14443	0.00723183	1
1272	CNTN1	-1.14505	0.0225359	1
9241	NOG	-1.14595	0.0296613	1
81615	TMEM163	-1.1489	0.0226539	1
144453	BEST3	-1.15101	0.030022	1
317649	EIF4E3	-1.15128	0.0142412	1
255488	RNF144B	-1.15466	0.0171188	1
441518	RTL8B	-1.1622	0.030798	1
8809	IL18R1	-1.1622	0.030798	1
284391	ZNF844	-1.16259	0.0372812	1
7025	NR2F1	-1.16259	0.0372812	1
4772	NFATC1	-1.16474	0.0171285	1
2122	MECOM	-1.1677	0.0158578	1
1183	CLCN4	-1.17362	0.0147534	1
51660	MPC1	-1.17506	0.0316557	1
80320	SP6	-1.17506	0.0316557	1
57823	SLAMF7	-1.18433	0.0146548	1
196264	MPZL3	-1.18663	0.0396637	1
256227	STEAP1B	-1.1883	0.0237407	1
338596	ST8SIA6	-1.19621	0.0405677	1
51703	ACSL5	-1.19621	0.0405677	1
386627	SAP30L-AS1	-1.19842	0.0331211	1
25805	BAMBI	-1.20409	0.0171081	1
154796	AMOT	-1.20589	0.00650001	1
10517	FBXW10	-1.20758	0.033664	1
22843	PPM1E	-1.20821	0.00530294	1
728392	LOC728392	-1.20865	0.0242206	1
5010	CLDN11	-1.21269	0.00431042	1
9881	TRANK1	-1.21409	0.00965913	1
26033	ATRNL1	-1.21538	0.0170867	1
55130	ARMC4	-1.21538	0.0170867	1
2151	F2RL2	-1.21633	0.00824812	1
116362	RBP7	-1.21639	0.0243897	1
25903	OLFML2B	-1.21848	0.0425719	1
59341	TRPV4	-1.21848	0.0425719	1
283487	LINC00346	-1.22329	0.00744437	1
7057	THBS1	-1.22582	0.00346252	1
55568	GALNT10	-1.23263	0.00363926	1
55619	DOCK10	-1.23789	0.00360589	1
152926	PPM1K	-1.23937	0.0154195	1
54899	PXK	-1.24213	0.00451344	1
9911	TMCC2	-1.24244	0.00495809	1
56675	NRIP3	-1.24746	0.00406273	1
222183	SRRM3	-1.25075	0.010475	1
182	JAG1	-1.25334	0.00811298	1
57535	KIAA1324	-1.25356	0.0153136	1
57586	SYT13	-1.26926	0.0217825	1
80328	ULBP2	-1.28554	0.0376208	1
683	BST1	-1.29877	0.00404022	1
8710	SERPINB7	-1.30048	0.00439078	1
8862	APLN	-1.30525	0.00558334	1
10536	P3H3	-1.31094	0.00344596	1
55086	CXorf57	-1.31465	0.00492217	1
84063	KIRREL2	-1.31915	0.0147643	1
10123	ARL4C	-1.33204	0.0026721	1
5270	SERPINE2	-1.33986	0.00357998	1
5069	PAPPA	-1.34592	0.00178469	1
80774	LIMD2	-1.34969	0.00398111	1
3078	CFHR1	-1.35019	0.0401014	1
3589	IL11	-1.35416	0.00194955	1
1949	EFNB3	-1.35557	0.0221021	1
5880	RAC2	-1.37041	0.0020495	1
8538	BARX2	-1.37163	0.00644802	1
56034	PDGFC	-1.37975	0.00302814	1
55061	SUSD4	-1.38355	0.0125289	1
441376	AARD	-1.38423	0.0265521	1
100130894	VAC14-AS1	-1.38613	0.0100741	1
8578	SCARF1	-1.38728	0.0041257	1
23566	LPAR3	-1.3879	0.018749	1
130940	CCDC148	-1.39581	0.0327785	1
254778	C8orf46	-1.39885	0.00381343	1
80008	TMEM156	-1.39922	0.00352887	1
3725	JUN	-1.40065	0.00101966	0.838164
55286	C4orf19	-1.40094	0.00818219	1
4131	MAP1B	-1.40169	0.000842289	0.703312
1837	DTNA	-1.40909	0.00140414	1
23043	TNIK	-1.41041	0.0010467	0.858292
6474	SHOX2	-1.41219	0.00279004	1
29126	CD274	-1.4283	0.00295504	1
10516	FBLN5	-1.42859	0.00269028	1
128209	KLF17	-1.42912	0.00780939	1
4133	MAP2	-1.42924	0.00105258	0.861013
1903	S1PR3	-1.42926	0.00173629	1
1593	CYP27A1	-1.43817	0.00307507	1
79686	NA	-1.44003	0.02678	1
27295	PDLIM3	-1.44591	0.00474696	1
84952	CGNL1	-1.45805	0.00149921	1
59344	ALOXE3	-1.45959	0.00146293	1
85462	FHDC1	-1.45973	0.00570156	1
390928	ACP7	-1.46404	0.0335331	1
55068	ENOX1	-1.46783	0.0154873	1
9734	HDAC9	-1.47163	0.00444838	1
79071	ELOVL6	-1.47227	0.000572742	0.491413
55701	ARHGEF40	-1.47418	0.00115333	0.936507
5365	PLXNB3	-1.47516	0.0027004	1
81848	SPRY4	-1.48093	0.00192603	1
93663	ARHGAP18	-1.48881	0.000709286	0.599346
3084	NRG1	-1.50308	0.00383238	1
340206	TREML3P	-1.50765	0.0338323	1
2737	GLI3	-1.51445	0.000908695	0.752399
7474	WNT5A	-1.52041	0.001613	1
1305	COL13A1	-1.52141	0.00132763	1
50486	G0S2	-1.52157	0.00155364	1
5446	PON3	-1.52444	0.00190641	1
3592	IL12A	-1.533	0.00381429	1
4281	MID1	-1.53496	0.000321981	0.282378
114907	FBXO32	-1.54226	0.000996128	0.820809
153478	PLEKHG4B	-1.5434	0.00044092	0.382903
8728	ADAM19	-1.54599	0.000388169	0.338095
2634	GBP2	-1.54865	0.000511436	0.44188
55287	TMEM40	-1.55813	0.0444891	1
8522	GAS7	-1.56022	0.0340354	1
56704	JPH1	-1.56163	0.00126566	1
56548	CHST7	-1.57089	0.00243453	1
90139	TSPAN18	-1.58131	0.000836987	0.699721
90649	ZNF486	-1.58931	0.00283475	1
6335	SCN9A	-1.59106	0.000882878	0.733671
9423	NTN1	-1.5947	0.000249522	0.223072
55410	NA	-1.61408	0.0210963	1
5265	SERPINA1	-1.61418	0.000199967	0.17977
79948	PLPPR3	-1.62129	0.00183491	1
54855	FAM46C	-1.62587	0.000805538	0.679068
2534	FYN	-1.62692	0.00123181	0.992837
10110	SGK2	-1.62703	0.000828016	0.693877
283316	CD163L1	-1.63343	0.00725997	1
4921	DDR2	-1.63779	0.00835646	1
401494	HACD4	-1.63882	0.000529925	0.455736
23086	EXPH5	-1.64219	0.000255488	0.228151
11309	SLCO2B1	-1.65027	0.0042729	1
56978	PRDM8	-1.65335	0.000294676	0.260198
55170	PRMT6	-1.65481	0.00475756	1
100506499	NA	-1.66637	0.00301995	1
26002	MOXD1	-1.6777	0.000342113	0.298665
27122	DKK3	-1.69448	0.000155967	0.141462
132625	ZFP42	-1.7018	0.00103328	0.848326
9829	DNAJC6	-1.71932	9.56e-05	0.0879386
6507	SLC1A3	-1.72104	0.00168007	1
190	NR0B1	-1.72793	0.00179265	1
43	ACHE	-1.72869	0.00749892	1
57595	PDZD4	-1.75136	0.000619351	0.528306
5087	PBX1	-1.75619	0.000150863	0.136983
9235	IL32	-1.76569	9.21e-05	0.0849227
118429	ANTXR2	-1.77265	4.28e-05	0.0404144
27086	FOXP1	-1.77394	8.75e-05	0.0808347
4884	NPTX1	-1.78661	0.000440624	0.382903
22989	MYH15	-1.79443	5.97e-05	0.0556123
6662	SOX9	-1.79817	6.62e-05	0.06146
2633	GBP1	-1.80439	0.00491367	1
2925	GRPR	-1.82596	0.000580014	0.497072
8501	SLC43A1	-1.83426	0.00264123	1
4862	NPAS2	-1.84573	0.00021235	0.190265
133396	IL31RA	-1.85145	3.26e-05	0.0309216
10164	CHST4	-1.88065	0.00758204	1
90993	CREB3L1	-1.88065	0.00758204	1
54331	GNG2	-1.88874	0.00104984	0.859822
58499	ZNF462	-1.90326	1.14e-05	0.0111858
135250	RAET1E	-1.91254	0.00088988	0.737711
89797	NAV2	-1.91381	1.52e-05	0.0147739
196051	PLPP4	-1.9187	3.89e-05	0.036783
64063	PRSS22	-1.92776	0.00591186	1
3038	HAS3	-1.93896	7.27e-06	0.0071987
347273	CAVIN4	-1.9518	0.00123951	0.997803
4147	MATN2	-1.97037	8.14e-06	0.00803901
91120	ZNF682	-1.97789	0.00172689	1
50944	SHANK1	-2.00022	0.00018799	0.169379
100132891	MSC-AS1	-2.00856	0.00108274	0.884599
4082	MARCKS	-2.00958	2.82e-05	0.0268456
387755	INSC	-2.0122	0.00186626	1
11226	GALNT6	-2.01755	0.000186731	0.168431
112609	MRAP2	-2.02143	0.00529072	1
90853	SPOCD1	-2.05857	4.71e-06	0.00471109
6581	SLC22A3	-2.06044	2.22e-05	0.0212495
340547	VSIG1	-2.06051	0.00281747	1
201799	TMEM154	-2.09408	0.000604137	0.516537
25927	CNRIP1	-2.10308	0.000759269	0.640823
1021	CDK6	-2.12201	1.99e-06	0.00202072
79191	IRX3	-2.12573	0.0164929	1
89795	NAV3	-2.14041	1.24e-06	0.00127123
80063	ATF7IP2	-2.16133	0.000173131	0.156684
2051	EPHB6	-2.16182	0.000506343	0.437987
10205	MPZL2	-2.17352	1.29e-06	0.00131968
4499	MT1M	-2.19689	0.000812684	0.68428
10371	SEMA3A	-2.20075	0.000281038	0.248893
91653	BOC	-2.20402	1.46e-05	0.014157
57156	TMEM63C	-2.20773	1.28e-05	0.0124411
3576	CXCL8	-2.21641	5.18e-06	0.00516699
146227	BEAN1	-2.22203	1.37e-05	0.0132833
22801	ITGA11	-2.23074	0.00064876	0.550149
257169	C9orf43	-2.23852	4.93e-05	0.0463154
121551	BTBD11	-2.23951	7.51e-07	0.000776481
8792	TNFRSF11A	-2.24956	7.77e-07	0.000801494
1284	COL4A2	-2.27286	1.61e-07	0.000169928
9754	STARD8	-2.28177	1.27e-05	0.0123803
140458	ASB5	-2.29771	0.000273264	0.243205
79817	MOB3B	-2.30748	4.44e-06	0.00445027
1282	COL4A1	-2.31264	1.73e-07	0.000182171
100128385	FAM225B	-2.31994	2.44e-05	0.023291
115123	2019-03-03	-2.32317	6.6e-07	0.000685009
79605	PGBD5	-2.33217	0.000860935	0.71802
387597	ILDR2	-2.35641	4.19e-07	0.000438614
201305	SPNS3	-2.35764	0.0144854	1
874	CBR3	-2.38199	6.7e-06	0.00664834
4208	MEF2C	-2.40993	6.23e-07	0.000647632
339894	LINC00880	-2.42529	0.000877744	0.730283
7133	TNFRSF1B	-2.42899	6.11e-06	0.00606506
3363	HTR7	-2.43128	0.000258125	0.230247
255119	C4orf22	-2.47719	0.00314942	1
19	ABCA1	-2.48061	6.09e-08	6.48e-05
79365	BHLHE41	-2.48367	0.000315485	0.277311
7102	TSPAN7	-2.49083	4.3e-07	0.000449715
1803	DPP4	-2.51926	7.09e-07	0.000735103
100126784	LOC100126784	-2.52614	1.48e-05	0.0143387
3170	FOXA2	-2.59686	0.0016487	1
23635	SSBP2	-2.63559	5.55e-06	0.00552497
375607	NAT16	-2.65304	1.81e-06	0.00184123
3371	TNC	-2.6945	9.35e-10	1.02e-06
132332	TMEM155	-2.70736	0.000872039	0.726408
81606	LBH	-2.71018	1.72e-05	0.0166256
100129138	LOC100129138	-2.72308	0.0118324	1
4599	MX1	-2.75643	2.92e-07	0.000306645
1307	COL16A1	-2.77468	8.01e-08	8.5e-05
1806	DPYD	-2.81693	9.97e-07	0.00102554
53630	BCO1	-2.82176	0.00786477	1
388121	TNFAIP8L3	-2.84693	0.000121298	0.110624
771	CA12	-2.88831	9.3e-08	9.86e-05
10391	CORO2B	-2.9324	1.35e-08	1.45e-05
126069	ZNF491	-2.93885	0.000829981	0.694694
353091	RAET1G	-2.9627	3.16e-08	3.39e-05
4311	MME	-2.97701	3.12e-07	0.000326853
100216001	LINC00704	-3.01832	4.84e-06	0.00484004
23321	TRIM2	-3.0418	6.68e-08	7.1e-05
200407	CREG2	-3.08023	7.63e-05	0.0707238
53836	GPR87	-3.16009	1.12e-05	0.0109417
10633	RASL10A	-3.19847	3.21e-05	0.0304888
5168	ENPP2	-3.21195	2.64e-08	2.84e-05
4312	MMP1	-3.22376	7.82e-10	8.55e-07
794	CALB2	-3.23766	1.45e-10	1.6e-07
3604	TNFRSF9	-3.33253	7.6e-07	0.000784678
3815	KIT	-3.42008	8.92e-09	9.63e-06
28951	TRIB2	-3.42846	8.45e-10	9.23e-07
8091	HMGA2	-3.50375	1.8e-11	2e-08
9586	CREB5	-3.54923	4.79e-13	5.35e-10
84159	ARID5B	-3.60538	2.07e-11	2.29e-08
3428	IFI16	-3.61832	1.75e-11	1.94e-08
399949	C11orf88	-3.66443	8.17e-05	0.0756114
9075	CLDN2	-3.70402	4.69e-07	0.000488746
168667	BMPER	-3.70424	4.25e-13	4.76e-10
730755	KRTAP2-3	-3.72272	6.79e-08	7.21e-05
597	BCL2A1	-3.91873	0.000884859	0.734433
84141	EVA1A	-3.92387	8.19e-14	9.19e-11
9839	ZEB2	-3.95337	4.13e-12	4.59e-09
10267	RAMP1	-3.99087	7.58e-13	8.45e-10
6591	SNAI2	-4.02438	4.45e-11	4.9e-08
8038	ADAM12	-4.16223	3.8e-16	4.29e-13
164284	APCDD1L	-4.19609	3.48e-09	3.78e-06
169792	GLIS3	-4.31586	4.68e-17	5.29e-14
85294	KRTAP2-4	-4.41314	4.96e-05	0.0465707
149773	APCDD1L-AS1	-4.47125	6.17e-13	6.89e-10
81553	FAM49A	-4.71344	1.37e-08	1.48e-05
56967	C14orf132	-5.03499	4.78e-07	0.000497922
6252	RTN1	-5.28572	1.59e-18	1.8e-15
79589	RNF128	-5.59055	9.56e-17	1.08e-13
9077	DIRAS3	-6.01747	0.0127308	1
728279	KRTAP2-2	-7.00629	0.000193974	0.174577
4314	MMP3	-7.09309	0.000120499	0.110136
56944	OLFML3	-7.32597	3.05e-05	0.0289974
26353	HSPB8	-7.49397	1.3e-19	1.48e-16
8784	TNFRSF18	-7.52643	8.28e-06	0.00816541
