# Supplementary material for: Acetylation of KLF5 maintains EMT and tumorigenicity to cause chemoresistant bone metastasis in prostate cancer
Source: Nat Commun. 2021 Mar 17;12:1714. doi: 10.1038/s41467-021-21976-w (PMC7969754; doi:10.1038/s41467-021-21976-w)
Supplement: Supplementary file 12 — Supplementary Data 9 [file 41467_2021_21976_MOESM12_ESM.xlsx]

## Sheet: Supplementary data 9
Supplementary data 9. Nonoverlap genes of RNA-Seq and ChIP-Seq in KR and KQ group of DU 145 cells (Corresponding to Supplementary Fig. 7k)
Gene		RNA-Seq
ENTREZID	GENENAME	KQ.v.KR.logFC	KQ.v.KR.PValue	KQ.v.KR.fdr
56944	OLFML3	6.1795	0.00724341	1
123904	NRN1L	6.01206	0.0127308	1
26353	HSPB8	3.91508	5.64e-08	3.31e-05
81553	FAM49A	3.54325	0.000167283	0.0941804
57016	AKR1B10	3.49095	3.9e-10	2.3e-07
2051	EPHB6	3.24849	0.000111734	0.0632416
6280	S100A9	3.22497	2.41e-05	0.0138602
56967	C14orf132	3.21508	7.35e-07	0.000428983
388121	TNFAIP8L3	3.19979	0.000154712	0.0872576
352887	GYG2P1	3.15021	0.0215665	1
283927	NUDT7	2.94816	5.36e-05	0.0305253
3166	HMX1	2.90346	0.0052473	1
151647	FAM19A4	2.62736	0.000495363	0.272945
22801	ITGA11	2.58174	0.000660977	0.360232
8522	GAS7	2.50525	1.01e-05	0.00582174
100132103	FAM66E	2.49217	0.0270427	1
126695	KDF1	2.43552	0.00159155	0.841929
10110	SGK2	2.40495	1.03e-06	0.000602488
123099	DEGS2	2.40258	0.00436855	1
357	SHROOM2	2.37777	1.01e-05	0.00582174
3897	L1CAM	2.37769	2.17e-06	0.0012607
441282	AKR1B15	2.37062	0.000147018	0.0830652
148709	LOC148709	2.33586	0.00607288	1
199964	TMEM61	2.25451	0.0209521	1
2626	GATA4	2.22873	0.002639	1
28951	TRIB2	2.20424	3e-05	0.0172077
92211	CDHR1	2.19257	3.97e-06	0.00230095
1438	CSF2RA	2.13455	2.09e-05	0.0120359
23475	QPRT	2.11053	0.000498242	0.274033
57595	PDZD4	2.08648	3.55e-05	0.0202857
57134	MAN1C1	2.00667	0.00360343	1
340206	TREML3P	2.00125	0.00186626	0.985388
4488	MSX2	1.96427	0.00321704	1
374897	SBSN	1.95701	0.0108117	1
1521	CTSW	1.95268	0.0180032	1
8794	TNFRSF10C	1.94622	0.0322922	1
66002	CYP4F12	1.9277	0.000274638	0.152699
84159	ARID5B	1.92497	0.000754736	0.409067
58524	DMRT3	1.89593	0.0143802	1
57586	SYT13	1.8927	0.000405339	0.223747
55061	SUSD4	1.88211	0.00512978	1
8991	SELENBP1	1.87347	0.000342766	0.189549
147495	APCDD1	1.8537	0.0117239	1
51557	LGSN	1.82774	3.61e-05	0.0205859
8351	HIST1H3D	1.80168	0.0333763	1
56128	PCDHB8	1.79739	0.0153054	1
79935	CNTD2	1.76544	0.0254753	1
3078	CFHR1	1.74936	0.0103844	1
53630	BCO1	1.74936	0.0103844	1
9340	GLP2R	1.7388	0.0199879	1
10566	AKAP3	1.7362	0.00314483	1
25806	VAX2	1.73207	0.00876482	1
9087	TMSB4Y	1.7198	0.045436	1
999	CDH1	1.70832	7.06e-05	0.0400902
84870	RSPO3	1.70203	0.00010726	0.0608163
2563	GABRD	1.67863	0.00447239	1
200407	CREG2	1.67772	0.0261053	1
2769	GNA15	1.67387	0.000322212	0.178827
84433	CARD11	1.65538	0.00301995	1
6692	SPINT1	1.64959	0.000237469	0.132508
729830	FAM160A1	1.62682	0.00835646	1
728927	ZNF736	1.62195	0.0451175	1
9957	HS3ST1	1.62195	0.0451175	1
53826	FXYD6	1.6043	0.000947132	0.509557
25830	SULT4A1	1.60333	0.00340706	1
4599	MX1	1.59659	0.00117631	0.626975
8529	CYP4F2	1.59617	0.0141787	1
387597	ILDR2	1.59013	0.000865062	0.466268
11226	GALNT6	1.58497	0.00592786	1
353091	RAET1G	1.58024	0.00359568	1
54502	RBM47	1.57576	0.000738412	0.401696
5168	ENPP2	1.55415	0.0145837	1
8358	HIST1H3B	1.55091	0.02672	1
100130958	SYCE1L	1.5493	0.0340354	1
5502	PPP1R1A	1.5493	0.0340354	1
2151	F2RL2	1.51644	0.000837933	0.452484
85442	KNDC1	1.5129	0.00332255	1
127733	UBXN10	1.5035	0.0268201	1
10739	RFPL2	1.49672	0.0338323	1
645752	LOC645752	1.49672	0.0338323	1
1950	EGF	1.48804	0.00203741	1
6768	ST14	1.47831	0.00326841	1
1803	DPP4	1.43529	0.00437075	1
10205	MPZL2	1.43079	0.00134604	0.716095
59341	TRPV4	1.42219	0.0185027	1
90113	VWA5B2	1.41757	0.0137103	1
55203	LGI2	1.41425	0.010695	1
146330	FBXL16	1.40479	0.00969341	1
60529	ALX4	1.40112	0.00571223	1
152	ADRA2C	1.37326	0.0265521	1
7102	TSPAN7	1.37222	0.00868456	1
729732	LOC729732	1.36916	0.0162157	1
54033	RBM11	1.36789	0.00807812	1
57664	PLEKHA4	1.35921	0.00389068	1
92973	LINC00950	1.35756	0.00822554	1
8938	BAIAP3	1.34777	0.00836774	1
100132891	MSC-AS1	1.34459	0.0221021	1
10008	KCNE3	1.34009	0.0189024	1
5608	MAP2K6	1.34009	0.0189024	1
1645	AKR1C1	1.33984	0.00407838	1
9053	MAP7	1.33339	0.0145328	1
4861	NPAS1	1.3203	0.014654	1
26471	NUPR1	1.3202	0.00821951	1
8326	FZD9	1.30878	0.0166329	1
80063	ATF7IP2	1.2965	0.0167062	1
79983	POF1B	1.28963	0.0114689	1
90139	TSPAN18	1.28824	0.00681625	1
10406	WFDC2	1.28629	0.0149568	1
203190	LGI3	1.27452	0.0168258	1
794	CALB2	1.27127	0.0138481	1
23321	TRIM2	1.26655	0.0254851	1
23145	SSPO	1.26464	0.0036634	1
126129	CPT1C	1.25416	0.0252954	1
81578	COL21A1	1.2517	0.0461633	1
771	CA12	1.25076	0.0112012	1
1646	AKR1C2	1.23529	0.010184	1
10570	DPYSL4	1.23518	0.044879	1
9429	ABCG2	1.23195	0.0086437	1
10529	NEBL	1.22878	0.0063701	1
152485	ZNF827	1.22239	0.00883753	1
23542	MAPK8IP2	1.21308	0.00874124	1
5069	PAPPA	1.20898	0.00553398	1
23615	PYY2	1.2075	0.0425719	1
153478	PLEKHG4B	1.20694	0.00547606	1
84329	HVCN1	1.20591	0.0285101	1
1307	COL16A1	1.20498	0.0213146	1
19	ABCA1	1.2009	0.0056737	1
1183	CLCN4	1.1988	0.0171218	1
4885	NPTX2	1.19579	0.0415351	1
8644	AKR1C3	1.19472	0.00679095	1
130367	SGPP2	1.18724	0.0136995	1
135398	C6orf141	1.18489	0.00952676	1
4281	MID1	1.18356	0.0052322	1
27092	CACNG4	1.18305	0.0116714	1
51310	SLC22A17	1.1792	0.0121121	1
26002	MOXD1	1.1736	0.0187077	1
57096	RPGRIP1	1.17125	0.0321187	1
168544	ZNF467	1.15343	0.00982991	1
9892	SNAP91	1.1512	0.030798	1
1949	EFNB3	1.14484	0.0365821	1
401375	GTF2IRD2P1	1.13894	0.0222026	1
151242	PPP1R1C	1.12986	0.0436398	1
57216	VANGL2	1.11951	0.00998678	1
84063	KIRREL2	1.11793	0.0416529	1
23086	EXPH5	1.11093	0.0153517	1
644150	WIPF3	1.10628	0.0233639	1
333926	PPM1J	1.09897	0.0383872	1
79616	CCNJL	1.08459	0.0160764	1
23302	WSCD1	1.08056	0.0142403	1
182	JAG1	1.07857	0.0316989	1
57535	KIAA1324	1.07857	0.0316989	1
140876	RIPOR3	1.07197	0.0422141	1
4163	MCC	1.06592	0.0145138	1
64753	CCDC136	1.0629	0.023354	1
29774	POM121L9P	1.05442	0.0409575	1
7096	TLR1	1.05098	0.0484199	1
10446	LRRN2	1.04984	0.0206875	1
84441	MAML2	1.04631	0.0461904	1
643224	TUBBP5	1.04546	0.0377576	1
146227	BEAN1	1.02982	0.0418972	1
54809	SAMD9	1.02882	0.0171932	1
79948	PLPPR3	1.01684	0.0345702	1
400451	FAM174B	1.01502	0.0485942	1
7474	WNT5A	1.01079	0.0441513	1
10536	P3H3	1.00586	0.0260295	1
5909	RAP1GAP	1.00488	0.0198295	1
112399	EGLN3	0.999031	0.0361436	NA
10501	SEMA6B	0.995077	0.020573	NA
57156	TMEM63C	0.99327	0.0463386	NA
79827	CLMP	0.992833	0.0217167	NA
153579	BTNL9	0.991569	0.0420399	NA
7454	WAS	0.991569	0.0420399	NA
9620	CELSR1	0.984013	0.0194618	NA
10866	HCP5	0.977968	0.0340695	NA
56971	CEACAM19	0.977266	0.0445755	NA
126326	GIPC3	0.966312	0.0400252	NA
26112	CCDC69	0.956003	0.0455047	NA
54751	FBLIM1	0.953271	0.0267053	NA
55753	OGDHL	0.949871	0.0423209	NA
9915	ARNT2	0.941853	0.0333074	NA
718	C3	0.935952	0.048997	NA
81031	SLC2A10	0.906796	0.0372804	NA
83641	FAM107B	0.899016	0.0473048	NA
800	CALD1	0.883723	0.0364998	NA
285590	SH3PXD2B	0.880483	0.0383073	NA
157285	PRAG1	0.844533	0.0446147	NA
3918	LAMC2	-0.829645	0.0467412	NA
8436	CAVIN2	-0.832838	0.0488835	NA
207107	SFTA1P	-0.912431	0.0409752	NA
8796	SCEL	-0.963493	0.0255477	NA
221687	RNF182	-0.966503	0.0336523	NA
124961	ZFP3	-0.973266	0.032654	NA
59277	NTN4	-1.00605	0.0262501	1
57574	2019-03-04	-1.01561	0.0178202	1
57509	MTUS1	-1.01996	0.0257271	1
10461	MERTK	-1.03716	0.0238854	1
23345	SYNE1	-1.05802	0.0110502	1
284412	LOC284412	-1.09633	0.033763	1
7015	TERT	-1.1082	0.0254206	1
6374	CXCL5	-1.11468	0.017016	1
401089	FOXL2NB	-1.25859	0.0106498	1
55083	KIF26B	-1.27687	0.00533104	1
163115	ZNF781	-1.32394	0.0219197	1
2122	MECOM	-1.33837	0.0167062	1
56479	KCNQ5	-1.37161	0.0262297	1
55786	ZNF415	-1.37563	0.0319423	1
56548	CHST7	-1.38639	0.0221021	1
200504	GKN2	-1.43129	0.00988923	1
5794	PTPRH	-1.4579	0.00258097	1
50861	STMN3	-1.45901	0.00117068	0.625144
4884	NPTX1	-1.49995	0.00335718	1
1116	CHI3L1	-1.53835	0.0338323	1
9568	GABBR2	-1.54126	0.00970392	1
5087	PBX1	-1.55074	0.0216953	1
22795	NID2	-1.55328	0.00113147	0.606467
283120	H19	-1.58813	0.00081586	0.44138
9966	TNFSF15	-1.60019	0.00452978	1
4608	MYBPH	-1.64779	0.00140609	0.745226
2697	GJA1	-1.65548	0.0340884	1
6578	SLCO2A1	-1.68764	0.00019993	0.111961
50853	VILL	-1.71097	0.00794554	1
56164	STK31	-1.72509	0.00112746	0.605445
81029	WNT5B	-1.73217	0.000337758	0.187118
8435	SOAT2	-1.78034	0.0199879	1
8091	HMGA2	-1.97	0.000620551	0.338821
1536	CYBB	-2.00593	0.00321704	1
9839	ZEB2	-2.15228	0.000498242	0.274033
9806	SPOCK2	-2.30369	9.6e-06	0.00554869
1041	CDSN	-2.34617	1.38e-06	0.000801772
2296	FOXC1	-2.48419	1.05e-06	0.000609527
4680	CEACAM6	-2.5665	1.11e-07	6.49e-05
8076	MFAP5	-2.66962	5.48e-09	3.22e-06
25903	OLFML2B	-2.71919	5.24e-07	0.000306679
4312	MMP1	-3.44972	0.00839028	1
4064	CD180	-3.52533	0.000240916	0.13419
9077	DIRAS3	-4.02975	0.000575412	0.314751
4161	MC5R	-5.62504	0.0409646	1
