# Supplementary material for: Acetylation of KLF5 maintains EMT and tumorigenicity to cause chemoresistant bone metastasis in prostate cancer
Source: Nat Commun. 2021 Mar 17;12:1714. doi: 10.1038/s41467-021-21976-w (PMC7969754; doi:10.1038/s41467-021-21976-w)
Supplement: Supplementary file 14 — Source Data [file 41467_2021_21976_MOESM14_ESM.xlsx]

## Sheet: Figure 1
Figure 1c
PC-3: Ac-KLF5	Subcutaneous		Tibial
	Con	SD208	Con	SD208
Tumor 1	17.6991	2.02429	4.94505	6.41026
	8.66667	0.75188	42.3398	2.33161
	6.12245	0.9375	45.7865	0
	11.4286	3.73832	4.91803	6.85358
			35.9281	6.56566
			23.3766	0.581395
Tumor 2	41.8079	2.78746	20.9459	0
	5.05051	0.492611	7.14286	2.01342
	2.42214	9.69388	11.7089	1.2605
	1.79372	4.42478	6.12245	0.772201
			86.5591	3.57143
			58.2996	11.8343
Tumor 3	24.6575	6.41711	48.8263	22.8571
	4.14201	0.819672	36.0515	2.23214
	4.24528	0.458716	15.4676	1.94175
	1.19048	4.2471	10.3261	17.3913
			3.03951	1.44928
			6.08696	0
Figure 1d
PC-3: KLF5	Subcutaneous		Tibial
	Con	SD208	Con	SD208
Tumor 1	78.2427	88.2834	51.7986	85.6397
	76.3699	85.5457	56.1111	89.486
	76.4706	87.1795	44.7826	73.5537
	88.8889	82.1839	70.2128	70.4403
	88.5994	85.6742	12.3656	47.4178
	90.1316	93.4169	40.6926	79.3651
Tumor 2	87.5	96	82.6087	68.2432
	94.3182	92.9412	81.6514	54.6816
	96.1652	88.5463	64.7059	72.1374
	95.1417	86.5497	76.1905	63.0952
	89.0625	88.3333	34.7826	65.6766
	88.4746	89.8955	49.2308	48.7395
Tumor 3	88.8461	90	11.5942	57.0637
	92.9664	93.7107	16.763	46.5517
	95	99.1667	28.125	80.6202
	94.902	85.6322	37.4449	70.2429
	93.3036	90.1163	15.8537	70.9602
	91.5033	89.8876	9.28571	55.6017
Figure 1e
DU 145: Ac-KLF5	Subcutaneous		Tibial
	Con	SD208	Con	SD208
Tumor 1	6.78571	0.327869	22.2222	0.316456
	7.65766	0.946372	7.3107	0.934579
	3.14961	0.280112	52.1583	1.28205
	1.51515	0.262467	2.16049	0.588235
Tumor 2	4.57747	0	35.3234	8.16777
	11.4551	0.507614	0.266667	6.92521
	11.4007	0	28.3379	0.218341
	2.2508	0.680272	2.39234	0.262467
Tumor 3	7.36842	0	0	3.5461
	1.39373	0	0.266667	1.66113
	5.61798	0	16.4021	0.367647
	3.73134	0.632911	30.8046	1.01351
Figure 1f
DU 145: KLF5	Subcutaneous		Tibial
	Con	SD208	Con	SD208
Tumor 1	10.2679	15.4856	6.03674	37.8472
	7.75862	43.3735	11.5108	34.8548
	26	54.416	20.2749	38.2075
	91.5493	76.0684	2.40385	74.8201
	87.6777	69.8508	1.67598	48.5014
	1.44928	33.0709	19.403	80.4533
Tumor 2	35.6021	95.0413	34.0369	21.4286
	4.11765	90.9449	7.29927	28.877
	23.9496	68.0412	3.84615	53.5484
	15.8798	58.3062	3.43839	1.09409
	69.6356	19.6875	2.98013	45.9959
	6.57277	11.985	29.4811	36.7347
Tumor 3	53.0201	67.9245	7.38255	55.8824
	49.1667	23.0483	0.589971	83.3333
	51.3699	12.0482	47.8405	60.3448
	8.66667	25.8503	3.30789	56.6667
	20.7865	81.068	6.51629	59.375
	88.0435	81.338	3.17125	68.75
Figure 1g (PC-3)						Figure 1h (DU 145)								Figure 1i (C4-2B)
E-cadherin						E-cadherin								E-cadherin
Ac-KLF5						Ac-KLF5								Ac-KLF5
KLF5						KLF5								KLF5
β-actin						β-actin								β-actin

## Sheet: Figure 2
Figure 2d	DU 145					PC-3					C4-2B
	EV	KLF5	KR	KQ		EV	KLF5	KR	KQ		EV	KLF5	KR	KQ
	0.0752	6.92708	1.12778	26.4768		6.10431	38.7654	2.28007	11.5273		12.8053	28.5641	22.695	34.8792
	0.1	38.9857	11.8719	45.0578		0.1	10.7501	1.44585	47.4543		14.561	51.0476	19.2647	39.2147
	1.65136	28.7607	10.347	44.5289		14.3128	15.5217	10.5159	71.8784		9.63768	35.6122	16.5258	42.5287
		4.47458	0.4	13.1688		10.9012	29.1213	0.1	34.6003		13.9236	55.366	26.5174	38.3
		26.2111		14.2811		0.2	9.61017	0.15	34.2759		18.0556	34.1085	23.0526	36.9154
		30.1811		15		14.1192	43.1624	22.4	35.7547		16.4953	31.0303	19.2118	37.1812
		16.6184		28.5748							14.5752	43.3838	27.4	33.5096
				48.8987							12.3737	32.7564	25.0284	37.5847
Figure 2f	DU 145-E-cadherin					DU 145-vimentin
	EV	KLF5	KR	KQ		EV	KLF5	KR	KQ
	0.206598	17.3549	23.7172	16.7042		6.20605	11.7652	6.52814	10.4947
	0.402398	11.0071	28.1899	11.2585		3.64818	15.8189	8.39175	20.0422
	0.382877	7.83557	19.1687	9.73		4.74172	14.4698	8.80813	24.1603
			20.1357	8.70147				6.11502	14.573
				20.2303					9.49348
	PC-3-E-cadherin					PC-3-vimentin
	EV	KLF5	KR	KQ		EV	KLF5	KR	KQ
	3.3465	18.3468	28.1857	7.40088		5.82137	17.0368	16.0512	23.3286
	0.152057	4.8249	19.3047	8.42935		25.1456	18.8289	16.5617	46.5094
	3.27833	10.9315	25.0482	11.301		14.9986	17.5509	13.5287	43.746
		10.0797	17.2815	13.8287			22.4927	14.0189	28.9524
			14.8312	4.10496				6.86708	30.7232
Figure 2h	DU 145-Ki67					PC-3-Ki67
	EV	KLF5	KR	KQ		EV	KLF5	KR	KQ
	4.10678	23.771	50.6281	24.1905		3.22183	10.3345	14.2857	13.6595
	1.26582	14.9184	34.5059	25.9758		4.86517	15.598	24.2691	12.4878
	4.0116	24.5823	65.8436	36.036			13.0641	22.1129	13.3421
							13.3095		12.2939
							12.7273		15.2212
							17.9802		17.7704

## Sheet: Figure 3
Figure 3a	+/+	-/-
	26	12
	42	20
	24	8
	42	20
Figure 3c	EV	KLF5	KR	KQ
	17	35	74	30
	15	43	67	32
	19	46	78	29
Figure 3d	EV	KLF5	KR	KQ
	8119.97	18945.6	20588	8105.3
	6828.97	13996.9	17100.7	7351.98
	10121.6	17970	21109.7	10081.9
	7396.01	18449.7	26071.6	10939.4
Figure 3e		EV								KLF5								KR								KQ
	3	32	32	6	8	18	32	40	24	18	4	18	6	10.2857	4	18	4	4	6	4	8.28571	18	18	4	4	16.896	4	4	5	4	5.98514	4	4
	6	53.016	62.426	67.626	77.5	58.835	100.602	65	69.2864	84.564	73.75	31.0365	36.982	44.9127	4	80.0565	4	42.592	56.7	48.668	43.7295	39.701	29.4335	40.344	48.668	43.56	35.64	63.6265	39.0165	4	42.8706	63.6265	50.625
	9	76.7295	84.7	70.304	90.396	55.47	83.1875	86.2125	78.1428	55.6875	70.304	62.775	46.575	56.4304	73.008	55.176	31.487	83.106	104.362	143.748	95.3338	54.675	70	98.3125	113.132	68.9265	87.48	90.944	37.6	48.4	76.0033	81.461	117.212
	12	139.425	99.238	132.618	118.588	102.752	89.376	68.9265	107.275	122.4	121.086	181.804	107.217	127.811	125.023	116.058	121.086	93.775	128.774	191.664	117.259	75	73.008	105.966	152.626	62.5	97.216	117.212	53.016	152.626	97.9005	121.086	81.648
	15	67.626	104.43	45.864	80.0565	65.596	83.1875	68.9265	73.6695	118.354	145.408	111.392	157.115	153.654	123.008	155.648	264.654	117.212	149.504	148.96	125.714	82.8655	80.19	180.336	120.933	46.464	149.504	99.238	53.016	131.584	110.107	123.008	167.936
	18	83.1875	44.376	88.4835	99.238	49.818	58.5385	67.5	70.1631	222.376	231.231	268.584	173.776	207.558	185.679	251.256	120	171.5	372.287	342.4	222.65	116.463	133.12	248.832	173.95	37.6	135.168	90.75	58.19	152.626	107.528	149.988	128.375
	21	67.5	75.843	66.0275	114.873	53.428	70.304	84.7	76.0965	239.062	139.425	182.59	210.938	195.322	176.157	211.722	207.36	249.444	385.067	509.913	289.466	201.64	171.088	284.592	224.516	51.9115	169.016	141.537	81.12	166.093	108.699	98.3125	52.9
	24	52.65	56.448	84.564	97.556	85.248	55.296	107.217	76.997	293.486	183.298	248.832	243.36	246.173	222.188	237.65	294.4	288.99	478.325	624.24	357.627	251.256	172.827	389.228	298.526	84.7	221.154	147.456	87.725	183.75	142.815	134.018	140.899
	27	66.0275	67.228	107.217	114.376	66.3995	58.8245	133.12	87.5989	282.123	295.245	389.803	241.875	293.317	239.704	298.526	305.942	348.174	396.05	778.206	406.793	312.666	232.73	497.317	282.408	121.835	437.4	197.173	126.514	356.445	221.863	196.463	117.212
	30	69.629	58.8245	139.425	143.748	99.072	80.19	157.696	106.941	460.275	392.089	505.141	299.671	347.555	227.812	244.488	303.408	435.896	712.86	836.37	494.858	352.8	235.872	501	389.207	131.4	530.452	303.408	199.584	358.706	268.844	201.144	157.216
Figure 3f	EV	KLF5	KR	KQ
	0.1257	0.3315	0.9528	0.1896
	0.0642	0.3386	0.527	0.3524
	0.0576	0.3632	0.3916	0.24
	0.041	0.4398	0.4037	0.2085
	0.0269	0.3015	0.2526	0.1922
	0.0282	0.2205	0.2578	0.093
	0.0324	0.2411	0.1916	0.1481
	0.0275	0.3194	0.4253	0.0931
Figure 3g		EV								KLF5								KR								KQ
	8	38	27	34	18	8	32	18	32	32	27	32	18	8	32	18	32	36	27	32	18	8	32	18	32	34	27	32	18	8	32	18	32
	16	45.3005	38.663	35.301	41.454	49.6125	45.5625	52.272	46.225	59.6755	42.8655	60.025	60.984	74.4385	66.0275	56.144	70.272	109.651	78.732	100.352	100.576	93.288	87.808	112.694	97.556	47.9085	50.625	48.668	51.6375	60.025	57.6	30.456	51.9115
	24	18.9	24.624	21.78	27.216	31.046	31.1805	29.6595	16.3995	77.658	54.1008	66.0192	84.9954	72.03	40.1544	58.7982	74.3424	102.344	89.2375	122.793	128.993	81.25	66.0275	109.651	100.719	34.992	49.726	62.426	56.7	47.5875	52.9	32.7015	55.016
	32	20.181	23.328	26.95	25.92	37.8225	48.668	35.378	19.456	81.312	70.1784	57.105	63.888	70.5024	66.0192	107.251	82.1748	102.689	65	88.938	138.915	89.888	108	98.3125	119.164	35.594	56.448	50.784	56.3295	53.016	61.2255	72.828	50.784
	40	25.725	26.568	38.4	26.568	39.2	42.592	25.92	31.046	76.5486	58.3194	73.2672	77.4456	70.5894	74.9112	63.18	70.47	125.023	89.376	109.33	143.36	77.064	105.593	85.833	127.008	38.266	46.575	66.25	61.056	58.752	61.056	54.675	79.768
	48	33.934	18.513	31.941	43.4515	34.656	39.5035	30.324	25.725	67.5762	63.7632	81.1512	103.834	84.3648	108.9	85.5	74.115	139.264	89.2375	176.157	180.336	108.841	143.748	116.614	135.168	37.544	58.8245	59.904	75.429	65	70.304	53.958	78.03
	56	26.011	28.158	28.512	42.592	36.982	34.4605	29.16	25.3265	99	53.655	68.5584	99	85.9872	82.1142	99.7272	98.3178	152.46	92.512	163.849	207.36	127.008	109.8	139.537	142.228	24.624	36.1415	83.1875	88.938	46.575	58.19	71.5275	93.775
	64	26.568	31.941	42.527	30.42	28.88	35.301	27.216	27.864	100.73	76.6536	101.124	144.113	85.833	97.9776	77.4144	104.495	178.85	125.023	240.125	249.018	208.088	169.016	120.094	139.264	24.276	42.592	80.19	78.732	57.7125	70.304	126.514	99.238
Figure 3h	EV	KLF5	KR	KQ
	0.0279	0.055	0.0646	0.0315
	0.0246	0.0532	0.0608	0.0129
	0.019	0.0602	0.1422	0.0585
	0.0205	0.0708	0.1021	0.053
	0.0216	0.041	0.0743	0.0408
	0.0167	0.0522	0.066	0.057
	0.0167	0.0525	0.064	0.0353
	0.0081	0.0621	0.0606	0.04
Figure 3j	EV	KLF5	KR	KQ
	1.67364	2.84211	22.5146	1.00251
	1.20724	2.66667	12.5714	2.14286
	2.07373	2.92208	20.7254	1.40187
Figure 3k	EV	KLF5	KR	KQ
	38.3929	1	1.36986	1.36986
	39.823	1.16279	0.862069	6.08108
	26.6667	0.884956	1.0101	7.64331
Figure 3m	EV	KLF5	KR	KQ
	3.63787	11.3493	11.083	6.65114
	4.39206	11.9046	10.427	8.2581
	5.38518	9.14219	11.2837	8.38416
	6.3292	14.1499	12.2062	7.68455
	8.42998	10.4373	12.8718	7.2561
	4.08849	7.43954	9.64372
Figure 3n	EV	KLF5	KR	KQ
	6.78345	4.09047	3.22225	10.1969
	7.35421	2.70031	2.14007	8.36442
	6.61245	4.127	3.79524	6.88042
	6.04606	3.91404	3.20117	6.54052
	5.89213	3.71274	2.6356	5.32379
	6.75394	4.21051	3.94801

## Sheet: Figure 4
Figure 4b	DU 145					PC-3					C4-2B
	EV	KLF5	KR	KQ		EV	KLF5	KR	KQ		EV	KLF5	KR	KQ
	1.683	5.535	1.779	11.598		2.13493	4.00031	2.20727	3.9072		2.85714	4.36538	2.47209	4.12595
	0	16.01	4.082	6.842		2.01255	3.09411	3.72677	3.99829		2.27273	7.65391	2.26244	5.86081
	3.093	3.71	0.42	10		4.18868	5.90812	2.64439	4.51973		4.45074	5.32024	1.95745	5.16351
		10.638	3.864	21.61		2.10303	5.06671	4.04586	6.37713		5.13245	6.31912	3.38346	5.40641
		9.65		7.78		0	13.6713	0	10.8676		2.34604	7.60309	2.52207	5.84605
				9.161		4.77658	9.44751	2.97872	15.3374		4.8474	4.82625	3.78486	7.28112
				5.031							1.78571	5.85413	3.27586	5.59361
				9.69							3.45711	7.08502	3.8961	5.41872
Figure 4d	DU 145					PC-3					C4-2B
	EV	KLF5	KR	KQ		EV	KLF5	KR	KQ		EV	KLF5	KR	KQ
	164	196	88	205		95	120	21	85		18	22	8	28
	169	176	62	219		128	101	36	88		24	26	10	32
	181	164	63	208		110	89	41	85		18	18	4	30
											26	26	12	28
Figure 4e		Trap		Nfatc1		Itgb3		c-Myc		Tm7sf4		Ctsk		Mmp9		c-Src
	EV	1.02822	0.972555	0.987292	1.01287	0.935879	1.06852	0.997989	1.00202	1.0348	0.966374	0.99137	1.0087	1.05269	0.949951	0.965054	1.03621
	KLF5	0.545612	0.546655	0.661875	0.664017	0.980009	0.938806	0.649052	0.639525	0.978464	0.992523	0.476507	0.481636	1.18531	1.15002	0.721141	0.700492
	KR	0.222278	0.219757	0.53047	0.511935	0.800683	0.826863	0.469811	0.443226	0.72743	0.705572	0.203948	0.211254	0.626354	0.620992	0.415087	0.410058
	KQ	0.839187	0.869046	0.732469	0.739378	1.06359	0.954057	0.917954	0.856247	1.10904	1.12304	0.936557	0.947423	1.79484	1.78301	0.935396	0.935455
Figure 4g	EV	KLF5	KR	KQ
	87	94	33	89
	108	101	34	115
	99	80	20	108
Figure 4h		Trap		Nfatc1		Itgb3		c-Myc		Tm7sf4		Ctsk		Mmp9		c-Src
	EV	0.988576	1.01156	0.991122	1.00896	0.975092	1.02554	0.986139	1.01406	0.988503	1.01163	1.00712	0.99293	1.00355	0.996459	1.00828	0.991789
	KLF5	0.819306	0.855541	0.794657	0.841666	0.790844	0.76842	0.840916	0.737587	0.868689	0.857183	0.722339	0.711427	1.04487	1.05531	0.867922	0.8639
	KR	0.432988	0.43441	0.440616	0.451725	0.368277	0.390291	0.306684	0.30134	0.469186	0.462527	0.397149	0.367077	0.906609	0.911552	0.347436	0.412109
	KQ	0.603791	0.767901	0.880571	0.879928	0.787287	0.739595	0.574267	0.530554	0.834021	0.844668	0.653186	0.647603	0.764197	0.759072	0.782834	0.831701

## Sheet: Figure 5
Figure 5c	PLKO.1		LGR6		PCBP3		AXIN2		RETREG1		CXCR4
	KR	KQ	KR	KQ	KR	KQ	KR	KQ	KR	KQ	KR	KQ
	106	206	80	56	46	101	194	240	93	207	128	122
	114	183	91	78	62	145	150	231	99	213	104	97
	112	205	82	76	74	153	126	248	104	199	112	105
	110	178
	112	176
Figure 5e	KR			KQ
	Con	A8	A9	Con	A8	A9
	77	74	85	198	121	115
	68	89	95	202	102	113
	58	88	72	173	102	82
Figure 5f			Trap		Nfatc1		Itgb3		Tm75f4		cMyc		Ctsk		c-Src
	KR	Con	0.965078	1.03619	1.00074	0.999259	0.997255	1.00275	1	1	0.984982	1.01525	1.02679	0.973904	0.998872	1.00113
		A8	1.03038	0.97392	0.725339	0.730092	1.01383	0.957524	0.810845	0.810845	1.11731	1.09341	1.3173	1.39762	0.921638	0.954569
		A9	1.11204	1.14233	0.760053	0.753135	1.04103	1.05453	0.853075	0.853075	1.30981	1.25542	1.50405	1.51835	1.03587	1.06561
	KQ	Con	2.12082	2.06275	1.20386	1.38297	2.05232	2.02018	1.53856	1.53856	2.31187	2.34205	2.32613	2.5908	1.7383	1.8018
		A8	1.15801	1.18067	0.762428	0.762852	1.05209	1.06202	0.858008	0.858008	1.16324	1.19704	1.52292	1.55281	0.982098	1.04159
		A9	0.893189	0.914143	0.679533	0.715097	0.875438	0.895242	0.715111	0.715111	0.813758	0.810988	1.06233	0.995825	0.754461	0.764504
Figure 5h			CXCL12		CXCL12+AMD3100		CXCL12+shCXCR4 A8		CXCL12+shCXCR4 A9
	KR	KQ	KR	KQ	KR	KQ	KR	KQ	KR	KQ
	68	175	107	206	85	97	74	77	77	71
	97	159	106	204	93	101	88	80	86	93
	83	187	97	217	102	96	84	111	74	86
Figure 5i		KR	1.03744	0.995935	0.967848
Trap		KQ	4.60166	4.59554	4.68419
	CXCL12	KR	2.84649	2.87444	2.801
		KQ	6.25296	6.64208	6.04478
	CXCL12+AMD3100	KR	3.43722	3.62229	3.5571
		KQ	4.42074	4.23066	4.22262
	CXCL12+shCXCR4 A8	KR	3.50837	3.48277	3.52204
		KQ	4.73184	4.86029	5.03848
	CXCL12+shCXCR4 A9	KR	3.03893	2.79888	2.85133
		KQ	3.96221	4.06277	4.2108
Figure 5j		KR	0.999716	1.03942	0.962347
Tm7sf4		KQ	2.91753	2.75357	2.62975
	CXCL12	KR	1.85287	1.75661	1.71407
		KQ	2.76075	2.98057	2.64056
	CXCL12+AMD3100	KR	1.24465	1.28892	1.19871
		KQ	1.67946	1.63437	1.60488
	CXCL12+shCXCR4 A8	KR	1.98313	1.82064	1.89932
		KQ	2.21393	2.26064	2.09532
	CXCL12+shCXCR4 A9	KR	2.0017	1.82393	1.83197
		KQ	2.01723	2.11274	2.11274

## Sheet: Figure 6
Figure 6a	DU 145
	EV	KLF5	KR	KQ
	0.980421	1.1952	0.939977	5.15458
	1.01997	1.29972	0.861416	5.02746
Figure 6b	PC-3
	EV	KLF5	KR	KQ
	0.955945	1.25484	1.24108	1.82488
	1.04608	1.2812	1.00807	1.79975
Figure 6c	DU 145
	EV	KLF5	KR	KQ
	159	778	179	1066
	164	708	181	845
	165	587	161	816
Figure 6d	PC-3
	EV	KLF5	KR	KQ
	29.7	47.1	26.8	45.9
	26.3	36.3	22.9	38.3
	23	35.2	20	34
Figure 6e	EV	KLF5	KR	KQ
	0	1.98766	0	14.1641
	0	3.80952	0.709849	6.66667
	0	1.25	1.67224	8.32313
		6.85241	0	10.3555
		6.09568		9.07738
Figure 6g		IgG			KLF5
UP	EV	0.0108274	0.0125934	0.0127109	0.010734	0.0173545	0.0226376
	KLF5	0.00841907	0.0108921	0.0152312	0.0439233	0.053308	0.0642605
	KR	0.0151597	0.0206561	0.0177682	0.00823104	0.00896858	0.0100343
	KQ	0.0285875	0.0177328	0.0174043	0.118672	0.137524	0.111244
DOWN		IgG			KLF5
	EV	0.00224787	0.00235661	0.00327364	0.00343867	0.00370134	0.00372341
	KLF5	0.00207785	0.0024325	0.00521215	0.0105108	0.0213297	0.0387766
	KR	0.00195562	0.00247231	0.00258987	0.00492486	0.00559635	0.00579731
	KQ	0.000873845	0.0030242	0.00274119	0.0292315	0.0394172	0.0495519
Figure 6h		EV			KLF5			KR			KQ
	pGL3	0.0120943	0.0104236	0.00925576	0.0115522	0.0151676	0.0105042	0.00731113	0.0102284	0.00865918	0.0076114	0.0108013	0.00820578
	-46	0.272249	0.314501	0.326089	0.354238	0.418886	0.40172	0.334625	0.395388	0.281461	0.306468	0.403965	0.349208
	-71	3.03103	3.97455	3.5209	5.96416	7.03437	7.01982	4.44121	5.99562	5.05697	6.54138	7.61827	7.69523
	-104	5.21621	7.48453	6.49476	11.459	13.5892	13.1756	8.24756	10.9805	9.62317	12.2803	14.5638	14.2602
	-177	11.3072	15.4734	13.5153	21.903	25.843	25.0826	15.7539	21.7187	18.5653	25.6717	30.3065	31.4864
	-312	11.7989	16.4804	14.6876	26.0415	30.5754	31.0259	18.3763	24.6562	21.32	26.934	31.7333	32.0075
	-550	16.8046	22.4546	20.4767	39.8167	47.0373	47.4836	28.6667	39.0363	32.6036	41.6369	49.188	48.7627
	-785	3.09638	4.40719	3.78436	7.41358	8.8195	8.57296	6.65311	9.05362	7.92245	9.03272	10.5501	10.299

## Sheet: Figure 7
Figure 7a	KR			KQ
	Con	A8	A9	Con	A8	A9
	54	57	67	128	57	35
	47	63	71	145	41	61
	50	55	50	139	49	50
Figure 7c		CXCR4		SHH		IL18		IL6		IL11		WNT5A
	Con	1.09247	0.915359	0.85885	1.16435	1.04871	0.953552	0.964792	1.03649	1.02589	0.974764	1.08894	0.918325
	A8	0.204689	0.144093	0.460446	0.373989	1.03229	0.670459	0.810967	0.869793	0.1953	0.27993	0.261278	0.273289
	A9	0.219739	0.474598	1.57553	0.908329	2.18526	1.05098	0.744501	0.940628	0.302765	0.430727	0.165527	0.083021
	Con	3.0793	3.62874	5.39124	4.10782	0.505827	0.508682	1.90159	1.51097	2.34034	2.47348	3.92567	4.147
	A8	0.094129	0.194476	2.2027	2.69244	0.151933	0.302441	2.11112	1.069	0.361284	0.19758	0.891952	0.739899
	A9	0.659309	1.17774	3.96111	4.91933	0.406785	0.333187	1.7715	1.73312	0.237171	0.103495	0.838718	1.15707
Figure 7d	shCon		shWNT5A		shSHH		shIL18		shIL11		shIL6
	KR	KQ	KR	KQ	KR	KQ	KR	KQ	KR	KQ	KR	KQ
	101	240	84	153	102	213	34	131	77	81	16	80
	102	185	129	187	122	215	49	136	49	95	51	76
	109	154	105	170	125	249	58	108	103	98	36	88
Figure 7e	KR			KQ
DU 145	Con	A8	A9	Con	A8	A9
	1.02082	0.702419	0.749514	1.61121	0.898351	0.737023
	0.948448	0.684986	0.777744	1.56275	0.839747	0.746372
	1.03285	0.74988	0.821183	1.64528	0.945074	0.770989
Figure 7f	KR			KQ
PC-3	Con	A8	A9	Con	A8	A9
	0.996317	0.487105	0.488976	1.22018	0.541872	0.524363
	0.980782	0.488017	0.480505	1.20542	0.50718	0.507693
	1.02336	0.499286	0.46638	1.2026	0.490927	0.484098
Figure 7g	KR			KQ
DU 145	Con	A8	A9	Con	A8	A9
	437.7	124.815	130.267	464.961	88.7712	83.9249
	431.946	140.868	114.517	514.635	93.3145	87.2567
	439.821	123.906	132.993	551.587	98.7666	96.9492
Figure 7h	KR			KQ
PC-3	Con	A8	A9	Con	A8	A9
	75.1621	45.5681	39.1115	128.218	50.6749	52.3754
	73.7964	42.1724	47.2739	129.238	52.7155	48.9744
	79.5834	40.1318	41.1521	122.096	52.3754	66.6596
Figure 7i	KR	KR+80	KQ
	89	180	208
	115	165	224
	115	175	169
Figure 7j	KR	KR+50	KQ
	31	43	47
	26	39	54
	27	40	38
Figure 7k	Con	A8	A8+800	A9	A9+800
	208	105	157	109	163
	224	103	183	86	187
	169	105	217	85	172
Figure 7l	Con	A8	A8+80	A9	A9+80
	47	20	52	16	37
	54	19	58	14	33
	38	16	55	13	38

## Sheet: Figure 8
Figure 8b	Control	Docetaxel	AMD3100	Both
	76.6667	30.4274	58.3333	22.6988
	50	27.8095	46.875	25.5
	69.7887	34.5545	36.4567	27.4074
	51.2887	42.3173	31.028	25.0072
	61.773	40.1307	61.7965	2.47619
	40.4362	57.8882	30.9717	7.19222
				1.4375
				15.0649
Figure 8c	Control	Docetaxel	AMD3100	Both
	10.5064	8.58648	5.57516	4.33505
	7.79932	8.50202	2.12054	3.85126
	6.21469	4.9676	5.53667	5.59238
	13.0752	7.21127	3.58127	2.94204
	11.1896	6.01504	4.9505	2.55475
	8.97227	9.15033	1.83946	4.58333
Figure 8e	KR				KQ
DU 145	Control	Docetaxel	AMD3100	Both	Control	Docetaxel	AMD3100	Both
	38.2763	2.99688	20.5	20	60.7429	55.6624	25.1435	1.46809
	13.5405	12.7947	11.2273	9.05132	31.5172	57.1786	24.5011	0.243182
	29.9318	29.4281	48.8904	5.39377	25.1774	18.9062	12.3486	0
	39.3585	16.4681	39.8352	23.9464	48.4465	28.708	22.1876	1.57088
	17.7618	7.24818	46.4276	6.39394	61.8019	52.1682	26.4706	0
	23.9028	5.97222	51.8293	4.51968	44.6788	32.7125	8.62857	23.1686
				11.4623				10.5573
				49.6904				20.4948
	KR				KQ
PC-3	Control	Docetaxel	AMD3100	Both	Control	Docetaxel	AMD3100	Both
	14.9754	17.7778	25.4375	12.4193	38.2883	40.146	32.537	0.11713
	11.7822	29.66	37.1023	3.46897	46.8939	54.0196	42.6882	24.1273
	41.4679	17.9598	34.2336	18.1188	50.2985	31.2613	49.3478	33.7634
	47.68	28.2297	41.1111	30.5882	30.7759	39.4382	34.0694	5.86275
	28.3952	6.25556	31.7731	9.56897	63.3188	36.4979	7.31707	10.7857
	29.0096	16.4384	18.9781	19.3431	57.2566	35.6291	18.1759	25.3175
	28.321	20.7358	49.3878	28.4858	40.2201	31.831	41.9286	19.9498
	46.187	15.6831	36.3253	23.0476	52.029	35.2	28.7156	0
Figure 8f	KR				KQ
DU 145	Control	Docetaxel	AMD3100	Both	Control	Docetaxel	AMD3100	Both
	4.56384	5.14354	7.00447	4.51977	5.80681	6.96296	2.02429	2.36967
	4.50216	4.93562	5.55298	4.41989	10.2941	6.85841	2.22222	0
	4.30894	4.08163	6.08974	5.88235	6.93165	6.93241	2.746	1.48699
	3.9461	5.94758	4.16988	5.13595	6.11656	7.70492	5.17837	4
	5.83554	3.35052	5.94937	6.07735	10.5339	5.27132	6.25	2.5641
	5.36913	4.14938	3.38028	5.26316	7.71242	5.08772	2.12766	2.15759
	KR				KQ
PC-3	Control	Docetaxel	AMD3100	Both	Control	Docetaxel	AMD3100	Both
	6.20155	5.43971	4.58935	6.34282	10.1818	8.84598	3.53565	6.28407
	4.36808	7.14286	5.62514	4.11423	10.1283	9.84437	5.47319	4.16667
	7.94246	6.35888	6.14548	5.47731	5.91341	7.65706	6.05895	6.36086
	5.05585	6.0423	7.06845	6.78325	11.2308	10.8074	5.65553	6.21976
	7.95918	8.77193	10.2564	7.05882	13.245	10.2564	6.51341	8.64473
	8.71614	5.88889	8.43882	4.53025	9.96989	7.34884	6.34921	4.11561
	7.40597	6.26687	5.90753	7.80288	10.3822	10.2828	4.50913	5.01535
	4.79592	7.14286	6.37982	4.96122	12.3677	10.0145	7.35645	4.73435

## Sheet: Figure 9
Figure 9b	Normal	Hyperplasia	Malignant	Visceral	Bone
	9	42	44	10.4648	24.9676
	26	16	46	27.1599	0.254704
	24	3	17	15.5907	4.02045
	22	51	57	0.100705	35.2303
	28	47	13	51.5656	30.9738
		45	0	16.6009	31.4434
	31	6	27	0.593209	49.078
	29	9	41	1.8647	78.5648
	6	3	83	12.5458	70.1557
	7		10	10.3755	34.9334
	8	4	98	15.9783	30.2578
	9	0	23	41.4504	45.7844
		1	1	20.5866	75.1171
	37	19	13	9.58809	50.0085
	31	3	86	4.64667	59.5591
	37	15	24	29.1864	56.1626
	11	32	8	42.2589	54.3261
	2	24	24	13.8496	61.9072
	9	14	4	30.3178	33.1455
		11	36	5.83713	50.8773
		0	81	13.959	72.6037
		0	56	18.9632	94.0142
		12	3	6.26149	17.5567
		0	0	9.29359	15.1145
		5	9	25.804	21.5902
		18	89	8.64976	49.5056
		0	0	27.7744	52.164
		3	79	4.94586	92.2411
		0	51	6.23661	87.4953
		1	0	4.14925	97.9038
		14	17	3.65121	55.6965
		0	2	1.01676	72.719
		0	2	0.561341	40.3125
		0	91	2.88289	10.0061
		0	27	0.262989	42.3034
		1	2	0.783449	90.53
		0	42	5.15308	55.0061
		1	36	4.49015	44.1334
		1	9	19.0043	77.9554
			1	9.50218	93.5673
			88	60.7561	81.3572
			29	6.55938	97.876
			42	24.2635	9.16667
			59	4.58865	0.968697
			38	15.3094	9.18562
			35	1.30594	16.6416
			12	21.1859	82.9078
			10	14.4281	24.5493
			22	82.4892	46.2823
			28	82.0556	20
			61	52.6456	95.5261
			22	16.1722
			15	3.53524
			38	1.9738
			4	39.7107
			0	63.3165
			38	1.57663
			14	55.9671
			11	1.10964
			3	0.819017
			23	28.1464
			3	5.58519
			7	7.9733
			32	5.63528
			55	80.1822
			0	65.5914
			3	54.9611
			30	20.7301
			3	16.1025
			0	75.2707
			0
			0
			3
Figure 9d	Ac-KLF5	CXCR4
	24.9676	15.7366
	0.254704	1.30536
	4.02045	8.40937
	35.2303	25.231
	30.9738	12.159
	31.4434	18.4075
	49.078	22.6925
	78.5648	39.8662
	70.1557	27.7595
	34.9334	23.8135
	30.2578	31.9193
	45.7844	28.8388
	75.1171	78.3208
	50.0085	61.8772
	59.5591	59.2616
	56.1626	51.1018
	54.3261	40.1421
	61.9072	2.00923
	33.1455	9.5991
	50.8773	35.1555
	72.6037	25.074
	94.0142	45.1732
	17.5567	18.7119
	15.1145	1.10204
	21.5902	1.97696
	49.5056	21.5882
	52.164	41.366
	92.2411	51.7833
	87.4953	50.6293
	97.9038	49.0511
	55.6965	44.404
	72.719	18.1719
	40.3125	42.3336
	10.0061	4.54715
	42.3034	21.9832
	90.53	31.4455
	55.0061	23.6437
	44.1334	52.9989
	77.9554	13.8003
	93.5673	37.111
	81.3572	47.123
	97.876	53.3504
	9.16667	9.52886
	0.968697	3.15046
	9.18562	3.41142
	16.6416	10.6387
	82.9078	50.4742
	24.5493	16.578
	46.2823	19.8057
	20	12.0316
	95.5261	54.4828

## Sheet: Figure S1
Figure S1b
	Days	Vehicle								SD-208
	7	15.872	13.95	15.376	13.95	0	14.85	1	0.5	28.88	0.5	4	30.42	28.158	0.5	1.5	6
	10	26.6955	28.158	29.4335	15.75	30.42	6.292	18	35.301	9.792	28.158	20.23	22.05	42.527	0	18.432	15.138
	13	15.75	22.05	21.2355	10.3125	8.64	7.018	21.2355	31.941	37.926	0	30.8025	22.3245	32.7015	22.05	16.8175	26.568
	16	15.376	18.45	29.602	17.1	31.1805	41.6025	59.904	28.0645	18.032	30.324	19.968	39.69	36.982	49.368	42.527	57.6
	19	52.272	34.225	19.0575	50.336	48.51	47.068	18.513	54.675	60.025	74.1285	33.075	31.752	43.56	68.4285	23.04	25.92
	20	71.25	31.941	21.025	22.6625	7.986	28.0645	40.678	54.675	47.5875	74.1285	65.1655	29.4335	49.726	63.6265	35.301	84.7
	22	60.75	17.298	13.328	14.297	17.92	18.7395	55.176	75	49.6125	94.08	112.896	54.6325	62.9565	68.75	78.732	98.315
	25	60.7475	50.625	31.212	40.8	21.504	17.408	50.9535	65.664	99.238	189.216	285.948	124.848	109.8	107.217	111.392	229.147
	28	109.8	67.626	23.958	43.218	21.504	42.025	63.7875	83.75	196.992	181.3	174.6	189.486	108.841	128.774	163.35	325.125
	31	104.43	64.512	34.2225	24.5	13.5	18	36	75	196	183.75	257.25	162	193.55	196	169	356.445
Figure S1c	Vehicle	SD208
	99.4	162.34
	71	67.85
	15.24	90.95
	13.9	101.39
	6	122.3
	39.9	107.97
	105.7	65.63
	91.82	137.94
Figure S1e	Days	Vehicle									SD-208
	7	25.92	24.276	15.376	28.158	15.376	35.301	15.376	12.615	20.808	21.964	23.328	30.324	27.864	1	29.16	20.181	28.88	20.808
	10	35.7435	55.225	23.8875	27.38	59.643	49.726	28.0645	35.7435	39.69	17.92	37.376	39.7535	29.4	31.1805	38.808	52.9	44.5465	37.926
	13	28.16	42.8655	21.4375	21.964	26.3375	40.678	43.56	44.528	48.9985	18.432	42.12	54.1205	51.842	61.2255	89.2375	34.4	30.0125	70
	16	22.5835	61.952	59.643	61.7625	40	51.6375	41.1845	21.952	70.8295	30.456	36.982	49.726	49.6125	7.018	31.1805	66.0275	36.288	53.6625
	19	77.064	82.5	46.225	36.936	71.25	22.6625	68.413	58.752	37.6	58.8245	47.628	49.726	53.6625	20.808	34.2225	52.9	51.6375	60.75
	20	58.19	38.332	58.725	35.301	66.792	77.2475	79.3305	47.628	58.5385	8.75	33.6	90.944	50.43	70	44.528	46.4	38.663	55.6875
	22	44.376	57.7125	70.272	29.808	85.248	58.8245	70.272	65	68.4285	26.95	37.8225	68.9265	60.306	79.768	64.827	59.7375	53.016	57.434
	25	70.272	70.688	209.484	42.8655	112.896	105.966	84.5325	61.852	72.828	22.05	37.044	78.416	75.6315	116.058	71.5275	98.315	72.03	80.19
	28	42.025	65.6395	148.838	26.6955	85.248	78.732	49.5895	51.842	60.75	31.768	44.1	79.3305	96.8	109.76	90.75	88.75	73.75	103.968
	31	62.5	40	108	32	60	145.119	75	68.75	68.75	40	40	68.75	108	137.312	108	117	108	108
Figure S1f	Vehicle	SD208
	71.56	30.76
	24.8	17.66
	27.9	29.3
	65.6	37.05
	3.5	72.85
	73.53	56.3
	67.28	42.76
	17.97	58.4
	6.03	35.95
Figure S1i	DU 145			PC-3
	Vehicle	SD208		Vehicle	SD208
	0.363	0.0576		1.62	0.174
	0.5659	0.2507		0.6893	0.211
	1.218	0.0202		0.521	0.352
		0.064		1.97	0.11
Figure S1j
PC-3									DU 145
									E-cadherin
Ac-KLF5									Ac-KLF5
KLF5									KLF5
β-actin									β-actin
Figure S1m	DU 145	0 h			12 h			24 h
	KLF5	1.00741	0.996578	0.996057	0.496839	0.482024	0.517216	0.732433	0.713709	0.786152
	E-cadherin	1.00791	1.03157	0.961796	0.551784	0.586648	0.569363	0.596584	0.555453	0.499375
	ZEB1	1.01471	0.968061	1.01802	1.14594	1.07914	1.13759	1.71884	1.6022	1.67393
	FN1	1.03094	1.03783	0.93463	1.01381	0.947254	0.933502	2.35793	2.3693	2.40295
	N-cadherin	0.738685	1.0194	1.32799	29.0295	31.2667	7.91682	7.69894	39.7574	5.98515
	PC-3	0 h			12 h			24 h
	KLF5	1.01879	0.995186	0.986307	0.338321	0.361283	0.376549	0.35313	0.371196	0.399879
	E-cadherin	1.03268	0.971165	0.997109	0.508433	0.502308	0.488322	0.516727	0.498617	0.50752
	ZEB1	1.0534	0.962144	0.986654	1.40595	1.34834	1.46603	1.48362	1.17859	1.86758
	FN1	1.02575	1.0004	0.974506	2.0431	1.93026	2.16253	3.17021	2.61832	3.83842
	N-cadherin	1.0277	0.976856	0.996103	2.26363	2.10982	2.42865	2.42185	1.90373	3.08099

[truncated: 9 more sheets: Figure S2, Figure S3, Figure S4, Figure S5, Figure S6, Figure S7, Figure S8, Figure S9, Figure S10]
